# Supplementary material for: Integrated analysis of canine soft tissue sarcomas identifies recurrent mutations in TP53, KMT genes and PDGFB fusions
Source: Sci Rep. 2023 Jun 27;13:10422. doi: 10.1038/s41598-023-37266-y (PMC10300023; doi:10.1038/s41598-023-37266-y)
Supplement: Supplementary file 2 — Supplementary Tables. [file 41598_2023_37266_MOESM2_ESM.xlsx]

## Sheet: Table of Contents
Table #	Title
S1	RNAseq alignment statistics of 29 canine STS samples.
S2	Upregulated genes in each of the 4 clusters that were differentially expressed when compared to samples from rest of the three clusters.
S3	Enriched up-regulated gene sets in four clusters of canine STS.
S4	Whole exome sequencing alignment statistics of 29 canine STS samples.
S5	CDS region non-synonymus somatic variants identified in 29 STS samples.
S6	Functional annotatation of genes with somatic SNVs and INDELs.
S7	Significantly amplified and deleted genes in STS within copy number variable regions of the genome.
S8	Functional annotatation of genes with somatic copy number variations.
S9	List of genes whose copy number amplitude correlated significantly with it respective gene expression as identified in canine STS.
S10	Putative fusion drivers identified in canine STS.
S11	List of genes with significant correlation between quantified tumor infiltrating CD3+ T-cells (IHC score) and its concomitant expression levels.
S12	Certificate of analysis for cell line validation.

## Sheet: Table S1
Table S1. RNAseq alignment statistics of 29 canine STS samples.
Sample_ID	Total Reads	Percent reads retained after trimming	Total reads mapped	Properly paired reads	Number of genes with read count >5
T1124	103163347	93.64	96704796	92221654	16171
T1238	124829746	93.54	117419517	110276888	16876
T1292	101386198	92.5	95281520	89785016	17122
T1407	108960688	93.58	102170474	96258132	16508
T1462	116276980	93.25	109122519	103049108	17530
T148	98314720	93.19	92543124	85515536	15974
T1490	107158232	93.54	101014342	94699418	17296
T1585	100904010	93.72	93805990	87930240	17066
T167	130348539	93.34	123383934	113425768	16680
T1834	94581904	94.46	89518673	86499224	16680
T1860	116943947	93.81	109280541	103944640	16433
T1891	119826345	93.83	112821806	107227016	16367
T1921	105917778	93.91	99371408	91775602	16072
T1923	113372011	93.52	106957373	98346730	16680
T1989	110640860	94.04	104783804	100255538	15782
T2063	105492275	93.63	99518543	93722488	16486
T218	107903642	93.58	101107529	95720704	16043
T230	117996082	93.83	110903100	104535284	16278
T232	90487587	93.92	84768625	80322800	15863
T282	108377758	93.67	101652890	95773360	17290
T311	97549398	90.6	90648186	83386636	14791
T320	128526390	94.23	121754113	113177886	16326
T336	116612733	93.81	110095655	103076536	16198
T344	126675162	93.83	119492325	113348206	16845
T416	121810188	94.04	114797427	108486882	17087
T479	98775451	93.49	93327965	89032942	16419
T485	100956660	93.87	95119221	90328462	16527
T697	101251980	94.18	95432568	90864692	15939
T738	106897069	94.2	100856072	95504100	16148

## Sheet: Table S2
Table S2. Upregulated genes in each of the 4 clusters that were differentially expressed when compared to samples from rest of the three clusters.
Cluster_ID	Hugo_Symbol	Ensembl_ID	CancerGeneType	log2FoldChange	pvalue	padj
H1	MITF	ENSCAFG00000006496	Both	2.03834	1.04854e-05	8.69452e-05
H1	FGF19	ENSCAFG00000010693	Oncogene	4.45726	8.46794e-07	9.63883e-06
H1	FGFR2	ENSCAFG00000012374	Oncogene	2.48049	7.94608e-05	0.000499057
H1	EPHA3	ENSCAFG00000008741	TSG	3.26593	1.52414e-06	1.59613e-05
H1	FANCC	ENSCAFG00000001286	TSG	3.39305	2.43845e-22	7.39704e-20
H1	FBXW7	ENSCAFG00000008141	TSG	2.06665	1.29338e-08	2.43889e-07
H1	CNBD1	ENSCAFG00000008909	Unassigned	8.2324	3.79147e-15	3.12256e-13
H1	CTNNA2	ENSCAFG00000008079	Unassigned	3.44827	3.80732e-06	3.57385e-05
H1	GPC3	ENSCAFG00000018864	Unassigned	4.00555	5.31056e-11	1.78006e-09
H1	MGMT	ENSCAFG00000013263	Unassigned	2.28548	3.77092e-09	8.11282e-08
H1	PBX1	ENSCAFG00000013289	Unassigned	2.14668	1.87086e-12	8.49166e-11
H1	ROBO2	ENSCAFG00000007956	Unassigned	3.38588	4.1855e-07	5.16827e-06
H1	TEK	ENSCAFG00000001713	Unassigned	2.39401	9.92434e-07	1.10075e-05
H1	ZBTB16	ENSCAFG00000013538	Unassigned	2.30876	0.000115556	0.000690716
H1	A1BG	ENSCAFG00000002367		2.69256	5.41494e-05	0.00035852
H1	ABCA4	ENSCAFG00000020121		2.04832	0.000393821	0.0019494
H1	ABCA5	ENSCAFG00000010877		3.27762	2.12055e-19	3.47712e-17
H1	ABCB11	ENSCAFG00000011980		9.37283	1.45461e-63	2.64753e-59
H1	ABCG4	ENSCAFG00000012198		3.71118	6.61238e-17	7.76464e-15
H1	ABI3BP	ENSCAFG00000009506		2.38774	0.00024279	0.00129552
H1	ABLIM2	ENSCAFG00000014530		2.45192	2.18423e-06	2.2025e-05
H1	ABTB1	ENSCAFG00000004082		2.07523	3.20956e-07	4.09946e-06
H1	ACKR4	ENSCAFG00000006392		2.4255	0.000718018	0.00325334
H1	ACTL6B	ENSCAFG00000014302		8.02927	2.36017e-27	1.38573e-24
H1	ADAM28	ENSCAFG00000009056		2.41073	1.04367e-07	1.53564e-06
H1	ADAMTS18	ENSCAFG00000020038		2.23436	0.00654068	0.0204302
H1	ADAMTS5	ENSCAFG00000024758		2.0033	5.44188e-06	4.8985e-05
H1	ADAMTSL5	ENSCAFG00000019512		2.3846	2.74513e-05	0.000199219
H1	ADGRA1	ENSCAFG00000013706		2.39737	0.0191949	0.0492205
H1	AKAP12	ENSCAFG00000000419		2.0981	1.74726e-05	0.000135616
H1	ALDH1A2	ENSCAFG00000016466		3.83458	9.27052e-08	1.38192e-06
H1	ALDH1L1	ENSCAFG00000029966		2.61756	3.18937e-06	3.06873e-05
H1	ANKS1B	ENSCAFG00000006596		2.76166	3.70238e-09	7.98424e-08
H1	ANO9	ENSCAFG00000006512		2.09475	0.00786577	0.023691
H1	AP3B2	ENSCAFG00000013108		4.37895	1.5391e-20	3.25734e-18
H1	APC2	ENSCAFG00000019523		3.47138	2.3617e-13	1.25688e-11
H1	AQP8	ENSCAFG00000017480		10.4799	3.76288e-20	7.28598e-18
H1	ARHGAP21	ENSCAFG00000004249		2.06739	9.48073e-13	4.51724e-11
H1	ARHGAP45	ENSCAFG00000019552		2.1224	0.000196976	0.00108411
H1	ARHGEF26	ENSCAFG00000008638		2.78285	2.46669e-09	5.59107e-08
H1	ARMH1	ENSCAFG00000004790		2.07199	4.57267e-05	0.000309137
H1	ASPG	ENSCAFG00000018317		4.84693	3.35504e-10	9.28042e-09
H1	ASPHD1	ENSCAFG00000017007		5.6152	3.43453e-24	1.29394e-21
H1	ASTN2	ENSCAFG00000003504		2.91347	8.38709e-05	0.00052318
H1	ATCAY	ENSCAFG00000019150		2.98621	9.48683e-05	0.000580208
H1	ATP8A2	ENSCAFG00000007007		2.4803	0.00808405	0.0241884
H1	AZIN2	ENSCAFG00000010369		2.08317	4.51621e-14	2.90458e-12
H1	B3GALT2	ENSCAFG00000010542		3.06235	9.54174e-05	0.00058337
H1	B3GAT1	ENSCAFG00000009677		4.76145	1.45829e-05	0.000116362
H1	BAIAP3	ENSCAFG00000019589		2.37999	2.31095e-05	0.000172454
H1	BEX3	ENSCAFG00000024178		2.83599	0.00360357	0.012505
H1	BEX4	ENSCAFG00000004411		2.20123	0.000192007	0.00106158
H1	BICD1	ENSCAFG00000010619		2.31965	0.00228321	0.00860211
H1	BMPER	ENSCAFG00000003167		2.49515	0.000965145	0.00419251
H1	BMX	ENSCAFG00000012063		2.22694	1.57953e-05	0.00012424
H1	BRME1	ENSCAFG00000016588		2.70075	2.65143e-05	0.000193783
H1	BSN	ENSCAFG00000011477		2.52072	2.33056e-10	6.68007e-09
H1	C11H9orf152	ENSCAFG00000029601		2.70023	0.000457465	0.00221931
H1	C14orf132	ENSCAFG00000041052		4.78931	2.40479e-08	4.20197e-07
H1	C1QTNF12	ENSCAFG00000019316		2.20659	0.00261861	0.00963245
H1	C1QTNF7	ENSCAFG00000031380		2.06187	0.000473478	0.00228406
H1	C20orf204	ENSCAFG00000047578		4.34106	1.18686e-08	2.27151e-07
H1	C26H22orf31	ENSCAFG00000011982		2.92809	0.00392279	0.0134082
H1	C34H5orf49	ENSCAFG00000010133		2.46619	0.00342471	0.0120427
H1	C35H6orf52	ENSCAFG00000030234		3.25893	1.19587e-09	2.92163e-08
H1	C8orf88	ENSCAFG00000044353		2.89952	5.96556e-08	9.39248e-07
H1	CA4	ENSCAFG00000017829		3.55634	4.21428e-06	3.91548e-05
H1	CACHD1	ENSCAFG00000018621		3.58077	4.33813e-11	1.48697e-09
H1	CACNA1H	ENSCAFG00000019596		2.04756	3.42454e-06	3.27192e-05
H1	CACNG2	ENSCAFG00000029809		5.15278	6.15182e-08	9.62762e-07
H1	CACNG7	ENSCAFG00000029738		4.80348	2.52753e-07	3.32395e-06
H1	CALY	ENSCAFG00000013427		5.17947	4.1462e-11	1.43197e-09
H1	CARMIL3	ENSCAFG00000011712		4.22161	9.4535e-11	2.98203e-09
H1	CASP14	ENSCAFG00000016159		2.92148	0.00713607	0.0218733
H1	CBLN1	ENSCAFG00000010008		3.5706	0.00166621	0.00660546
H1	CCDC116	ENSCAFG00000015302		3.79177	1.38622e-05	0.000111246
H1	CCDC167	ENSCAFG00000030835		2.01987	2.62327e-10	7.44871e-09
H1	CCDC180	ENSCAFG00000002403		2.77161	0.000385732	0.00191404
H1	CCDC85A	ENSCAFG00000002927		2.05141	0.000565784	0.00266576
H1	CD177	ENSCAFG00000004765		2.52948	0.000529901	0.0025215
H1	CD34	ENSCAFG00000011722		2.09027	4.94399e-10	1.3351e-08
H1	CDC42BPG	ENSCAFG00000014161		2.14458	3.73785e-07	4.6919e-06
H1	CDKL1	ENSCAFG00000014292		3.17579	1.48741e-05	0.000118014
H1	CELF2	ENSCAFG00000004973		2.0239	1.01698e-08	1.98606e-07
H1	CELF3	ENSCAFG00000012794		4.03346	8.56346e-08	1.29347e-06
H1	CELF5	ENSCAFG00000019263		3.40804	1.10052e-06	1.20811e-05
H1	CELSR3	ENSCAFG00000029819		3.61288	2.23989e-19	3.64003e-17
H1	CFAP100	ENSCAFG00000003813		2.11193	6.41996e-06	5.67782e-05
H1	CFAP221	ENSCAFG00000004880		3.61591	1.05704e-07	1.5503e-06
H1	CFAP251	ENSCAFG00000008022		2.71947	1.21476e-08	2.3176e-07
H1	CFAP46	ENSCAFG00000011158		2.0996	0.00122635	0.00513596
H1	CFAP65	ENSCAFG00000015006		2.59262	6.35992e-05	0.000411361
H1	CFAP74	ENSCAFG00000019209		2.42673	0.000102849	0.000623362
H1	CFAP77	ENSCAFG00000019893		3.78783	5.137e-07	6.18376e-06
H1	CHRDL1	ENSCAFG00000018117		2.54723	7.32892e-05	0.000464624
H1	CHRM4	ENSCAFG00000009203		5.07143	3.94329e-19	6.29578e-17
H1	CHRNA4	ENSCAFG00000012893		3.04638	0.00323296	0.0114588
H1	CHRNB2	ENSCAFG00000017172		2.62111	6.24776e-10	1.64092e-08
H1	CHRNB4	ENSCAFG00000023904		2.27857	5.95941e-07	7.03419e-06
H1	CLCA1	ENSCAFG00000020246		2.83186	1.11957e-07	1.62889e-06
H1	CLEC3A	ENSCAFG00000020033		2.69262	0.0117985	0.0328758
H1	CLEC3B	ENSCAFG00000014049		4.61116	5.06765e-11	1.70492e-09
H1	CLIC3	ENSCAFG00000029919		2.30027	7.44683e-05	0.000470624
H1	CLUL1	ENSCAFG00000018338		4.07495	8.08621e-08	1.22955e-06
H1	CLVS1	ENSCAFG00000007190		2.76928	0.0120884	0.0335655
H1	CLVS2	ENSCAFG00000001006		3.62454	6.07889e-05	0.000395573
H1	CNRIP1	ENSCAFG00000031669		2.29878	3.51919e-15	2.95174e-13
H1	CNTN3	ENSCAFG00000006357		2.81749	0.00644209	0.0201951
H1	CORIN	ENSCAFG00000001907		4.76855	5.80767e-08	9.19978e-07
H1	CPLX1	ENSCAFG00000016757		2.34784	1.72029e-07	2.38833e-06
H1	CPNE7	ENSCAFG00000019834		3.45917	1.61686e-08	2.97258e-07
H1	CPNE9	ENSCAFG00000005432		2.17175	0.010839	0.0307004
H1	CPZ	ENSCAFG00000014583		2.49156	0.000215518	0.00116919
H1	CRACR2B	ENSCAFG00000009553		2.06625	1.5981e-08	2.94106e-07
H1	CREB3L3	ENSCAFG00000019126		3.03345	3.45661e-09	7.52459e-08
H1	CRMP1	ENSCAFG00000015799		3.17895	4.98246e-05	0.000333649
H1	CRYBA2	ENSCAFG00000014999		2.92915	0.00116035	0.00490923
H1	CTXN1	ENSCAFG00000023386		2.18885	1.33368e-06	1.4279e-05
H1	CXCL12	ENSCAFG00000007026		2.85963	3.69301e-12	1.59281e-10
H1	CYP1B1	ENSCAFG00000006164		2.29421	0.000934021	0.00407774
H1	CYP27A1	ENSCAFG00000014943		2.50263	1.22821e-13	7.0077e-12
H1	DACT2	ENSCAFG00000000866		3.9109	4.93076e-07	5.95915e-06
H1	DCDC1	ENSCAFG00000007521		2.70717	5.55799e-07	6.60751e-06
H1	DDX25	ENSCAFG00000010519		2.65333	3.56843e-18	4.88338e-16
H1	DHRS9	ENSCAFG00000012028		3.59433	2.60276e-07	3.40812e-06
H1	DIRAS1	ENSCAFG00000019384		2.98063	1.3028e-05	0.000105456
H1	DISP2	ENSCAFG00000009083		5.8045	6.65361e-16	6.37381e-14
H1	DLGAP3	ENSCAFG00000003602		3.23156	3.70372e-16	3.766e-14
H1	DNAH3	ENSCAFG00000017844		2.80702	2.54179e-06	2.50749e-05
H1	DOC2A	ENSCAFG00000017075		2.29329	0.000758814	0.00340848
H1	DPEP1	ENSCAFG00000019824		6.23186	2.5816e-12	1.14325e-10
H1	DPYSL4	ENSCAFG00000010962		2.95437	0.00273783	0.00999023
H1	DPYSL5	ENSCAFG00000023265		2.99844	0.00169549	0.00668969
H1	DRAXIN	ENSCAFG00000016575		2.31996	0.00745359	0.0226975
H1	DRGX	ENSCAFG00000006619		9.10514	3.08413e-33	3.50839e-30
H1	DYDC1	ENSCAFG00000015851		3.98392	2.1873e-09	5.07148e-08
H1	DYDC2	ENSCAFG00000015857		4.36478	3.4965e-06	3.3267e-05
H1	EFEMP1	ENSCAFG00000002919		2.59067	1.43293e-05	0.00011449
H1	ELAVL3	ENSCAFG00000017350		8.19938	7.2496e-45	3.29875e-41
H1	EMX2	ENSCAFG00000011987		2.16283	0.000307105	0.00158033
H1	ENTPD2	ENSCAFG00000019522		3.77568	2.87738e-20	5.75508e-18
H1	EPS8L3	ENSCAFG00000019805		6.48108	3.22072e-17	3.96084e-15
H1	ERICH2	ENSCAFG00000029641		2.99736	3.81833e-11	1.32629e-09
H1	ESPN	ENSCAFG00000019595		2.5113	0.000381623	0.00189624
H1	F2RL2	ENSCAFG00000009306		2.91099	2.47892e-07	3.26239e-06
H1	FAM110C	ENSCAFG00000025168		2.22109	0.017121	0.0447342
H1	FAM162B	ENSCAFG00000000908		3.15435	7.60883e-08	1.16573e-06
H1	FAM177B	ENSCAFG00000013509		6.06305	1.03264e-18	1.54496e-16
H1	FAM180B	ENSCAFG00000032106		2.96632	0.000592857	0.00277179
H1	FAM216B	ENSCAFG00000004671		3.59013	0.000102284	0.000620353
H1	FBXL16	ENSCAFG00000019623		4.62017	2.72084e-09	6.08379e-08
H1	FGD6	ENSCAFG00000006273		2.21411	4.73034e-07	5.74363e-06
H1	FGL1	ENSCAFG00000032313		3.23047	2.30737e-08	4.05371e-07
H1	FMN2	ENSCAFG00000015625		3.00993	1.07008e-09	2.67169e-08
H1	FMO2	ENSCAFG00000014986		4.44686	8.73745e-07	9.90843e-06
H1	FOXA3	ENSCAFG00000004363		2.12235	0.000642629	0.00296189
H1	FST	ENSCAFG00000018405		2.66357	4.72133e-05	0.000318388
H1	GAL	ENSCAFG00000010772		9.40635	4.67963e-40	1.06467e-36
H1	GALNT15	ENSCAFG00000005887		3.8523	9.13879e-09	1.80407e-07
H1	GARNL3	ENSCAFG00000020142		2.00825	1.03547e-11	4.07933e-10
H1	GATB	ENSCAFG00000008088		2.09763	3.4918e-11	1.22929e-09
H1	GDA	ENSCAFG00000001815		2.20513	0.000436677	0.00213196
H1	GDAP1	ENSCAFG00000008178		4.98886	2.70441e-07	3.52204e-06
H1	GDAP1L1	ENSCAFG00000009368		2.70784	1.97067e-05	0.00015058
H1	GFY	ENSCAFG00000031563		3.35673	1.67956e-06	1.74087e-05
H1	GLP1R	ENSCAFG00000001547		4.87225	1.27995e-06	1.38012e-05
H1	GPR1	ENSCAFG00000013362		2.76017	0.000433903	0.00211899
H1	GRHL3	ENSCAFG00000012994		2.23424	0.0120528	0.0334766
H1	GRIN1	ENSCAFG00000019499		7.15578	3.1528e-32	2.86921e-29
H1	GSG1L	ENSCAFG00000032744		3.29516	0.000101712	0.000617499
H1	GYPA	ENSCAFG00000031944		5.96746	1.33811e-08	2.51081e-07
H1	HCN3	ENSCAFG00000016963		2.6302	7.04262e-17	8.1645e-15
H1	HHIP	ENSCAFG00000007557		2.86847	0.0023808	0.00889793
H1	HIF3A	ENSCAFG00000045412		2.31147	0.00085019	0.0037506
H1	HPCA	ENSCAFG00000010425		2.50034	4.09351e-06	3.8091e-05
H1	HRH3	ENSCAFG00000012578		2.80008	0.00794208	0.0238616
H1	HS3ST5	ENSCAFG00000004054		2.65507	0.00207044	0.00792016
H1	HSD11B1	ENSCAFG00000011925		2.34676	0.000721659	0.00326577
H1	HSD17B14	ENSCAFG00000003895		3.24054	1.88477e-13	1.03328e-11
H1	HSPB3	ENSCAFG00000018389		2.63715	0.011591	0.0323967
H1	IL13RA2	ENSCAFG00000018230		4.10917	2.59796e-11	9.32654e-10
H1	IL15RA	ENSCAFG00000005213		3.01109	2.25652e-10	6.49857e-09
H1	INCA1	ENSCAFG00000023165		2.49179	7.85993e-09	1.5738e-07
H1	IQCA1	ENSCAFG00000012170		3.70825	0.000182502	0.00101737
H1	IRX4	ENSCAFG00000010441		5.4692	6.80117e-05	0.000434496
H1	ITGAE	ENSCAFG00000019367		4.18267	2.00761e-20	4.20005e-18
H1	IZUMO4	ENSCAFG00000019426		2.2756	1.66791e-09	3.95797e-08
H1	JAKMIP2	ENSCAFG00000006634		2.58108	0.00030834	0.00158444
H1	KCNAB3	ENSCAFG00000016888		2.87172	9.1538e-11	2.8925e-09
H1	KCNH2	ENSCAFG00000025442		3.06194	5.67367e-10	1.51417e-08
H1	KCNJ9	ENSCAFG00000032332		3.06703	5.91093e-05	0.000386857
H1	KCNN1	ENSCAFG00000015092		2.16362	1.46157e-05	0.000116573
H1	KCNQ2	ENSCAFG00000012931		4.13038	5.73511e-11	1.90136e-09
H1	KCNS2	ENSCAFG00000000488		2.99183	0.00160648	0.00640797
H1	KCNT2	ENSCAFG00000031664		2.6395	3.23056e-05	0.000229506
H1	KCTD4	ENSCAFG00000004547		3.21224	0.0101231	0.0290478
H1	KIF12	ENSCAFG00000003313		2.75487	0.00755652	0.0229418
H1	KIRREL2	ENSCAFG00000006728		2.45407	5.03461e-05	0.000336522
H1	KLF1	ENSCAFG00000017111		2.071	0.00640652	0.0201009
H1	KRT222	ENSCAFG00000028919		5.13989	5.28637e-06	4.77031e-05
H1	KRT80	ENSCAFG00000007328		2.78638	0.000690963	0.00314642
H1	LGR5	ENSCAFG00000000451		3.06604	0.000306988	0.00158017
H1	LHFPL4	ENSCAFG00000029592		2.97557	1.21008e-05	9.8658e-05
H1	LINGO2	ENSCAFG00000001727		3.08312	0.000900616	0.00394515
H1	LMNTD2	ENSCAFG00000006526		3.03503	3.32436e-08	5.58374e-07
H1	LPCAT2	ENSCAFG00000009407		2.04401	5.7693e-08	9.14696e-07
H1	LRRC74B	ENSCAFG00000014995		2.78424	4.90415e-06	4.47645e-05
H1	LRRIQ3	ENSCAFG00000020410		2.95348	8.35347e-05	0.000521404
H1	LY6H	ENSCAFG00000001292		3.65012	1.50352e-05	0.000119025
H1	MAMLD1	ENSCAFG00000019116		2.84683	1.01297e-13	5.92832e-12
H1	MAP6	ENSCAFG00000005381		3.90575	9.94853e-09	1.95102e-07
H1	MAP7D2	ENSCAFG00000013101		4.8676	2.23106e-23	7.3832e-21
H1	MAPK4	ENSCAFG00000013287		5.4247	9.56293e-07	1.06979e-05
H1	MAPK8IP2	ENSCAFG00000000568		4.68072	7.01496e-27	3.54665e-24
H1	MAST1	ENSCAFG00000017133		3.62735	1.71553e-10	5.04432e-09
H1	MATN4	ENSCAFG00000009664		2.43443	0.000111195	0.000669043
H1	MEGF11	ENSCAFG00000017261		3.51013	4.32261e-10	1.18132e-08
H1	MEGF6	ENSCAFG00000019477		2.66372	1.65393e-05	0.000129364
H1	MELTF	ENSCAFG00000013115		2.9664	4.50578e-14	2.90458e-12
H1	MESP1	ENSCAFG00000030023		2.64008	0.00011832	0.000704923
H1	MESP2	ENSCAFG00000032472		2.42838	0.000854086	0.00376455
H1	MMP27	ENSCAFG00000015066		2.55165	0.00827645	0.0246506
H1	MT3	ENSCAFG00000028459		5.64307	8.83295e-10	2.24224e-08
H1	MTMR7	ENSCAFG00000006915		2.65844	3.57684e-05	0.000250393
H1	MYH14	ENSCAFG00000003156		2.95371	9.8547e-08	1.45826e-06
H1	MYO3B	ENSCAFG00000012487		5.53532	1.51427e-12	7.03091e-11
H1	MYOC	ENSCAFG00000014924		7.8264	9.37293e-13	4.4776e-11
H1	NCAN	ENSCAFG00000014218		2.43581	0.000267645	0.00140596
H1	NEFH	ENSCAFG00000012243		3.69572	2.67955e-06	2.62348e-05
H1	NFASC	ENSCAFG00000009901		2.66518	3.0646e-05	0.000219256
H1	NHLH2	ENSCAFG00000009767		3.43394	0.000757305	0.00340422
H1	NKAIN2	ENSCAFG00000041364		5.73461	9.19943e-16	8.63086e-14
H1	NKAIN4	ENSCAFG00000012785		4.62252	7.18665e-08	1.10663e-06
H1	NLRP13	ENSCAFG00000002520		5.43191	7.33538e-07	8.48768e-06
H1	NMUR2	ENSCAFG00000017813		3.50012	0.000813346	0.00362038
H1	NPAS1	ENSCAFG00000032405		2.00486	5.51116e-10	1.4773e-08
H1	NPL	ENSCAFG00000013160		2.05667	2.6168e-09	5.89461e-08
H1	NPPA	ENSCAFG00000016539		4.51347	1.27036e-05	0.000103038
H1	NPTX1	ENSCAFG00000005689		2.17033	0.00240463	0.00897594
H1	NRSN1	ENSCAFG00000028566		5.39873	1.53886e-10	4.6219e-09
H1	NRXN1	ENSCAFG00000002712		3.58837	5.4869e-06	4.92481e-05
H1	NSG2	ENSCAFG00000030421		2.34856	0.0050046	0.0164301
H1	NTF4	ENSCAFG00000003838		2.22921	7.03349e-07	8.17998e-06
H1	NTSR1	ENSCAFG00000012720		2.12643	0.00695042	0.0214415
H1	NTSR2	ENSCAFG00000003586		2.97586	0.00544673	0.0176179
H1	NUDT2	ENSCAFG00000031608		2.08457	2.33229e-14	1.61407e-12
H1	NYAP2	ENSCAFG00000010328		5.11147	5.93008e-06	5.28567e-05
H1	ODF2L	ENSCAFG00000020256		2.75518	4.98399e-11	1.683e-09
H1	ODF3L1	ENSCAFG00000018055		2.33986	0.00423565	0.0142897
H1	OGDHL	ENSCAFG00000006729		2.02974	1.8951e-05	0.0001456
H1	OPALIN	ENSCAFG00000008530		5.6842	0.00412501	0.0139786
H1	OPRK1	ENSCAFG00000032542		3.09718	0.00746044	0.0227078
H1	OR10J4	ENSCAFG00000011765		2.80613	0.00107167	0.00458521
H1	OTOR	ENSCAFG00000030197		2.3497	0.000188214	0.00104402
H1	PAPLN	ENSCAFG00000016823		4.5534	2.56649e-14	1.75611e-12
H1	PCBP3	ENSCAFG00000011907		2.04101	0.000282134	0.00146928
H1	PCP2	ENSCAFG00000018302		2.07852	0.000350251	0.00176537
H1	PDIA2	ENSCAFG00000015429		3.0517	1.01216e-09	2.53751e-08
H1	PEX5L	ENSCAFG00000011494		3.92001	0.000174568	0.000979141
H1	PI3	ENSCAFG00000009641		2.78326	0.00104698	0.00449753
H1	PIR	ENSCAFG00000011975		2.2902	4.00892e-07	4.98064e-06
H1	PKP1	ENSCAFG00000029929		3.63712	3.40327e-05	0.000239624
H1	PLEKHB1	ENSCAFG00000005594		3.2976	2.76237e-05	0.000200151
H1	PLIN4	ENSCAFG00000015323		2.64204	0.000656464	0.00300966
H1	PLPPR2	ENSCAFG00000017423		2.40214	9.88284e-06	8.26264e-05
H1	PLPPR3	ENSCAFG00000019679		3.77273	9.07892e-14	5.39053e-12
H1	PNPLA5	ENSCAFG00000000895		2.93084	0.000656632	0.00300966
H1	PON3	ENSCAFG00000002118		2.12601	0.000572576	0.00269497
H1	PPFIA3	ENSCAFG00000003800		4.26498	1.99363e-12	9.00396e-11
H1	PRLHR	ENSCAFG00000012005		8.49517	5.07583e-15	4.08784e-13
H1	PRPH	ENSCAFG00000008623		2.17469	2.73915e-05	0.000198944
H1	PRR19	ENSCAFG00000015415		2.86712	6.90322e-11	2.25981e-09
H1	PRXL2B	ENSCAFG00000019423		2.21571	3.34722e-05	0.000236257
H1	PSD	ENSCAFG00000010170		2.55698	3.68347e-15	3.06132e-13
H1	PTGDS	ENSCAFG00000019533		2.16996	0.000513921	0.00246057
H1	PTPRN	ENSCAFG00000015244		3.70614	6.28494e-08	9.79385e-07
H1	PTPRN2	ENSCAFG00000032520		2.03028	0.000676541	0.00308692
H1	PTPRR	ENSCAFG00000023742		3.1985	8.01363e-11	2.57285e-09
H1	RAB39A	ENSCAFG00000032014		2.03984	0.000462981	0.00224294
H1	RAD9B	ENSCAFG00000008492		2.45027	9.96666e-11	3.13304e-09
H1	RAPGEF5	ENSCAFG00000002731		3.33705	1.44416e-12	6.75712e-11
H1	RBPJL	ENSCAFG00000009670		2.68976	1.9891e-05	0.000151543
H1	RDH8	ENSCAFG00000017955		5.36417	6.41994e-08	9.98712e-07
H1	RETN	ENSCAFG00000018307		2.0325	3.90046e-05	0.000269634
H1	RGN	ENSCAFG00000014821		2.06356	0.00215047	0.00817134
H1	RGS8	ENSCAFG00000031083		8.90845	1.58849e-27	9.88751e-25
H1	RIC3	ENSCAFG00000006903		3.33288	0.000129744	0.000759071
H1	RIIAD1	ENSCAFG00000023264		2.50121	8.31742e-16	7.88465e-14
H1	RIMS3	ENSCAFG00000002830		2.29166	1.6355e-08	3.00078e-07
H1	RIOX2	ENSCAFG00000009120		2.07084	1.29801e-11	5.00533e-10
H1	RIPOR3	ENSCAFG00000011556		2.74145	1.71358e-09	4.05577e-08
H1	RNF207	ENSCAFG00000019567		5.41554	2.99629e-22	8.65642e-20
H1	RNF208	ENSCAFG00000019467		3.41293	1.81559e-10	5.28987e-09
H1	RPS6KL1	ENSCAFG00000016994		2.64869	1.13021e-07	1.64305e-06
H1	RTBDN	ENSCAFG00000017154		7.95355	9.63276e-16	8.94519e-14
H1	RUNDC3A	ENSCAFG00000014197		6.08036	3.34777e-15	2.82096e-13
H1	RXRG	ENSCAFG00000013336		3.77586	2.11811e-07	2.85356e-06
H1	SARM1	ENSCAFG00000018678		2.18444	8.01271e-12	3.21232e-10
H1	SCAI	ENSCAFG00000020206		2.13531	6.80881e-12	2.80378e-10
H1	SCG2	ENSCAFG00000016186		3.59739	0.00724626	0.0221625
H1	SCG3	ENSCAFG00000015489		2.77597	5.33703e-10	1.43485e-08
H1	SCN1A	ENSCAFG00000005058		2.48392	0.000554845	0.00262519
H1	SELENOP	ENSCAFG00000028589		2.3028	1.99583e-08	3.586e-07
H1	SEZ6L2	ENSCAFG00000016991		6.18196	1.74437e-57	1.58746e-53
H1	SGSM1	ENSCAFG00000011498		2.22594	1.76701e-08	3.22073e-07
H1	SH3GL2	ENSCAFG00000001567		2.76763	3.85393e-06	3.61388e-05
H1	SHISA3	ENSCAFG00000001804		7.09869	5.05273e-14	3.22683e-12
H1	SHISA9	ENSCAFG00000018839		3.83526	3.0878e-05	0.000220656
H1	SLC16A8	ENSCAFG00000001429		2.2684	1.93947e-05	0.000148445
H1	SLC1A6	ENSCAFG00000016174		4.36006	0.000180041	0.0010057
H1	SLC22A15	ENSCAFG00000009784		2.47667	2.30194e-14	1.59915e-12
H1	SLC25A47	ENSCAFG00000017900		5.94367	1.3258e-11	5.09089e-10
H1	SLC26A1	ENSCAFG00000016706		3.45679	9.42651e-10	2.37964e-08
H1	SLC5A11	ENSCAFG00000017501		4.92131	5.07684e-12	2.12911e-10
H1	SLC6A11	ENSCAFG00000023412		3.00149	0.00122984	0.00514698
H1	SLC6A4	ENSCAFG00000018990		3.65415	4.12687e-05	0.000283125
H1	SLC7A4	ENSCAFG00000015014		4.95263	1.12617e-13	6.46605e-12
H1	SLC9B1	ENSCAFG00000010790		2.97831	1.83365e-06	1.87918e-05
H1	SLIT1	ENSCAFG00000008945		2.86014	1.77496e-08	3.2306e-07
H1	SMCO3	ENSCAFG00000012980		2.21747	0.00977339	0.0282236
H1	SMPD3	ENSCAFG00000020310		3.18429	2.43747e-05	0.000180196
H1	SNTG2	ENSCAFG00000003214		5.31456	2.00826e-09	4.67422e-08
H1	SNX32	ENSCAFG00000013251		2.76715	1.58068e-12	7.30203e-11
H1	SOHLH1	ENSCAFG00000019746		3.21944	0.0110219	0.031141
H1	SOX18	ENSCAFG00000029278		2.83257	1.21417e-13	6.94941e-12
H1	SP5	ENSCAFG00000012550		4.81357	2.60886e-24	1.03226e-21
H1	SPAG17	ENSCAFG00000009951		5.15692	7.28273e-18	9.60529e-16
H1	SPIDR	ENSCAFG00000009134		2.00761	1.04603e-16	1.17599e-14
H1	SPIRE2	ENSCAFG00000019811		3.00784	4.75243e-06	4.35109e-05
H1	SRRM3	ENSCAFG00000013537		5.12249	8.69448e-08	1.31109e-06
H1	STAP2	ENSCAFG00000019095		2.40464	5.64583e-07	6.69881e-06
H1	STMN2	ENSCAFG00000008386		7.40784	9.99984e-07	1.1071e-05
H1	STMN3	ENSCAFG00000013020		4.0006	1.83915e-18	2.62846e-16
H1	STPG1	ENSCAFG00000012966		2.62333	1.74257e-06	1.80003e-05
H1	SULT4A1	ENSCAFG00000000899		3.10872	2.33569e-11	8.43489e-10
H1	SYCE1	ENSCAFG00000013298		2.92072	0.00410098	0.0139073
H1	SYCP2	ENSCAFG00000012295		2.28006	1.18326e-09	2.90642e-08
H1	SYP	ENSCAFG00000015805		5.64676	6.0823e-27	3.16297e-24
H1	SYT14	ENSCAFG00000012024		4.00093	3.53564e-08	5.89306e-07
H1	SYT3	ENSCAFG00000002960		2.49855	1.64519e-05	0.000128902
H1	SYT5	ENSCAFG00000002613		3.54321	6.29096e-15	4.95679e-13
H1	TACR1	ENSCAFG00000008184		2.52037	0.00171612	0.00674771
H1	TAFA3	ENSCAFG00000013364		2.40441	0.00189045	0.00733961
H1	TCTE1	ENSCAFG00000001987		2.09723	0.0162673	0.0429352
H1	TESMIN	ENSCAFG00000010766		5.28014	2.02454e-14	1.4394e-12
H1	TEX15	ENSCAFG00000006448		4.41515	1.16515e-14	8.69138e-13
H1	THBD	ENSCAFG00000005157		2.28745	2.40963e-06	2.39006e-05
H1	TJP3	ENSCAFG00000019197		2.00112	0.000128614	0.000753914
H1	TMEM116	ENSCAFG00000008770		2.37879	0.000208174	0.00113374
H1	TMEM145	ENSCAFG00000004834		2.79766	3.41984e-14	2.2717e-12
H1	TMEM171	ENSCAFG00000031156		3.0286	0.000299003	0.00154431
H1	TMEM198	ENSCAFG00000015617		3.05609	6.58082e-20	1.22222e-17
H1	TMEM89	ENSCAFG00000012320		2.26075	3.84091e-05	0.000266419
H1	TNFAIP6	ENSCAFG00000005660		2.09233	2.94367e-08	5.03077e-07
H1	TNK1	ENSCAFG00000016280		2.25158	0.000639119	0.00295019
H1	TNNI3	ENSCAFG00000002618		2.98008	2.44795e-10	6.98357e-09
H1	TNR	ENSCAFG00000014301		9.38522	6.24823e-28	4.212e-25
H1	TNXB	ENSCAFG00000000751		2.88029	3.94194e-16	3.98596e-14
H1	TRDV3	ENSCAFG00000029572		4.31368	4.19014e-08	6.89554e-07
H1	TTC12	ENSCAFG00000013902		2.27564	1.93836e-05	0.000148423
H1	TTC29	ENSCAFG00000007765		4.1598	1.58271e-09	3.78043e-08
H1	UNC13A	ENSCAFG00000024064		4.58051	2.95848e-22	8.65642e-20
H1	VGF	ENSCAFG00000013907		2.32417	3.36772e-06	3.2261e-05
H1	VILL	ENSCAFG00000004890		2.08178	5.96259e-08	9.39248e-07
H1	VSTM2L	ENSCAFG00000028604		2.4485	0.00526898	0.0171466
H1	WDR72	ENSCAFG00000015875		2.56595	0.00163812	0.00651704
H1	WNT4	ENSCAFG00000014661		2.41112	0.00141296	0.00576879
H1	XKR5	ENSCAFG00000030332		2.20478	4.00442e-07	4.98064e-06
H1	YDJC	ENSCAFG00000015293		2.26766	2.05032e-08	3.65146e-07
H1	ZNF835	ENSCAFG00000030761		2.21731	6.15686e-07	7.23908e-06
H1	ZPLD1	ENSCAFG00000009666		3.16316	2.38369e-06	2.37079e-05
H1	ZYG11A	ENSCAFG00000019206		3.35276	0.000218077	0.00118131
H1		ENSCAFG00000045896		9.81434	1.89714e-43	6.90598e-40
H1		ENSCAFG00000042681		9.3159	4.6813e-24	1.67067e-21
H1		ENSCAFG00000049495		9.29374	4.92612e-39	9.96226e-36
H1		ENSCAFG00000035912		8.85651	4.60101e-27	2.46303e-24
H1		ENSCAFG00000041833		8.73534	1.60454e-21	4.05615e-19
H1		ENSCAFG00000048481		7.98434	2.16277e-40	6.56077e-37
H1		ENSCAFG00000047560		7.89061	2.92098e-08	4.99962e-07
H1		ENSCAFG00000045517		7.65063	1.11662e-10	3.46819e-09
H1		ENSCAFG00000045198		7.62086	1.76453e-21	4.34003e-19
H1		ENSCAFG00000040518		7.40276	2.43421e-08	4.24377e-07
H1		ENSCAFG00000042400		7.10212	5.0808e-06	4.61607e-05
H1		ENSCAFG00000007318		6.97855	7.05937e-08	1.08888e-06
H1		ENSCAFG00000045503		6.83215	3.26867e-05	0.000231696
H1		ENSCAFG00000037046		6.75246	1.86121e-08	3.3594e-07
H1		ENSCAFG00000043046		6.6768	7.46178e-07	8.61204e-06
H1		ENSCAFG00000017946		6.55734	2.37297e-29	1.72762e-26
H1		ENSCAFG00000042892		6.54568	2.25619e-06	2.26004e-05
H1		ENSCAFG00000039807		6.42411	3.56039e-14	2.33945e-12
H1		ENSCAFG00000049981		6.4162	1.77431e-35	2.30673e-32
H1		ENSCAFG00000041544		6.15519	8.50407e-14	5.09153e-12
H1		ENSCAFG00000034117		6.1261	2.99899e-06	2.9019e-05
H1		ENSCAFG00000007307		5.97256	3.10877e-32	2.86921e-29
H1		ENSCAFG00000048068		5.88015	8.82535e-06	7.4851e-05
H1		ENSCAFG00000043047		5.83232	6.43765e-08	1.00061e-06
H1		ENSCAFG00000031118		5.56081	3.16763e-16	3.23899e-14
H1		ENSCAFG00000005681		5.53228	7.37168e-20	1.35527e-17
H1		ENSCAFG00000046551		5.51886	0.00016833	0.000949126
H1		ENSCAFG00000039208		5.47101	2.82672e-15	2.43835e-13
H1		ENSCAFG00000046562		5.43864	4.21907e-05	0.000288039
H1		ENSCAFG00000044946		5.41096	5.20552e-08	8.33295e-07
H1		ENSCAFG00000045548		5.34085	2.79992e-13	1.46863e-11
H1		ENSCAFG00000045662		5.33757	4.53148e-06	4.17185e-05
H1		ENSCAFG00000045942		5.33205	2.5479e-06	2.51079e-05
H1		ENSCAFG00000047323		5.17681	9.15381e-12	3.62192e-10
H1		ENSCAFG00000047373		5.12785	1.75354e-18	2.53303e-16
H1		ENSCAFG00000048493		5.07617	8.02148e-06	6.90426e-05
H1		ENSCAFG00000046288		5.0556	1.43761e-06	1.52304e-05
H1		ENSCAFG00000044128		5.03636	1.82855e-16	1.93496e-14
H1		ENSCAFG00000035556		5.02072	1.52363e-11	5.70608e-10
H1		ENSCAFG00000038655		5.00252	6.40365e-05	0.000413161
H1		ENSCAFG00000047514		4.9451	7.33402e-12	2.98627e-10
H1		ENSCAFG00000048767		4.9238	1.92677e-05	0.000147722
H1		ENSCAFG00000041394		4.8988	4.56135e-13	2.28708e-11
H1		ENSCAFG00000041225		4.87883	4.23717e-11	1.45786e-09
H1		ENSCAFG00000025201		4.80022	0.00907601	0.0265668
H1		ENSCAFG00000033330		4.78234	0.000136964	0.000796959
H1		ENSCAFG00000050004		4.76466	2.95474e-07	3.81413e-06
H1		ENSCAFG00000036987		4.72029	1.42184e-10	4.30598e-09
H1		ENSCAFG00000048128		4.58344	4.39335e-13	2.21505e-11
H1		ENSCAFG00000043802		4.5443	8.87768e-11	2.82487e-09
H1		ENSCAFG00000044243		2.25793	0.00116456	0.00491993
H1		ENSCAFG00000034875		4.44307	1.00799e-06	1.11528e-05
H1		ENSCAFG00000046753		4.44087	6.30844e-12	2.60954e-10
H1		ENSCAFG00000036293		4.36063	0.000263017	0.00138598
H1		ENSCAFG00000019465		4.27492	2.89511e-05	0.000208689
H1		ENSCAFG00000048030		4.23689	3.97513e-06	3.71987e-05
H1		ENSCAFG00000041891		4.22364	7.61903e-06	6.62245e-05
H1		ENSCAFG00000023030		4.20217	3.32721e-07	4.23783e-06
H1		ENSCAFG00000049260		4.20139	4.93221e-11	1.67048e-09
H1		ENSCAFG00000041650		4.19732	4.09783e-06	3.81117e-05
H1		ENSCAFG00000048126		4.1955	9.73464e-05	0.000593568
H1		ENSCAFG00000049909		4.19338	2.5935e-23	8.42934e-21
H1		ENSCAFG00000041270		4.18929	8.55311e-12	3.41393e-10
H1		ENSCAFG00000048014		4.15232	0.000680374	0.00310208
H1		ENSCAFG00000041002		4.05359	7.72106e-08	1.18193e-06
H1		ENSCAFG00000046468		3.98561	0.00019453	0.00107292
H1		ENSCAFG00000037184		3.984	1.36747e-05	0.000110032
H1		ENSCAFG00000041027		3.94774	4.54526e-07	5.55223e-06
H1		ENSCAFG00000024191		3.91998	7.41725e-07	8.56608e-06
H1		ENSCAFG00000029839		3.9106	0.00834066	0.0247972
H1		ENSCAFG00000044233		3.89422	0.00030896	0.00158591
H1		ENSCAFG00000027794		3.87161	1.06961e-05	8.84101e-05
H1		ENSCAFG00000038279		3.85891	5.63938e-05	0.000371489
H1		ENSCAFG00000029490		3.85176	2.79684e-08	4.81602e-07
H1		ENSCAFG00000049665		3.84689	8.49793e-18	1.10479e-15
H1		ENSCAFG00000033534		3.79018	0.0100709	0.0289208
H1		ENSCAFG00000028138		3.77955	3.10552e-06	2.99383e-05
H1		ENSCAFG00000011124		3.68496	6.96652e-18	9.2553e-16
H1		ENSCAFG00000047458		3.66459	6.66311e-05	0.000427026
H1		ENSCAFG00000017695		3.6468	0.000127151	0.000747486
H1		ENSCAFG00000044848		3.62867	0.00453898	0.0151363
H1		ENSCAFG00000046806		3.62079	0.000620616	0.00288085
H1		ENSCAFG00000037728		3.59356	7.16472e-06	6.26045e-05
H1		ENSCAFG00000049445		3.56666	8.82758e-05	0.000545757
H1		ENSCAFG00000010290		3.55934	3.2703e-05	0.000231696
H1		ENSCAFG00000023990		3.53501	7.39669e-22	1.97981e-19
H1		ENSCAFG00000043725		3.53447	1.89782e-06	1.94057e-05
H1		ENSCAFG00000041210		3.51998	3.9378e-07	4.9124e-06
H1		ENSCAFG00000038858		3.51556	0.00184106	0.00716927
H1		ENSCAFG00000042016		3.48202	0.000660225	0.00302537
H1		ENSCAFG00000046211		3.40096	6.23047e-06	5.52636e-05
H1		ENSCAFG00000035682		3.36375	5.52443e-15	4.39084e-13
H1		ENSCAFG00000045784		3.35898	0.0018099	0.0070676
H1		ENSCAFG00000047215		3.35245	0.000308974	0.00158591
H1		ENSCAFG00000042158		3.26892	2.78973e-05	0.000201973
H1		ENSCAFG00000046069		3.2361	2.30228e-05	0.000171948
H1		ENSCAFG00000049896		3.23064	0.00188923	0.00733644
H1		ENSCAFG00000016726		3.22687	1.16473e-06	1.27018e-05
H1		ENSCAFG00000045633		3.20791	0.00352097	0.0122775
H1		ENSCAFG00000041512		3.19696	0.00195151	0.00753807
H1		ENSCAFG00000046162		3.18611	5.07195e-05	0.000338397
H1		ENSCAFG00000047753		3.17395	3.67344e-06	3.46979e-05
H1		ENSCAFG00000046628		3.16295	4.83972e-07	5.8647e-06
H1		ENSCAFG00000043625		3.15334	1.524e-07	2.1403e-06
H1		ENSCAFG00000001071		3.09721	1.05961e-05	8.77037e-05
H1		ENSCAFG00000039342		3.09608	0.00203636	0.00781114
H1		ENSCAFG00000040652		3.09324	1.0706e-06	1.18026e-05
H1		ENSCAFG00000024864		3.05848	2.30715e-09	5.28988e-08
H1		ENSCAFG00000041642		3.05125	0.00258379	0.00952939
H1		ENSCAFG00000038781		3.04953	3.20831e-06	3.08355e-05
H1		ENSCAFG00000048834		3.0385	0.000650136	0.00298594
H1		ENSCAFG00000048961		3.01782	0.0113124	0.0317792
H1		ENSCAFG00000043222		2.99788	5.76687e-10	1.5323e-08
H1		ENSCAFG00000044497		2.98016	1.84782e-05	0.000142691
H1		ENSCAFG00000049983		2.95912	0.00154058	0.00619875
H1		ENSCAFG00000039956		2.9435	0.00166652	0.00660546
H1		ENSCAFG00000039576		2.94201	0.00032382	0.00165186
H1		ENSCAFG00000040539		2.93611	0.000256936	0.00135984
H1		ENSCAFG00000037037		2.93477	1.28137e-07	1.82919e-06
H1		ENSCAFG00000045214		2.93179	5.54156e-05	0.000365574
H1		ENSCAFG00000044766		2.93002	0.00469734	0.015593
H1		ENSCAFG00000048705		2.88678	2.13729e-07	2.87303e-06
H1		ENSCAFG00000035762		2.86981	1.53542e-07	2.15468e-06
H1		ENSCAFG00000044737		2.84473	0.00262435	0.00964804
H1		ENSCAFG00000043025		2.84321	9.96476e-05	0.000606171
H1		ENSCAFG00000049459		2.83029	0.00321236	0.0113973
H1		ENSCAFG00000045887		2.81389	0.0171735	0.0448392
H1		ENSCAFG00000031262		2.81014	0.0169521	0.0443653
H1		ENSCAFG00000045416		2.80071	0.00323525	0.0114629
H1		ENSCAFG00000045811		2.79855	0.00639126	0.0200634
H1		ENSCAFG00000048325		2.7789	1.32914e-05	0.000107471
H1		ENSCAFG00000037250		2.77492	0.000143714	0.000828813
H1		ENSCAFG00000038467		2.76883	0.000131328	0.000767351
H1		ENSCAFG00000043212		2.74078	4.38864e-05	0.000298162
H1		ENSCAFG00000047157		2.72227	1.26144e-10	3.85874e-09
H1		ENSCAFG00000040916		2.67501	0.000153457	0.000876404
H1		ENSCAFG00000037972		2.66225	0.00576274	0.0184596
H1		ENSCAFG00000040706		2.64458	2.34293e-05	0.000174432
H1		ENSCAFG00000036304		2.64413	0.0186756	0.0481329
H1		ENSCAFG00000040021		2.64229	0.00104821	0.00450178
H1		ENSCAFG00000043311		2.63802	0.0120141	0.0333895
H1		ENSCAFG00000042945		2.63678	1.22377e-08	2.33233e-07
H1		ENSCAFG00000032956		2.60952	0.00148807	0.00602653
H1		ENSCAFG00000002155		2.59159	0.0107866	0.0305756
H1		ENSCAFG00000041559		2.58097	0.00222546	0.00841764
H1		ENSCAFG00000046333		2.56471	0.00125092	0.00521602
H1		ENSCAFG00000044769		2.55952	0.000322234	0.0016447
H1		ENSCAFG00000038606		2.55592	0.000167489	0.000945261
H1		ENSCAFG00000047650		2.531	0.00912885	0.0266872
H1		ENSCAFG00000045303		2.52021	8.52687e-05	0.000530046
H1		ENSCAFG00000045880		2.51949	0.000429969	0.00210203
H1		ENSCAFG00000043627		2.50631	0.00338116	0.0118988
H1		ENSCAFG00000029979		2.50272	2.79873e-05	0.000202382
H1		ENSCAFG00000045265		2.48639	0.00991757	0.0285797
H1		ENSCAFG00000023933		2.48049	6.1665e-08	9.64231e-07
H1		ENSCAFG00000029042		2.45825	2.05655e-07	2.78506e-06
H1		ENSCAFG00000033983		2.45779	0.00658456	0.0205285
H1		ENSCAFG00000043997		2.45088	0.00012755	0.000749369
H1		ENSCAFG00000049277		2.44938	0.000572922	0.0026959
H1		ENSCAFG00000033971		2.44856	0.0166571	0.0437988
H1		ENSCAFG00000045469		2.44829	1.02281e-05	8.52388e-05
H1		ENSCAFG00000031643		2.44739	0.000645484	0.00297053
H1		ENSCAFG00000046089		2.43959	0.00462925	0.0153978
H1		ENSCAFG00000044700		2.43366	0.000189323	0.00104929
H1		ENSCAFG00000015329		2.42789	0.0153988	0.0409697
H1		ENSCAFG00000041078		2.38281	1.61249e-06	1.67708e-05
H1		ENSCAFG00000042251		2.35707	7.24268e-07	8.39643e-06
H1		ENSCAFG00000046801		2.3403	0.00160352	0.00639757
H1		ENSCAFG00000033367		2.33068	2.55306e-07	3.35269e-06
H1		ENSCAFG00000045997		2.32258	1.48645e-08	2.76071e-07
H1		ENSCAFG00000037519		2.31723	0.00106805	0.00457187
H1		ENSCAFG00000044760		2.29128	0.00208576	0.00797204
H1		ENSCAFG00000046062		2.27335	0.000930263	0.00406426
H1		ENSCAFG00000041691		2.26344	0.000334524	0.00170027
H1		ENSCAFG00000035321		2.25434	0.0160823	0.0425334
H1		ENSCAFG00000007293		2.25034	2.5732e-05	0.000189079
H1		ENSCAFG00000031469		2.22999	8.48044e-12	3.39236e-10
H1		ENSCAFG00000022719		2.22647	0.00367558	0.0127088
H1		ENSCAFG00000050009		2.2255	0.000211093	0.00114827
H1		ENSCAFG00000003792		2.22502	8.51514e-05	0.000529498
H1		ENSCAFG00000041592		2.21574	5.20104e-08	8.33295e-07
H1		ENSCAFG00000045820		2.19839	0.0127215	0.0350027
H1		ENSCAFG00000045652		2.19279	0.000117198	0.000699157
H1		ENSCAFG00000041406		2.18162	2.91005e-06	2.82033e-05
H1		ENSCAFG00000040561		2.18125	9.29635e-05	0.000570282
H1		ENSCAFG00000042729		2.18078	0.000180076	0.0010057
H1		ENSCAFG00000035018		2.16271	1.87513e-05	0.00014431
H1		ENSCAFG00000044375		2.1589	4.66991e-06	4.28197e-05
H1		ENSCAFG00000045971		2.15349	2.37459e-05	0.000176336
H1		ENSCAFG00000036640		2.14339	1.04811e-06	1.15616e-05
H1		ENSCAFG00000042989		2.13795	0.000285406	0.00148419
H1		ENSCAFG00000043758		2.13144	1.83265e-06	1.87918e-05
H1		ENSCAFG00000000798		2.12315	2.75519e-12	1.21422e-10
H1		ENSCAFG00000033767		2.1144	0.00713277	0.0218669
H1		ENSCAFG00000041451		2.10093	2.07494e-08	3.69168e-07
H1		ENSCAFG00000042674		2.08831	0.00345252	0.0121101
H1		ENSCAFG00000046703		2.08396	0.000643419	0.00296467
H1		ENSCAFG00000041228		2.08193	1.79236e-06	1.84206e-05
H1		ENSCAFG00000044571		2.05768	0.00171143	0.00673506
H1		ENSCAFG00000042923		2.05275	0.00105803	0.00453644
H1		ENSCAFG00000010401		2.0386	6.09276e-05	0.000396193
H1		ENSCAFG00000035692		2.01652	0.00352123	0.0122775
H1		ENSCAFG00000035353		2.00742	0.00076797	0.00344196
H2	PGBD5	ENSCAFG00000012098	Oncogene	3.63574	0.000551223	0.0122202
H2	SFRP1	ENSCAFG00000005737	TSG	3.47325	0.00247322	0.0322219
H2	WIF1	ENSCAFG00000000364	TSG	4.19021	1.5834e-05	0.000976933
H2	COL2A1	ENSCAFG00000009059	Unassigned	3.55763	0.00276468	0.0346074
H2	MYB	ENSCAFG00000000230	Unassigned	3.76015	3.09203e-07	4.93667e-05
H2	ADCYAP1R1	ENSCAFG00000003111		4.45557	0.000146743	0.0048126
H2	ADRB3	ENSCAFG00000006161		3.99012	9.76305e-05	0.00365632
H2	ATP4A	ENSCAFG00000006951		3.28597	0.00053148	0.0118839
H2	B3GALT1	ENSCAFG00000011709		3.19814	0.00459528	0.0484392
H2	BRINP2	ENSCAFG00000014152		3.73625	0.00107743	0.0188379
H2	BTNL2	ENSCAFG00000000797		3.2363	0.000468206	0.0107944
H2	CALB2	ENSCAFG00000020177		3.3807	0.00141328	0.0224771
H2	CAPN9	ENSCAFG00000012047		9.69884	3.51596e-08	1.01578e-05
H2	CHRM3	ENSCAFG00000009967		4.92507	5.24676e-13	1.59161e-09
H2	CNKSR2	ENSCAFG00000013228		4.40258	9.51716e-06	0.000658638
H2	COL11A1	ENSCAFG00000019985		3.78618	0.000659729	0.0138472
H2	COL24A1	ENSCAFG00000020270		5.16911	2.80964e-09	1.34574e-06
H2	DBX2	ENSCAFG00000009372		3.46908	3.59467e-05	0.00172175
H2	EBF2	ENSCAFG00000008918		3.95787	2.89985e-07	4.72174e-05
H2	ECE2	ENSCAFG00000012533		4.16354	0.000248079	0.00698186
H2	EDN3	ENSCAFG00000012245		3.58624	3.62647e-07	5.5554e-05
H2	EGR2	ENSCAFG00000013049		3.78466	4.73585e-08	1.32611e-05
H2	EMILIN3	ENSCAFG00000009178		3.44011	0.00253336	0.0326325
H2	FOXI2	ENSCAFG00000013126		4.03524	0.000558619	0.0123092
H2	FREM1	ENSCAFG00000001537		3.65931	1.34099e-05	0.000851669
H2	GABRA2	ENSCAFG00000025069		3.02275	0.00450028	0.0477329
H2	GAD1	ENSCAFG00000012560		4.41527	0.00205495	0.0285077
H2	GDF10	ENSCAFG00000016196		3.65154	0.0021226	0.0291664
H2	GNAO1	ENSCAFG00000009233		3.17169	2.74145e-05	0.00142157
H2	GRIFIN	ENSCAFG00000016403		9.02547	3.18104e-05	0.0015564
H2	GRM4	ENSCAFG00000001202		3.24576	3.23986e-09	1.44603e-06
H2	GRPR	ENSCAFG00000012273		4.03004	6.43859e-06	0.00049062
H2	HAND2	ENSCAFG00000007858		3.02762	0.00182682	0.0264098
H2	IMPG1	ENSCAFG00000002768		6.14767	0.00330087	0.038971
H2	INA	ENSCAFG00000010367		4.21686	3.8024e-06	0.000324918
H2	KBTBD13	ENSCAFG00000017125		3.46756	7.09498e-05	0.00290193
H2	KCNIP4	ENSCAFG00000016537		5.35607	0.000351556	0.00885016
H2	LBX1	ENSCAFG00000029111		3.80971	0.000568048	0.0124717
H2	LGI2	ENSCAFG00000016480		3.1066	5.74748e-07	7.925e-05
H2	LRRN1	ENSCAFG00000005960		3.63345	1.86907e-05	0.00110094
H2	LRRN3	ENSCAFG00000003297		3.28309	0.000746677	0.0148715
H2	LY6G6C	ENSCAFG00000000614		3.56664	4.90354e-07	7.08263e-05
H2	LY6G6D	ENSCAFG00000031994		4.10968	0.0025134	0.0324442
H2	MPPED2	ENSCAFG00000007540		3.13884	9.67179e-05	0.00362961
H2	NEFL	ENSCAFG00000009014		7.12376	0.000170987	0.00531082
H2	NEFM	ENSCAFG00000009019		5.18046	0.00151495	0.0234612
H2	NPPC	ENSCAFG00000011135		3.9412	0.00274202	0.0344666
H2	NR0B1	ENSCAFG00000013658		5.6252	2.30449e-05	0.00125958
H2	NRXN2	ENSCAFG00000014338		3.38334	3.00255e-06	0.000273381
H2	NT5C1A	ENSCAFG00000003068		3.03105	0.00474483	0.0495041
H2	PCSK2	ENSCAFG00000005498		4.86388	0.000142229	0.00472526
H2	PLPPR4	ENSCAFG00000020056		4.19905	0.00163327	0.0246493
H2	POU3F1	ENSCAFG00000003201		3.33136	0.00146675	0.0230339
H2	PPP2R2C	ENSCAFG00000014257		3.55504	0.000603559	0.0130468
H2	PPP4R4	ENSCAFG00000017636		3.33999	2.62977e-10	1.91458e-07
H2	RHCG	ENSCAFG00000011927		3.84037	0.00108206	0.0189007
H2	RNF165	ENSCAFG00000017635		4.23548	0.000112323	0.00403233
H2	RSPO1	ENSCAFG00000003280		3.99871	0.000876826	0.0164637
H2	SEMA5A	ENSCAFG00000010102		3.0293	2.5706e-08	7.67009e-06
H2	SIAH3	ENSCAFG00000004514		7.64609	2.88161e-07	4.72174e-05
H2	SIM2	ENSCAFG00000009686		3.81158	0.00456671	0.0481848
H2	SLC22A3	ENSCAFG00000023358		3.15691	0.000154312	0.00498868
H2	SLC9A3	ENSCAFG00000010902		3.40036	0.00130689	0.0213334
H2	SLITRK5	ENSCAFG00000005293		4.18139	0.000898736	0.0166917
H2	SOX8	ENSCAFG00000019601		3.28424	0.00123612	0.0206236
H2	TNFRSF19	ENSCAFG00000007136		3.68954	0.000102694	0.00380352
H2	TNFSF15	ENSCAFG00000003362		4.5644	5.17236e-08	1.4264e-05
H2	TRIM9	ENSCAFG00000014603		3.06245	1.62347e-07	3.3201e-05
H2	TTLL9	ENSCAFG00000007107		3.42292	0.00067243	0.0139511
H2	VIT	ENSCAFG00000005925		3.5341	2.31808e-05	0.00126285
H2	VSTM2A	ENSCAFG00000003456		4.06162	0.000586747	0.0128204
H2	ZMAT4	ENSCAFG00000005744		3.21208	6.08575e-05	0.00258785
H2		ENSCAFG00000037845		9.29983	1.44543e-13	5.26165e-10
H2		ENSCAFG00000043036		7.43544	1.9749e-07	3.7837e-05
H2		ENSCAFG00000049430		7.33956	6.13386e-06	0.000473061
H2		ENSCAFG00000043471		6.72008	1.49606e-07	3.0943e-05
H2		ENSCAFG00000019335		6.6896	0.00127767	0.0210648
H2		ENSCAFG00000045269		6.63778	1.89986e-06	0.000201043
H2		ENSCAFG00000044345		6.51806	1.03002e-07	2.40352e-05
H2		ENSCAFG00000023788		5.87864	4.38779e-05	0.00198169
H2		ENSCAFG00000048050		4.99695	0.00288589	0.035395
H2		ENSCAFG00000044032		4.80979	2.25795e-05	0.00125295
H2		ENSCAFG00000049982		4.41937	0.000117472	0.00413559
H2		ENSCAFG00000040732		4.37859	0.000845122	0.0161069
H2		ENSCAFG00000048181		4.11706	0.00286291	0.0352271
H2		ENSCAFG00000042578		4.03347	2.05756e-05	0.0011763
H2		ENSCAFG00000013645		3.92218	3.62265e-05	0.0017306
H2		ENSCAFG00000036080		3.86186	0.00298594	0.0362555
H2		ENSCAFG00000013585		3.73396	0.00372118	0.0423307
H2		ENSCAFG00000041064		3.62049	0.000141116	0.00470759
H2		ENSCAFG00000030708		3.54914	0.00272502	0.034324
H2		ENSCAFG00000048560		3.49593	0.000523919	0.0118043
H2		ENSCAFG00000036986		3.45988	0.00443518	0.0473222
H2		ENSCAFG00000041226		3.20289	0.000517683	0.0116903
H3	ELF3	ENSCAFG00000010602	Both	5.10825	1.0811e-08	4.5571e-06
H3	PAK5	ENSCAFG00000005685	Oncogene	5.11907	0.00154606	0.0305144
H3	CACNA1D	ENSCAFG00000008525	Unassigned	3.22039	2.53885e-05	0.00164043
H3	HOXD11	ENSCAFG00000013436	Unassigned	5.92772	2.7414e-05	0.00175847
H3	SIX1	ENSCAFG00000029797	Unassigned	3.53231	0.000108287	0.00481685
H3	SIX2	ENSCAFG00000002550	Unassigned	3.52773	0.00107752	0.0241965
H3	ACTC1	ENSCAFG00000012181		8.16659	0.00190289	0.0346337
H3	AK5	ENSCAFG00000020380		5.28472	6.88915e-07	0.000100798
H3	ALPK2	ENSCAFG00000000107		3.38991	0.00033211	0.0104994
H3	ARPP21	ENSCAFG00000004753		4.5253	0.000897489	0.0210731
H3	ARSI	ENSCAFG00000018123		3.85878	2.81494e-05	0.00178623
H3	AURKC	ENSCAFG00000023297		3.40722	3.94315e-05	0.00225192
H3	BDNF	ENSCAFG00000010207		4.01439	9.51873e-07	0.000125761
H3	BEX5	ENSCAFG00000017734		6.43324	0.000244793	0.00856485
H3	BMPR1B	ENSCAFG00000010107		4.92752	0.000102994	0.0046754
H3	C1QL4	ENSCAFG00000031977		3.16567	0.0012897	0.0274105
H3	CAMKV	ENSCAFG00000011008		3.10277	0.000297164	0.00971315
H3	CASQ2	ENSCAFG00000009765		5.88002	4.79902e-06	0.000463559
H3	CCBE1	ENSCAFG00000000093		3.71553	3.42072e-05	0.00203907
H3	CFAP69	ENSCAFG00000001874		3.37062	8.43517e-05	0.00400627
H3	CHRNA1	ENSCAFG00000013283		6.68516	0.000120229	0.00521701
H3	CLU	ENSCAFG00000008404		4.04855	4.81783e-06	0.000463559
H3	CNN1	ENSCAFG00000017326		3.53725	9.23792e-07	0.000124272
H3	COL12A1	ENSCAFG00000002702		3.143	1.42372e-06	0.000170308
H3	DNAH5	ENSCAFG00000009850		3.54744	0.00107835	0.0241965
H3	DNAI3	ENSCAFG00000020292		4.99923	1.71427e-05	0.00124548
H3	F2RL1	ENSCAFG00000009281		4.4531	3.13274e-05	0.0019191
H3	FAM133A	ENSCAFG00000046076		4.72026	0.0024991	0.0408761
H3	FGF5	ENSCAFG00000008886		5.05945	0.000944467	0.0219146
H3	FIBCD1	ENSCAFG00000019930		3.01602	0.000578176	0.0156157
H3	GAL3ST3	ENSCAFG00000013061		3.04495	5.80103e-05	0.00300297
H3	GAS2	ENSCAFG00000010113		3.48161	0.000715489	0.0177658
H3	GPER1	ENSCAFG00000011781		3.22592	8.7142e-10	6.42817e-07
H3	GRM8	ENSCAFG00000001738		5.57807	4.16217e-05	0.00235422
H3	HAPLN4	ENSCAFG00000023570		3.11981	0.0028033	0.0442727
H3	HBEGF	ENSCAFG00000005749		3.12962	6.88495e-06	0.000600449
H3	HECW1	ENSCAFG00000003494		4.98614	2.02329e-05	0.00138222
H3	HOXD10	ENSCAFG00000013447		4.4358	1.03633e-05	0.000837774
H3	HOXD12	ENSCAFG00000013429		6.09978	0.00119958	0.0259309
H3	HS3ST3B1	ENSCAFG00000028975		3.26597	0.000371929	0.0113724
H3	IGF2BP1	ENSCAFG00000016907		6.30616	0.000353236	0.01098
H3	IL17B	ENSCAFG00000032384		4.45959	0.00265374	0.042672
H3	KCNH5	ENSCAFG00000032548		4.307	0.000801344	0.0194077
H3	KCNJ3	ENSCAFG00000009183		5.1966	0.00025961	0.00883872
H3	KIAA0319	ENSCAFG00000010398		3.16783	0.00219949	0.0379802
H3	LIN7A	ENSCAFG00000005817		4.58814	1.75176e-05	0.0012556
H3	LNX1	ENSCAFG00000002039		5.03857	1.15295e-13	3.40197e-10
H3	LRG1	ENSCAFG00000019015		4.35699	8.6213e-07	0.000118319
H3	LTBP1	ENSCAFG00000005843		3.21494	6.84708e-06	0.000600102
H3	MAB21L2	ENSCAFG00000007960		6.1618	0.000257235	0.00880869
H3	MAPK10	ENSCAFG00000009396		4.39564	7.19679e-05	0.00355899
H3	MASP1	ENSCAFG00000013838		3.44367	0.000161454	0.00645233
H3	MCF2L2	ENSCAFG00000011796		3.33968	0.00338434	0.0493714
H3	MFRP	ENSCAFG00000047904		3.45574	1.46666e-05	0.00112624
H3	MMP9	ENSCAFG00000009905		4.13759	0.000346171	0.0108471
H3	MUSK	ENSCAFG00000032331		5.59861	9.85941e-10	6.59611e-07
H3	MYOM3	ENSCAFG00000013042		4.88795	0.00151364	0.0300758
H3	NKX2-2	ENSCAFG00000005173		5.83967	0.00130566	0.0275511
H3	NKX2-3	ENSCAFG00000009469		5.76951	0.000587511	0.0158074
H3	NPNT	ENSCAFG00000010936		3.53567	0.000319031	0.0102507
H3	NWD1	ENSCAFG00000015626		4.28545	2.02992e-05	0.00138222
H3	OGN	ENSCAFG00000002313		3.94048	3.17892e-05	0.00194068
H3	OPTC	ENSCAFG00000009468		5.58709	1.6403e-09	9.67993e-07
H3	OSBP2	ENSCAFG00000012842		3.23064	2.64427e-07	4.9278e-05
H3	PCDH9	ENSCAFG00000004944		3.01654	0.0016984	0.0322623
H3	PDLIM3	ENSCAFG00000029034		3.80247	0.000720575	0.0178171
H3	PIP5K1B	ENSCAFG00000001916		3.31958	2.46852e-05	0.00160083
H3	PROM1	ENSCAFG00000015233		3.90979	3.12618e-10	2.93169e-07
H3	PROX1	ENSCAFG00000012445		3.11764	0.00134929	0.0280482
H3	PRUNE2	ENSCAFG00000001646		3.73975	1.48859e-05	0.00112624
H3	RAPSN	ENSCAFG00000008690		3.93156	3.39337e-07	6.00762e-05
H3	ROBO3	ENSCAFG00000011115		3.13234	4.57934e-06	0.000450403
H3	RRAD	ENSCAFG00000020395		3.66058	0.000139325	0.00577892
H3	SAA1	ENSCAFG00000009135		5.06286	0.000370688	0.0113541
H3	SCX	ENSCAFG00000001559		3.81921	2.91561e-11	3.97062e-08
H3	SERPINB12	ENSCAFG00000023015		5.00534	0.000476014	0.0136365
H3	SERPINI1	ENSCAFG00000014582		3.23916	3.8031e-06	0.00038144
H3	SGK2	ENSCAFG00000044408		3.1565	0.0011141	0.0246439
H3	SLC12A3	ENSCAFG00000009034		3.83723	0.00020917	0.00757291
H3	SLC13A5	ENSCAFG00000015368		6.05712	0.000208411	0.00757291
H3	SLC1A2	ENSCAFG00000006881		4.97669	5.92184e-08	1.56478e-05
H3	SLC35F2	ENSCAFG00000014668		3.87791	1.76674e-07	3.59521e-05
H3	SLC4A10	ENSCAFG00000010242		5.62762	1.56655e-05	0.00117022
H3	SPP2	ENSCAFG00000011984		4.02186	3.62982e-05	0.00209645
H3	STAB2	ENSCAFG00000007334		3.94711	0.000111313	0.0049267
H3	STEAP2	ENSCAFG00000001870		3.79313	0.00287283	0.0450102
H3	SUSD5	ENSCAFG00000004639		4.53791	2.16889e-07	4.21956e-05
H3	SYNPO2L	ENSCAFG00000014847		3.65545	0.00035033	0.0109378
H3	THBS4	ENSCAFG00000008975		3.90885	0.00180028	0.033409
H3	TLL2	ENSCAFG00000008621		6.40056	1.33093e-11	1.96357e-08
H3	TMEM130	ENSCAFG00000015328		5.94711	3.88537e-08	1.20678e-05
H3	TNFRSF8	ENSCAFG00000016429		4.19941	5.47969e-06	0.000500064
H3	TNNI3K	ENSCAFG00000020408		4.0522	4.38723e-08	1.33916e-05
H3	TRIM55	ENSCAFG00000007299		4.48619	0.000722601	0.0178423
H3	TRPM6	ENSCAFG00000001751		3.3132	4.86369e-06	0.000465442
H3	VXN	ENSCAFG00000025392		4.52035	4.79834e-06	0.000463559
H3	WNT7A	ENSCAFG00000032632		4.47407	0.000231369	0.00825837
H3	ZNF185	ENSCAFG00000019176		3.22632	0.000131583	0.00559989
H3		ENSCAFG00000010335		6.53352	0.0025005	0.0408761
H3		ENSCAFG00000003859		6.41969	1.35384e-10	1.5979e-07
H3		ENSCAFG00000038013		6.36997	3.67028e-07	6.24795e-05
H3		ENSCAFG00000038685		5.57991	2.29066e-05	0.00150758
H3		ENSCAFG00000048910		4.90989	1.57731e-05	0.0011733
H3		ENSCAFG00000033723		4.83994	0.000518615	0.0144137
H3		ENSCAFG00000003862		4.77426	5.5005e-05	0.00290689
H3		ENSCAFG00000044453		4.52994	0.000483044	0.013771
H3		ENSCAFG00000049377		4.39702	3.9219e-05	0.00224703
H3		ENSCAFG00000023429		4.27703	0.00161305	0.031451
H3		ENSCAFG00000035929		3.9199	5.6623e-05	0.00295709
H3		ENSCAFG00000047638		3.85306	8.62894e-05	0.00406295
H3		ENSCAFG00000038075		3.83531	0.00151725	0.0301136
H3		ENSCAFG00000049559		3.67256	9.69467e-05	0.00449305
H3		ENSCAFG00000049064		3.62592	0.0020583	0.0364401
H3		ENSCAFG00000001866		3.56439	0.000671337	0.0171829
H3		ENSCAFG00000041393		3.49006	0.000189471	0.00713701
H3		ENSCAFG00000036634		3.38217	0.000681973	0.0173223
H3		ENSCAFG00000046600		3.20388	5.48419e-08	1.49373e-05
H3		ENSCAFG00000043170		3.15176	0.00169813	0.0322623
H3		ENSCAFG00000040530		3.00223	0.00199386	0.0358369
H4	IKZF3	ENSCAFG00000016310	Both	4.2632	2.24478e-07	2.00193e-05
H4	WT1	ENSCAFG00000007426	Both	3.59207	0.000972978	0.0163783
H4	CD28	ENSCAFG00000012872	Oncogene	3.63443	1.22418e-05	0.000527235
H4	CD79B	ENSCAFG00000012677	Oncogene	3.38474	0.00251081	0.0336132
H4	CSF3R	ENSCAFG00000003376	Oncogene	3.09764	0.000152153	0.00384915
H4	CTLA4	ENSCAFG00000012876	Oncogene	3.77839	4.69318e-06	0.0002424
H4	IL7R	ENSCAFG00000018752	Oncogene	3.05672	1.52185e-06	9.49569e-05
H4	PDCD1	ENSCAFG00000013184	Oncogene	4.116	2.89291e-08	3.6229e-06
H4	SH2D1A	ENSCAFG00000029891	TSG	3.67578	3.3773e-06	0.000183332
H4	BIRC3	ENSCAFG00000015105	Unassigned	3.36522	2.05933e-09	4.38116e-07
H4	CCR4	ENSCAFG00000004658	Unassigned	3.38201	1.33396e-05	0.000563452
H4	CCR7	ENSCAFG00000030300	Unassigned	3.20276	4.03494e-06	0.000214606
H4	FCRL4	ENSCAFG00000016462	Unassigned	3.53053	1.69261e-05	0.000664704
H4	IL21R	ENSCAFG00000032590	Unassigned	3.43394	1.27048e-09	3.11024e-07
H4	ITK	ENSCAFG00000017565	Unassigned	3.49129	1.30775e-07	1.29732e-05
H4	MACC1	ENSCAFG00000002515	Unassigned	4.68771	7.18796e-05	0.00211542
H4	MUC4	ENSCAFG00000012865	Unassigned	3.9042	0.00225176	0.0312346
H4	OLIG2	ENSCAFG00000028529	Unassigned	3.72559	0.0015799	0.0238852
H4	POU2AF1	ENSCAFG00000014213	Unassigned	3.50099	0.000236398	0.00549252
H4	PRF1	ENSCAFG00000014071	Unassigned	3.1219	9.55559e-05	0.0026039
H4	TNFRSF17	ENSCAFG00000018852	Unassigned	4.50457	4.48329e-07	3.47219e-05
H4	AATK	ENSCAFG00000005705		4.03721	5.35137e-05	0.0016814
H4	ACOD1	ENSCAFG00000005070		3.01705	2.98149e-05	0.00105415
H4	ACP7	ENSCAFG00000005618		3.83245	1.6882e-05	0.000664704
H4	ACTBL2	ENSCAFG00000006961		6.3238	0.00330091	0.0410187
H4	ADAM23	ENSCAFG00000013414		5.38534	2.29721e-06	0.000133875
H4	ADGRG1	ENSCAFG00000024385		3.51147	1.25845e-09	3.11024e-07
H4	ADGRG4	ENSCAFG00000018940		4.39985	0.000168675	0.00417736
H4	ADM5	ENSCAFG00000028797		3.67715	1.57435e-08	2.17187e-06
H4	AGR2	ENSCAFG00000002437		3.33226	1.29159e-05	0.000549565
H4	AMPD1	ENSCAFG00000009521		3.15867	0.000369115	0.00776858
H4	ANO4	ENSCAFG00000006923		3.39094	0.00129096	0.020408
H4	AP1M2	ENSCAFG00000017746		3.07217	6.30828e-05	0.00191395
H4	APOD	ENSCAFG00000013368		3.33962	0.00133127	0.0208215
H4	ARHGEF16	ENSCAFG00000019474		3.1881	0.00289261	0.0374745
H4	ASB14	ENSCAFG00000007936		3.53558	0.00361537	0.0435473
H4	ASB2	ENSCAFG00000017612		4.87018	3.49584e-08	4.18994e-06
H4	ATP2A1	ENSCAFG00000017254		4.11825	5.10512e-08	5.93067e-06
H4	ATP2B2	ENSCAFG00000005076		4.31012	6.63651e-05	0.00198623
H4	BCL2L14	ENSCAFG00000013352		4.12469	7.80458e-08	8.55984e-06
H4	BHLHA15	ENSCAFG00000015425		3.06256	1.92426e-05	0.000743513
H4	BLK	ENSCAFG00000007963		4.79134	8.18105e-07	5.57765e-05
H4	BTLA	ENSCAFG00000010480		3.80139	0.000171613	0.00422641
H4	C12H6orf132	ENSCAFG00000031768		4.77378	4.34479e-07	3.42501e-05
H4	C3	ENSCAFG00000018625		3.95925	2.70801e-07	2.29894e-05
H4	C6	ENSCAFG00000018598		4.37507	2.55094e-05	0.000934533
H4	C9H17orf99	ENSCAFG00000005284		4.63362	9.66365e-11	4.26602e-08
H4	CA2	ENSCAFG00000025202		3.95667	0.000540194	0.0103684
H4	CACNA1A	ENSCAFG00000016897		3.47771	1.28219e-06	8.17201e-05
H4	CAPN14	ENSCAFG00000005335		6.01792	3.51179e-08	4.18994e-06
H4	CBD103	ENSCAFG00000032247		9.22272	9.48703e-05	0.00258921
H4	CCDC160	ENSCAFG00000023095		4.62183	2.17205e-06	0.000127422
H4	CCDC68	ENSCAFG00000000144		3.171	9.37167e-06	0.000421542
H4	CCL1	ENSCAFG00000018347		4.06251	0.00168933	0.0251731
H4	CCL3	ENSCAFG00000018167		4.27852	3.83455e-13	6.1555e-10
H4	CCL4	ENSCAFG00000018164		4.4103	4.73215e-12	4.64224e-09
H4	CCL5	ENSCAFG00000018171		4.03534	1.50125e-09	3.44274e-07
H4	CCR6	ENSCAFG00000030966		3.58435	2.02984e-07	1.84757e-05
H4	CD244	ENSCAFG00000012647		3.03586	1.09733e-08	1.64209e-06
H4	CD27	ENSCAFG00000015149		3.4817	2.07477e-07	1.87879e-05
H4	CD3D	ENSCAFG00000031719		4.24626	6.66641e-10	1.8394e-07
H4	CD3E	ENSCAFG00000012802		3.85828	2.07808e-10	7.8074e-08
H4	CD3G	ENSCAFG00000012780		4.11418	8.25428e-10	2.14344e-07
H4	CD5	ENSCAFG00000016332		3.62578	6.77646e-10	1.8409e-07
H4	CD6	ENSCAFG00000016378		3.86775	1.45352e-14	3.66661e-11
H4	CD69	ENSCAFG00000013596		4.24179	1.74991e-15	6.17997e-12
H4	CD8A	ENSCAFG00000007464		4.20524	4.61626e-10	1.35944e-07
H4	CDH19	ENSCAFG00000000052		12.7595	1.78201e-20	3.14667e-16
H4	CDSN	ENSCAFG00000000474		4.38191	0.00375371	0.0449041
H4	CEACAM16	ENSCAFG00000004660		5.0714	7.19353e-07	5.02068e-05
H4	CES5A	ENSCAFG00000009316		3.52057	0.00132575	0.0207721
H4	CHL1	ENSCAFG00000006248		4.40147	4.61179e-07	3.52532e-05
H4	CHRM1	ENSCAFG00000015467		4.22336	2.77945e-05	0.00099755
H4	CHST4	ENSCAFG00000020184		5.07146	1.02053e-07	1.08558e-05
H4	CKMT2	ENSCAFG00000008707		3.53729	0.00169647	0.0252369
H4	CLDN4	ENSCAFG00000012523		5.63031	6.89786e-08	7.70902e-06
H4	CLEC1B	ENSCAFG00000025296		3.55731	7.88393e-06	0.000363484
H4	CLEC2B	ENSCAFG00000032751		3.91365	7.23239e-10	1.93499e-07
H4	CLEC2D	ENSCAFG00000031529		4.50063	3.10053e-11	1.89958e-08
H4	CLNK	ENSCAFG00000015458		3.06213	1.6829e-05	0.000664704
H4	CMA1	ENSCAFG00000012443		3.09642	0.000489531	0.00962599
H4	COL17A1	ENSCAFG00000010547		4.08359	8.14132e-09	1.31889e-06
H4	COL22A1	ENSCAFG00000001178		4.86051	2.18147e-07	1.95535e-05
H4	COL6A5	ENSCAFG00000006046		7.55642	3.84858e-16	2.26528e-12
H4	COX6A2	ENSCAFG00000016887		3.73424	0.00240981	0.032859
H4	CPA3	ENSCAFG00000008235		5.55383	5.7031e-09	9.97082e-07
H4	CPLX3	ENSCAFG00000017956		3.11403	9.68841e-05	0.00262527
H4	CRIP3	ENSCAFG00000001842		3.0184	8.30628e-06	0.000380967
H4	CSF2	ENSCAFG00000000820		5.87063	7.14807e-06	0.000339844
H4	CST7	ENSCAFG00000004318		3.10666	3.00038e-08	3.73103e-06
H4	CSTA	ENSCAFG00000011877		4.44874	9.15982e-05	0.00252725
H4	CTSE	ENSCAFG00000010206		3.84572	1.44045e-05	0.000595678
H4	CXCL10	ENSCAFG00000008584		4.66759	6.66677e-10	1.8394e-07
H4	CXCL11	ENSCAFG00000045518		6.72813	1.28532e-05	0.000548216
H4	CXCL13	ENSCAFG00000008692		10.0696	3.79179e-20	3.34777e-16
H4	CXCR2	ENSCAFG00000014615		3.0662	0.000831436	0.0143936
H4	CXCR3	ENSCAFG00000017146		3.48487	3.64178e-07	2.96344e-05
H4	CXCR5	ENSCAFG00000012439		7.08852	1.33699e-05	0.000563452
H4	CXCR6	ENSCAFG00000013874		3.12008	1.89107e-06	0.000113195
H4	DAPP1	ENSCAFG00000010571		3.09508	2.94609e-11	1.89958e-08
H4	DHH	ENSCAFG00000008694		3.91481	4.5005e-05	0.00148542
H4	DLA-79	ENSCAFG00000008234		3.44015	5.54116e-09	9.78458e-07
H4	DLA-DOA	ENSCAFG00000000896		4.56007	2.27086e-11	1.67078e-08
H4	DNASE1L3	ENSCAFG00000007419		3.57281	1.0705e-05	0.000469053
H4	DRC7	ENSCAFG00000008680		4.18426	0.00102501	0.0169549
H4	DSCAM	ENSCAFG00000010139		3.81187	0.00255105	0.0339716
H4	DSG1	ENSCAFG00000018064		11.5726	3.41358e-10	1.07637e-07
H4	DSP	ENSCAFG00000009570		4.32443	1.59199e-05	0.000638895
H4	EHF	ENSCAFG00000031582		6.6185	4.52952e-05	0.00148943
H4	EOMES	ENSCAFG00000005510		4.20419	2.1402e-08	2.84147e-06
H4	EPN3	ENSCAFG00000017080		3.77192	2.86306e-05	0.00102324
H4	ERICH3	ENSCAFG00000020406		4.98473	1.05555e-05	0.000463656
H4	ERMAP	ENSCAFG00000002509		3.18323	0.00167563	0.0250535
H4	ERN2	ENSCAFG00000017643		3.11872	7.29766e-06	0.000342718
H4	FAM83B	ENSCAFG00000002327		4.62256	0.000164595	0.0040878
H4	FASLG	ENSCAFG00000014678		3.87814	9.6864e-10	2.47888e-07
H4	FCRL1	ENSCAFG00000016449		6.55142	3.36783e-10	1.07637e-07
H4	FCRL5	ENSCAFG00000023822		6.11936	5.82932e-11	3.14845e-08
H4	FCRLA	ENSCAFG00000013048		5.34234	1.2714e-07	1.27559e-05
H4	FFAR4	ENSCAFG00000007888		4.66201	0.000503115	0.00982744
H4	FGFBP1	ENSCAFG00000015272		5.77474	0.00123645	0.0196696
H4	FOXD3	ENSCAFG00000023383		4.10717	0.00384265	0.0456926
H4	FOXN1	ENSCAFG00000018709		5.41714	0.00275871	0.0361643
H4	FSD2	ENSCAFG00000013142		4.2761	0.000638908	0.011691
H4	G0S2	ENSCAFG00000030095		4.61283	2.31387e-07	2.04045e-05
H4	GALR2	ENSCAFG00000005029		5.57233	1.01689e-05	0.000451016
H4	GBP6	ENSCAFG00000020200		3.05524	3.473e-08	4.18994e-06
H4	GDNF	ENSCAFG00000029135		3.25627	0.00391405	0.0463126
H4	GDPD2	ENSCAFG00000016850		3.81869	4.10747e-05	0.00137171
H4	GIMAP4	ENSCAFG00000004579		3.11442	6.3861e-09	1.09481e-06
H4	GJB6	ENSCAFG00000007316		6.59071	0.000208496	0.00492195
H4	GPR132	ENSCAFG00000029644		3.7875	1.53366e-09	3.47196e-07
H4	GPR171	ENSCAFG00000008520		3.58604	1.73661e-07	1.63112e-05
H4	GPR18	ENSCAFG00000005800		4.84086	2.80548e-10	9.71356e-08
H4	GPR33	ENSCAFG00000013139		3.49069	7.17872e-06	0.000339844
H4	GPR37	ENSCAFG00000001757		4.11236	0.000109048	0.00288691
H4	GPR84	ENSCAFG00000006514		3.30322	1.51868e-05	0.000622217
H4	GPX2	ENSCAFG00000016165		3.79481	0.000321625	0.00698554
H4	GRID2IP	ENSCAFG00000015751		6.15768	1.81501e-08	2.46237e-06
H4	GRIK2	ENSCAFG00000003580		5.64217	7.56853e-06	0.000350775
H4	GRTP1	ENSCAFG00000006334		3.8201	0.00112903	0.0182902
H4	GSDMA	ENSCAFG00000016283		3.08584	0.00342523	0.0421004
H4	GZMK	ENSCAFG00000018379		4.92893	2.71125e-11	1.88145e-08
H4	HAS1	ENSCAFG00000002813		3.20853	0.000923609	0.0156969
H4	HDC	ENSCAFG00000015072		5.95902	4.25089e-10	1.29418e-07
H4	HLA-DQB1	ENSCAFG00000000806		3.18977	8.31413e-08	9.0624e-06
H4	HPD	ENSCAFG00000008093		4.35255	1.15505e-05	0.000498676
H4	HSH2D	ENSCAFG00000015778		3.18203	7.45027e-06	0.000347953
H4	HTR2A	ENSCAFG00000028871		3.76295	6.21138e-06	0.000304668
H4	HTR2B	ENSCAFG00000010964		4.82332	3.9424e-09	7.40583e-07
H4	ICOS	ENSCAFG00000012880		4.20525	1.43551e-10	6.03528e-08
H4	IDO1	ENSCAFG00000005750		4.57648	2.92836e-10	9.94403e-08
H4	IFNG	ENSCAFG00000000408		4.61964	5.87814e-05	0.0018083
H4	IGHM	ENSCAFG00000041946		3.6139	4.55885e-07	3.51409e-05
H4	IGKC	ENSCAFG00000031753		5.20871	1.49108e-07	1.42322e-05
H4	IGLV2-33	ENSCAFG00000013622		6.8105	3.67042e-09	6.96906e-07
H4	IL12B	ENSCAFG00000017287		3.11576	4.7118e-05	0.00152662
H4	IL12RB1	ENSCAFG00000015028		3.42143	5.31779e-12	4.94219e-09
H4	IL17REL	ENSCAFG00000000706		5.09414	6.24055e-11	3.14845e-08
H4	IL20RB	ENSCAFG00000007470		3.03024	5.19295e-05	0.00164038
H4	IL23R	ENSCAFG00000018542		3.54384	3.31355e-05	0.00115634
H4	IL2RG	ENSCAFG00000028978		3.72292	1.52248e-11	1.20829e-08
H4	IL36RN	ENSCAFG00000007272		11.2067	4.18485e-05	0.00139427
H4	IRF6	ENSCAFG00000011971		5.51329	1.82676e-08	2.46237e-06
H4	ITGB6	ENSCAFG00000009877		4.49564	0.00344639	0.0422907
H4	JCHAIN	ENSCAFG00000028568		3.66158	9.57297e-15	2.81732e-11
H4	KCNK10	ENSCAFG00000017343		5.03717	0.00383084	0.0456136
H4	KLC3	ENSCAFG00000004502		3.32631	1.63784e-05	0.000654023
H4	KLK10	ENSCAFG00000029529		7.2658	5.55541e-05	0.00172707
H4	KLK13	ENSCAFG00000002883		5.34472	9.23113e-09	1.449e-06
H4	KLRD1	ENSCAFG00000013459		3.19449	1.50133e-05	0.000619404
H4	KLRF1	ENSCAFG00000030153		3.35583	0.00219618	0.0306889
H4	KLRK1	ENSCAFG00000025596		3.62458	9.56787e-07	6.37545e-05
H4	KMO	ENSCAFG00000015726		3.33822	3.26143e-06	0.000178298
H4	KRT14	ENSCAFG00000031250		6.75168	7.16276e-06	0.000339844
H4	KRT18	ENSCAFG00000007154		3.20465	0.000154851	0.00390064
H4	KRT27	ENSCAFG00000016012		3.69354	0.00193332	0.0279824
H4	KRT75	ENSCAFG00000025322		9.13543	1.79545e-14	3.963e-11
H4	L1CAM	ENSCAFG00000019362		3.14142	0.00378449	0.0452142
H4	LAMB4	ENSCAFG00000003786		4.05718	0.00135503	0.0211371
H4	LAT	ENSCAFG00000017333		4.04053	3.16593e-12	3.28847e-09
H4	LAX1	ENSCAFG00000031149		3.88836	5.57403e-07	4.10109e-05
H4	LTA	ENSCAFG00000000515		3.72523	2.07657e-06	0.000122227
H4	LYPD3	ENSCAFG00000004761		4.46479	1.17433e-06	7.62366e-05
H4	LYZ	ENSCAFG00000000426		3.22127	2.10395e-09	4.4228e-07
H4	MAL	ENSCAFG00000007047		5.60208	6.05139e-07	4.37932e-05
H4	MAL2	ENSCAFG00000000839		4.91635	2.29446e-09	4.64543e-07
H4	MCOLN2	ENSCAFG00000020297		3.06272	3.79218e-05	0.00129022
H4	MGST1	ENSCAFG00000012619		3.19278	7.00718e-06	0.000337146
H4	MLPH	ENSCAFG00000012236		4.56256	2.37604e-07	2.06162e-05
H4	MMP24	ENSCAFG00000007966		3.30891	2.50494e-05	0.000925359
H4	MMP7	ENSCAFG00000015080		5.7785	0.00232639	0.0318692
H4	MPZ	ENSCAFG00000012964		3.37762	3.87907e-05	0.00131173
H4	MS4A1	ENSCAFG00000010381		7.25525	5.58363e-10	1.59025e-07
H4	MS4A2	ENSCAFG00000010352		4.21191	1.05196e-08	1.58765e-06
H4	MUC20	ENSCAFG00000012807		3.38675	0.000811443	0.0141167
H4	MYBPC1	ENSCAFG00000007134		4.25758	0.00013601	0.00350096
H4	MYBPC2	ENSCAFG00000002982		3.66129	1.15159e-07	1.20324e-05
H4	MYLK2	ENSCAFG00000007089		5.20146	0.000326241	0.00705976
H4	MYOZ1	ENSCAFG00000014842		3.54133	6.14047e-05	0.00187268
H4	MYOZ3	ENSCAFG00000018088		4.58518	0.00102134	0.0169182
H4	MZB1	ENSCAFG00000005693		3.97577	0.00111655	0.0181213
H4	NAGS	ENSCAFG00000014391		5.72131	6.38954e-05	0.00193196
H4	NDST4	ENSCAFG00000012211		6.19329	0.000783182	0.0137197
H4	NIPAL4	ENSCAFG00000017367		4.11169	2.90803e-07	2.45693e-05
H4	NOX5	ENSCAFG00000017512		3.55519	2.08284e-05	0.000796079
H4	NUAK2	ENSCAFG00000010038		3.03322	5.37005e-08	6.19766e-06
H4	P2RX2	ENSCAFG00000006270		3.65652	1.57383e-11	1.20829e-08
H4	P2RY10	ENSCAFG00000017294		4.413	1.29045e-11	1.08508e-08
H4	PADI1	ENSCAFG00000023194		6.09765	0.00167958	0.0250702
H4	PADI3	ENSCAFG00000015797		3.73545	9.27266e-09	1.449e-06
H4	PCK1	ENSCAFG00000012065		8.66874	1.60952e-10	6.46752e-08
H4	PENK	ENSCAFG00000007063		5.07762	1.24773e-06	8.01181e-05
H4	PIGR	ENSCAFG00000011496		4.10706	3.88511e-05	0.00131173
H4	PLA2G4E	ENSCAFG00000024908		6.07885	3.5705e-08	4.23141e-06
H4	PLAC8	ENSCAFG00000047810		3.3798	5.86771e-07	4.28149e-05
H4	PLAC8A	ENSCAFG00000024769		6.15124	1.26901e-12	1.60058e-09
H4	PLEKHG6	ENSCAFG00000015203		3.89021	0.000144682	0.00368126
H4	POF1B	ENSCAFG00000017401		5.97664	0.00302883	0.0387559
H4	PPP1R1B	ENSCAFG00000016396		4.24825	0.000450322	0.00901563
H4	PRLR	ENSCAFG00000018782		3.23797	0.00348393	0.0425829
H4	PRSS8	ENSCAFG00000031655		3.45409	0.00356333	0.0432336
H4	PTPRZ1	ENSCAFG00000003510		5.51201	9.3842e-05	0.00257308
H4	PVRIG	ENSCAFG00000014498		3.87826	8.80476e-14	1.55474e-10
H4	PYGM	ENSCAFG00000014281		4.85321	7.97664e-07	5.50201e-05
H4	RAB19	ENSCAFG00000003959		4.9247	2.31509e-09	4.64543e-07
H4	RAB25	ENSCAFG00000016866		3.98774	5.73486e-08	6.5333e-06
H4	RADX	ENSCAFG00000017914		3.51178	0.00232301	0.0318692
H4	RASEF	ENSCAFG00000001453		3.36956	0.00339586	0.0418728
H4	RASGEF1C	ENSCAFG00000000391		5.59592	3.28309e-08	4.02589e-06
H4	RBP5	ENSCAFG00000014091		5.21245	2.68346e-06	0.000152362
H4	RDH12	ENSCAFG00000016446		5.72393	1.90243e-06	0.000113331
H4	RHOV	ENSCAFG00000029187		4.94606	1.06059e-07	1.11476e-05
H4	RIPK4	ENSCAFG00000010213		3.29394	0.00424427	0.0491122
H4	RNF112	ENSCAFG00000018198		3.66064	0.000270665	0.00616698
H4	RORC	ENSCAFG00000012884		3.23804	8.0375e-05	0.00228913
H4	RUBCNL	ENSCAFG00000004480		3.14393	9.8172e-06	0.000437758
H4	S100A14	ENSCAFG00000017544		5.43628	3.5306e-10	1.09374e-07
H4	S100A2	ENSCAFG00000032326		5.51586	9.52478e-11	4.26602e-08
H4	S1PR4	ENSCAFG00000019278		3.34466	2.74355e-06	0.000154779
H4	SAA1	ENSCAFG00000015205		4.14556	1.39855e-05	0.000581074
H4	SCART1	ENSCAFG00000013342		4.22443	9.93348e-06	0.000441827
H4	SCD	ENSCAFG00000009663		4.4107	2.31309e-08	3.04809e-06
H4	SCN7A	ENSCAFG00000011648		4.36562	0.000359717	0.00759795
H4	SELE	ENSCAFG00000015169		3.78487	4.74482e-05	0.0015345
H4	SELL	ENSCAFG00000015177		3.16057	4.80497e-05	0.00154873
H4	SEPTIN1	ENSCAFG00000016576		3.40461	1.43186e-09	3.32681e-07
H4	SFN	ENSCAFG00000012290		4.2953	7.36211e-08	8.17611e-06
H4	SH2D2A	ENSCAFG00000023568		3.32794	3.00048e-07	2.52298e-05
H4	SH3RF2	ENSCAFG00000006409		3.71666	0.000587399	0.010976
H4	SH3YL1	ENSCAFG00000003200		3.26551	0.00102047	0.0169182
H4	SHC3	ENSCAFG00000002201		3.46763	1.07479e-05	0.000469766
H4	SKAP1	ENSCAFG00000016837		3.47271	2.77029e-11	1.88145e-08
H4	SLAMF1	ENSCAFG00000012579		3.70458	7.56001e-08	8.34341e-06
H4	SLAMF6	ENSCAFG00000023704		5.09613	6.09347e-11	3.14845e-08
H4	SLAMF7	ENSCAFG00000012598		3.49527	1.41074e-09	3.32144e-07
H4	SLC15A2	ENSCAFG00000011672		3.56183	0.00226467	0.0313591
H4	SLC18A2	ENSCAFG00000011950		3.75366	0.00148532	0.0226688
H4	SLC24A2	ENSCAFG00000001623		4.72104	4.49655e-06	0.000234911
H4	SLCO1C1	ENSCAFG00000012377		3.6238	3.98373e-05	0.0013399
H4	SLITRK6	ENSCAFG00000005289		3.60297	0.00183549	0.0268951
H4	SMIM5	ENSCAFG00000042405		4.67877	0.000210445	0.00496134
H4	SNCA	ENSCAFG00000009880		4.87625	0.000521679	0.0100764
H4	SOX10	ENSCAFG00000001436		6.54794	5.54421e-05	0.00172663
H4	SPATA21	ENSCAFG00000015900		3.60823	7.46824e-06	0.000347953
H4	SPOCK1	ENSCAFG00000032668		5.12972	7.55796e-06	0.000350775
H4	STEAP4	ENSCAFG00000001856		3.70585	3.71841e-05	0.00127495
H4	STMN4	ENSCAFG00000008715		4.68568	0.00370656	0.0444507
H4	TGM2	ENSCAFG00000008869		3.4258	2.73982e-08	3.48056e-06
H4	THEMIS	ENSCAFG00000001078		4.39211	1.1697e-11	1.03273e-08
H4	TIGIT	ENSCAFG00000010817		4.59273	2.38176e-07	2.06162e-05
H4	TMEM132C	ENSCAFG00000006849		3.97205	7.45109e-10	1.96375e-07
H4	TMPRSS11E	ENSCAFG00000028617		7.21607	5.50881e-06	0.000274303
H4	TMPRSS9	ENSCAFG00000019393		6.15263	2.43025e-05	0.00090154
H4	TNFRSF13B	ENSCAFG00000018519		3.59428	1.2414e-06	8.00027e-05
H4	TNFRSF4	ENSCAFG00000019328		3.84785	2.17717e-07	1.95535e-05
H4	TNFRSF9	ENSCAFG00000019673		3.61787	2.45967e-08	3.21725e-06
H4	TNS4	ENSCAFG00000016044		5.13891	1.24411e-08	1.83071e-06
H4	TRAT1	ENSCAFG00000030882		3.4545	0.000190503	0.00459549
H4	TRBV18	ENSCAFG00000046664		3.37593	3.72956e-05	0.00127629
H4	TRBV19	ENSCAFG00000042586		3.7177	1.50746e-06	9.43924e-05
H4	TRBV25-1	ENSCAFG00000031359		4.23543	0.000201054	0.00478469
H4	TRBV28	ENSCAFG00000049082		3.75851	4.69481e-06	0.0002424
H4	TRIM29	ENSCAFG00000012000		5.48618	5.18292e-07	3.91111e-05
H4	TRIM6	ENSCAFG00000048998		3.63225	0.00167863	0.0250702
H4	TRPV6	ENSCAFG00000025465		3.8606	0.000563524	0.0106198
H4	TST	ENSCAFG00000001516		3.08214	5.46166e-07	4.05219e-05
H4	UBASH3A	ENSCAFG00000010403		3.47813	1.22426e-07	1.2496e-05
H4	UCP3	ENSCAFG00000042759		3.21088	4.41784e-07	3.43657e-05
H4	VPREB3	ENSCAFG00000014130		5.32683	5.93961e-05	0.00182403
H4	WDR17	ENSCAFG00000008450		3.06521	0.00212486	0.0300515
H4	WNT10B	ENSCAFG00000008767		3.62026	6.51488e-06	0.000316043
H4	XCR1	ENSCAFG00000013815		3.42514	9.63539e-06	0.000430738
H4	ZAP70	ENSCAFG00000002371		3.39662	9.60626e-13	1.30483e-09
H4	ZC3H12D	ENSCAFG00000000375		4.22748	4.8022e-11	2.7354e-08
H4	ZNF536	ENSCAFG00000007601		3.51261	0.000696677	0.0126174
H4		ENSCAFG00000023728		12.4639	1.70334e-06	0.000104314
H4		ENSCAFG00000001478		8.63945	0.000167377	0.00415103
H4		ENSCAFG00000023160		7.92935	6.52628e-09	1.10809e-06
H4		ENSCAFG00000043408		7.75569	1.47494e-07	1.4232e-05
H4		ENSCAFG00000046356		7.10751	1.49586e-08	2.11311e-06
H4		ENSCAFG00000049690		7.0743	8.14638e-06	0.000374606
H4		ENSCAFG00000049475		6.90926	2.07381e-10	7.8074e-08
H4		ENSCAFG00000045835		6.68985	2.49265e-09	4.94552e-07
H4		ENSCAFG00000030894		6.66844	0.000990313	0.0165478
H4		ENSCAFG00000049667		6.39246	9.19073e-09	1.449e-06
H4		ENSCAFG00000043204		6.39173	8.78812e-11	4.19407e-08
H4		ENSCAFG00000047572		6.3669	1.05062e-06	6.89328e-05
H4		ENSCAFG00000047346		6.32846	2.33167e-07	2.04045e-05
H4		ENSCAFG00000045973		6.29696	4.57719e-07	3.51409e-05
H4		ENSCAFG00000046583		6.28749	0.00061458	0.0113399
H4		ENSCAFG00000032358		6.2792	2.48112e-10	8.94115e-08
H4		ENSCAFG00000044541		6.25699	9.91546e-07	6.5331e-05
H4		ENSCAFG00000046270		6.15399	1.26408e-05	0.000541774
H4		ENSCAFG00000044081		6.15168	1.05402e-06	6.89328e-05
H4		ENSCAFG00000046723		6.07772	6.24118e-06	0.000305282
H4		ENSCAFG00000049081		6.06621	4.26664e-05	0.00141617
H4		ENSCAFG00000029325		6.04911	4.62685e-05	0.0015102
H4		ENSCAFG00000023369		6.03902	0.00340048	0.0418728
H4		ENSCAFG00000043564		5.77989	3.59629e-06	0.0001942
H4		ENSCAFG00000014139		5.76022	0.000203915	0.0048397
H4		ENSCAFG00000029939		5.73273	2.19599e-05	0.000830337
H4		ENSCAFG00000046397		5.73031	5.4582e-06	0.00027381
H4		ENSCAFG00000045080		5.6207	9.24804e-05	0.00254364
H4		ENSCAFG00000023589		5.5622	0.000522404	0.0100764
H4		ENSCAFG00000032319		5.55852	2.02837e-14	3.97967e-11
H4		ENSCAFG00000030305		5.53739	0.00342611	0.0421004
H4		ENSCAFG00000041353		5.53284	2.33556e-05	0.000872439
H4		ENSCAFG00000047614		5.51093	3.79757e-07	3.06199e-05
H4		ENSCAFG00000047177		5.48474	3.74993e-05	0.00127961
H4		ENSCAFG00000047763		5.43428	1.29119e-06	8.17201e-05
H4		ENSCAFG00000045759		5.41077	0.00171132	0.025415
H4		ENSCAFG00000042814		5.3695	1.35988e-08	1.95226e-06
H4		ENSCAFG00000049976		5.31169	1.34655e-05	0.00056538
H4		ENSCAFG00000030195		5.28922	6.30324e-05	0.00191395
H4		ENSCAFG00000024720		5.28409	6.13826e-07	4.40608e-05
H4		ENSCAFG00000044861		5.25584	0.000293806	0.00656713
H4		ENSCAFG00000028847		5.21504	0.000607396	0.011264
H4		ENSCAFG00000028509		5.13282	4.07708e-06	0.000215975
H4		ENSCAFG00000042397		5.12677	9.51632e-06	0.000426495
H4		ENSCAFG00000045261		5.07137	0.000986839	0.0165421
H4		ENSCAFG00000031939		5.01864	1.14023e-08	1.69195e-06
H4		ENSCAFG00000049273		5.01073	5.05882e-05	0.00161107
H4		ENSCAFG00000015176		4.99385	0.000175066	0.00428753
H4		ENSCAFG00000028880		4.98184	1.62875e-06	0.000100914
H4		ENSCAFG00000045676		4.96978	0.000129213	0.00333086
H4		ENSCAFG00000032249		4.96583	0.000392865	0.0081232
H4		ENSCAFG00000001854		4.96387	2.0104e-08	2.68937e-06
H4		ENSCAFG00000044673		4.95431	9.41016e-05	0.0025762
H4		ENSCAFG00000046047		4.92912	5.84386e-05	0.00180404
H4		ENSCAFG00000029236		4.88636	0.000347174	0.00737713
H4		ENSCAFG00000031806		4.87715	4.78537e-07	3.64224e-05
H4		ENSCAFG00000029467		4.83931	0.000354789	0.00751183
H4		ENSCAFG00000032259		4.81737	6.96253e-09	1.14901e-06
H4		ENSCAFG00000046787		4.77396	4.91638e-05	0.00157843
H4		ENSCAFG00000044771		4.75307	0.000996998	0.0165928
H4		ENSCAFG00000050027		4.73227	1.32901e-05	0.000563452
H4		ENSCAFG00000046041		4.71586	0.000967378	0.0162996
H4		ENSCAFG00000048477		4.69213	1.52667e-08	2.12268e-06
H4		ENSCAFG00000030258		4.68934	5.36646e-06	0.000270746
H4		ENSCAFG00000047066		4.68277	2.31962e-07	2.04045e-05
H4		ENSCAFG00000030089		4.66574	2.58524e-05	0.000940864
H4		ENSCAFG00000043016		4.63206	0.000340931	0.00730144
H4		ENSCAFG00000014432		4.61761	0.002819	0.0367636
H4		ENSCAFG00000032078		4.6063	7.77747e-05	0.00224381
H4		ENSCAFG00000045575		4.6039	1.38979e-06	8.76464e-05
H4		ENSCAFG00000044469		4.55942	9.52853e-11	4.26602e-08
H4		ENSCAFG00000042823		4.55491	1.28581e-09	3.11024e-07
H4		ENSCAFG00000025031		4.52537	0.000306954	0.0067825
H4		ENSCAFG00000033883		4.52133	0.000578116	0.0108369
H4		ENSCAFG00000029651		4.51267	6.38608e-05	0.00193196
H4		ENSCAFG00000045536		4.50481	1.28886e-06	8.17201e-05
H4		ENSCAFG00000042261		4.49675	4.59289e-05	0.00150466
H4		ENSCAFG00000046771		4.47322	0.00054714	0.0104441
H4		ENSCAFG00000028482		4.42001	3.30636e-08	4.02647e-06
H4		ENSCAFG00000048160		4.4011	0.00229224	0.0316469
H4		ENSCAFG00000047549		4.37897	0.00251972	0.0337033
H4		ENSCAFG00000041010		4.37879	3.10852e-07	2.57701e-05
H4		ENSCAFG00000044143		4.30944	4.58448e-05	0.00150466
H4		ENSCAFG00000031273		4.25413	8.50729e-05	0.00239207
H4		ENSCAFG00000029652		4.2253	7.09014e-05	0.00209361
H4		ENSCAFG00000044585		4.19226	7.10588e-06	0.000339844
H4		ENSCAFG00000043094		4.18187	0.000710464	0.0127897
H4		ENSCAFG00000028850		4.10609	0.00243007	0.0329825
H4		ENSCAFG00000047343		4.10281	2.4489e-12	2.70267e-09
H4		ENSCAFG00000042504		4.08738	0.0043193	0.0498498
H4		ENSCAFG00000012845		4.07218	0.000164269	0.00408543
H4		ENSCAFG00000048161		4.07035	0.00217801	0.0305961
H4		ENSCAFG00000046870		4.05204	5.10382e-08	5.93067e-06
H4		ENSCAFG00000024408		4.04952	0.00413791	0.0481338
H4		ENSCAFG00000042668		4.04212	0.00186863	0.0272565
H4		ENSCAFG00000032474		4.04015	3.06618e-05	0.00107639
H4		ENSCAFG00000031023		4.0236	7.3093e-07	5.06148e-05
H4		ENSCAFG00000029647		4.02213	4.93819e-06	0.000253484
H4		ENSCAFG00000040907		3.99195	0.0001995	0.00476787
H4		ENSCAFG00000003221		3.98016	1.04477e-05	0.000460062
H4		ENSCAFG00000042975		3.9608	2.01973e-05	0.000775312
H4		ENSCAFG00000003811		3.95786	2.87408e-05	0.00102324
H4		ENSCAFG00000047976		3.91351	0.000798824	0.0139522
H4		ENSCAFG00000002834		3.31774	1.47366e-07	1.4232e-05
H4		ENSCAFG00000038281		3.86862	0.000108277	0.00287081
H4		ENSCAFG00000042027		3.8619	0.000159318	0.00399607
H4		ENSCAFG00000042931		3.22625	5.93056e-11	3.14845e-08
H4		ENSCAFG00000042210		3.84033	2.73662e-08	3.48056e-06
H4		ENSCAFG00000007830		3.82837	2.56898e-05	0.000937584
H4		ENSCAFG00000043565		3.798	0.000276016	0.00626465
H4		ENSCAFG00000043172		3.78641	0.000372046	0.00781165
H4		ENSCAFG00000040246		3.18147	4.80634e-05	0.00154873
H4		ENSCAFG00000031415		3.77668	0.00056918	0.0107035
H4		ENSCAFG00000042913		3.71361	0.00250711	0.0336017
H4		ENSCAFG00000006485		3.69662	7.19023e-09	1.1756e-06
H4		ENSCAFG00000014478		3.66539	3.08124e-10	1.02658e-07
H4		ENSCAFG00000045195		3.59292	9.60909e-07	6.37884e-05
H4		ENSCAFG00000046009		3.58122	1.48934e-07	1.42322e-05
H4		ENSCAFG00000014612		3.57196	5.95452e-05	0.00182543
H4		ENSCAFG00000042385		3.56974	1.10503e-06	7.20022e-05
H4		ENSCAFG00000045360		3.51524	0.000192573	0.00463278
H4		ENSCAFG00000031333		3.50414	5.0226e-06	0.000256327
H4		ENSCAFG00000028980		3.43967	7.32779e-06	0.00034322
H4		ENSCAFG00000024337		3.43197	0.00070205	0.0126886
H4		ENSCAFG00000028515		3.38375	0.000238499	0.00552679
H4		ENSCAFG00000033364		3.34626	0.00231582	0.0318231
H4		ENSCAFG00000023531		3.3154	1.7163e-07	1.62066e-05
H4		ENSCAFG00000047678		3.27089	8.89918e-05	0.00247078
H4		ENSCAFG00000004595		3.26324	2.72836e-06	0.000154415
H4		ENSCAFG00000047239		3.19738	0.00269208	0.0355717
H4		ENSCAFG00000015206		3.1446	0.000710541	0.0127897
H4		ENSCAFG00000038194		3.08245	0.000581579	0.0108787
H4		ENSCAFG00000030077		3.01757	0.00367179	0.0441065
H4		ENSCAFG00000031706		3.01095	6.15791e-09	1.06604e-06

## Sheet: Table S3
Table S3. Enriched up-regulated gene sets in four clusters of canine STS.
Cluster_ID	Source	Term ID	Term name	Adjusted P value	Term size	Query size	Intersection size	genes_annotated
H1	GO:CC	GO:0043005	neuron projection	3.5079e-07	813	136	26	CHRM4,CHRNA4,CTNNA2,EPHA3,GRIN1,KCNQ2,MAP6,MAST1,MYO3B,MYOC,NEFH,NRSN1,NRXN1,OPRK1,PTPRN,RGS8,RIC3,ROBO2,SHISA9,SLC6A11,SLC6A4,STMN2,STMN3,SYP,SYT5,UNC13A
H1	GO:CC	GO:0120025	plasma membrane bounded cell projection	2.63288e-06	1504	136	34	APC2,CA4,CDKL1,CFAP221,CHRM4,CHRNA4,CTNNA2,EPHA3,EPS8L3,GRIN1,KCNQ2,MAP6,MAST1,MYO3B,MYOC,NEFH,NRSN1,NRXN1,OPRK1,PRLHR,PTPRN,RGS8,RIC3,ROBO2,SHISA9,SLC6A11,SLC6A4,SPAG17,STMN2,STMN3,SYP,SYT5,TTC29,UNC13A
H1	GO:CC	GO:0042995	cell projection	2.68591e-06	1530	136	34	APC2,CA4,CDKL1,CFAP221,CHRM4,CHRNA4,CTNNA2,EPHA3,EPS8L3,GRIN1,KCNQ2,MAP6,MAST1,MYO3B,MYOC,NEFH,NRSN1,NRXN1,OPRK1,PRLHR,PTPRN,RGS8,RIC3,ROBO2,SHISA9,SLC6A11,SLC6A4,SPAG17,STMN2,STMN3,SYP,SYT5,TTC29,UNC13A
H1	GO:BP	GO:0099536	synaptic signaling	1.97458e-05	519	132	20	CACNG2,CACNG7,CBLN1,CHRM4,CHRNA4,DLGAP3,GRIN1,KCNQ2,LY6H,MAPK8IP2,NRXN1,OPRK1,PPFIA3,RGS8,RIC3,SHISA9,SLC1A6,SYP,SYT5,UNC13A
H1	GO:BP	GO:2000311	regulation of AMPA receptor activity	4.57992e-05	25	132	6	CACNG2,CACNG7,CBLN1,CHRM4,CHRNA4,DLGAP3,GRIN1,KCNQ2,LY6H,MAPK8IP2,NRXN1,OPRK1,PPFIA3,RGS8,RIC3,SHISA9,SLC1A6,SYP,SYT5,UNC13A
H1	GO:BP	GO:0098916	anterograde trans-synaptic signaling	4.57992e-05	492	132	18	CACNG2,CACNG7,CBLN1,CHRM4,CHRNA4,DLGAP3,GRIN1,KCNQ2,MAPK8IP2,NRXN1,OPRK1,PPFIA3,RIC3,SHISA9,SLC1A6,SYP,SYT5,UNC13A
H1	GO:BP	GO:0007268	chemical synaptic transmission	4.57992e-05	492	132	18	CACNG2,CACNG7,CBLN1,CHRM4,CHRNA4,DLGAP3,GRIN1,KCNQ2,MAPK8IP2,NRXN1,OPRK1,PPFIA3,RIC3,SHISA9,SLC1A6,SYP,SYT5,UNC13A
H1	GO:BP	GO:0043269	regulation of ion transport	4.57992e-05	445	132	17	ABCB11,CACNG2,CACNG7,CHRNA4,GAL,GRIN1,GSG1L,KCNH2,KCNJ9,MAPK8IP2,NKAIN2,NKAIN4,NPPA,NRXN1,RNF207,SHISA9,SYT5
H1	GO:BP	GO:0099537	trans-synaptic signaling	4.57992e-05	498	132	18	CACNG2,CACNG7,CBLN1,CHRM4,CHRNA4,DLGAP3,GRIN1,KCNQ2,MAPK8IP2,NRXN1,OPRK1,PPFIA3,RIC3,SHISA9,SLC1A6,SYP,SYT5,UNC13A
H1	GO:BP	GO:0007267	cell-cell signaling	4.57992e-05	1249	132	30	APC2,CACNG2,CACNG7,CBLN1,CELSR3,CHRM4,CHRNA4,DLGAP3,GAL,GPC3,GRIN1,KCNQ2,LGR5,LY6H,MAPK8IP2,MYOC,NMUR2,NRXN1,OPRK1,PPFIA3,PTPRN,RGS8,RIC3,RNF207,SHISA9,SLC1A6,SYP,SYT5,TMEM198,UNC13A
H1	GO:CC	GO:0045202	synapse	5.21591e-05	633	136	19	CACNG2,CACNG7,CALY,CBLN1,CHRM4,CHRNA4,DLGAP3,GRIN1,GSG1L,MAPK8IP2,MT3,NRXN1,PPFIA3,PTPRN,SHISA9,SLC6A4,SYP,SYT5,UNC13A
H1	GO:BP	GO:0099601	regulation of neurotransmitter receptor activity	6.66186e-05	53	132	7	CACNG2,CACNG7,DLGAP3,GSG1L,MAPK8IP2,NRXN1,SHISA9
H1	GO:CC	GO:0071944	cell periphery	0.000126943	5368	136	69	ABCB11,ABCG4,APC2,AQP8,CA4,CACHD1,CACNG2,CACNG7,CALY,CARMIL3,CBLN1,CHRM4,CHRNA4,CLEC3B,CORIN,CPNE7,CTNNA2,DISP2,DLGAP3,DPEP1,ENTPD2,EPHA3,EPS8L3,FGL1,FMN2,GLP1R,GPC3,GRIN1,GSG1L,GYPA,IL13RA2,IL15RA,ITGAE,KCNH2,KCNJ9,KCNQ2,LGR5,LINGO2,LY6H,MYOC,NMUR2,NPPA,NRXN1,OPALIN,OPRK1,PAPLN,PKP1,PLPPR3,PRLHR,PTPRN,PTPRR,RDH8,RGS8,ROBO2,RTBDN,SHISA9,SLC1A6,SLC26A1,SLC5A11,SLC6A11,SLC6A4,SLC7A4,SMPD3,SNTG2,SPI…
H1	GO:CC	GO:0030424	axon	0.000126943	330	136	13	CTNNA2,GRIN1,KCNQ2,MAP6,MYOC,NEFH,NRSN1,NRXN1,PTPRN,ROBO2,STMN2,SYT5,UNC13A
H1	GO:CC	GO:0031224	intrinsic component of membrane	0.000253846	2569	136	41	ABCB11,AQP8,B3GAT1,CA4,CACHD1,CACNG2,CACNG7,CALY,CELSR3,CHRM4,CHRNA4,CORIN,DHRS9,EPHA3,GDAP1,GFY,GLP1R,GPC3,GRIN1,GSG1L,GYPA,ITGAE,KCNH2,KCNQ2,LGR5,NMUR2,NRXN1,OPRK1,PLEKHB1,PLPPR3,PRLHR,RDH8,RTBDN,SHISA9,SLC1A6,SLC26A1,SLC5A11,SLC6A11,SLC6A4,SLC7A4,SYP
H1	GO:BP	GO:0007399	nervous system development	0.00056107	1629	132	32	ACTL6B,ALDH1A2,APC2,CBLN1,CRMP1,CTNNA2,EPHA3,FGF19,GRIN1,IRX4,KCNQ2,LY6H,MAP6,MAPK8IP2,MAST1,MT3,MYOC,NEFH,NHLH2,NMUR2,NRSN1,NRXN1,NYAP2,OPALIN,RAPGEF5,ROBO2,SLC6A4,SNTG2,STMN2,STMN3,TNR,UNC13A
H1	GO:BP	GO:2001257	regulation of cation channel activity	0.000604121	143	132	9	CACNG2,CACNG7,GAL,GSG1L,MAPK8IP2,NPPA,NRXN1,RNF207,SHISA9
H1	GO:CC	GO:0031226	intrinsic component of plasma membrane	0.000880844	1610	136	29	AQP8,CA4,CACNG2,CACNG7,CALY,CHRM4,CHRNA4,CORIN,EPHA3,GLP1R,GPC3,GRIN1,GSG1L,GYPA,ITGAE,KCNH2,KCNQ2,LGR5,NRXN1,OPRK1,PLPPR3,PRLHR,RDH8,RTBDN,SHISA9,SLC1A6,SLC26A1,SLC6A11,SLC6A4
H1	GO:CC	GO:0016021	integral component of membrane	0.000995726	2454	136	38	ABCB11,AQP8,B3GAT1,CACHD1,CACNG2,CACNG7,CALY,CELSR3,CHRM4,CHRNA4,CORIN,DHRS9,EPHA3,GDAP1,GFY,GLP1R,GRIN1,GSG1L,GYPA,ITGAE,KCNH2,KCNQ2,LGR5,NMUR2,NRXN1,OPRK1,PLEKHB1,PLPPR3,PRLHR,RDH8,SHISA9,SLC1A6,SLC26A1,SLC5A11,SLC6A11,SLC6A4,SLC7A4,SYP
H1	GO:BP	GO:0050804	modulation of chemical synaptic transmission	0.00105729	248	132	11	CACNG2,CACNG7,CBLN1,DLGAP3,GRIN1,MAPK8IP2,NRXN1,PPFIA3,SHISA9,SYP,UNC13A
H1	GO:BP	GO:0099177	regulation of trans-synaptic signaling	0.00105729	249	132	11	CACNG2,CACNG7,CBLN1,DLGAP3,GRIN1,MAPK8IP2,NRXN1,PPFIA3,SHISA9,SYP,UNC13A
H1	GO:BP	GO:0051049	regulation of transport	0.00105729	1296	132	27	ABCA5,ABCB11,CACNG2,CACNG7,CALY,CHRNA4,CORIN,EPHA3,FGF19,GAL,GPC3,GRIN1,GSG1L,IL15RA,KCNH2,KCNJ9,MAPK8IP2,NEFH,NKAIN2,NKAIN4,NPPA,NRXN1,OPRK1,RNF207,SHISA9,SMPD3,SYT5
H1	GO:BP	GO:0006810	transport	0.00105729	3570	132	52	ABCA5,ABCB11,ABCG4,AP3B2,AQP8,CA4,CACNG2,CACNG7,CALY,CHRNA4,CORIN,EPHA3,FGF19,FMN2,GAL,GDAP1,GPC3,GRIN1,GSG1L,IL15RA,KCNH2,KCNJ9,KCNQ2,MAP6,MAPK8IP2,MT3,NEFH,NKAIN2,NKAIN4,NMUR2,NPPA,NRXN1,OPRK1,PEX5L,PPFIA3,PTPRN,RNF207,SCG2,SHISA9,SLC1A6,SLC25A47,SLC26A1,SLC5A11,SLC6A11,SLC6A4,SLC7A4,SMPD3,SPAG17,SPIRE2,SYP,SYT5,UNC13A
H1	GO:CC	GO:0043025	neuronal cell body	0.00114074	205	136	9	CHRNA4,GAL,MAST1,NRSN1,NRXN1,PTPRN,RGS8,RIC3,STMN2
H1	GO:CC	GO:0097060	synaptic membrane	0.00114074	158	136	8	CACNG2,CACNG7,CBLN1,GRIN1,GSG1L,NRXN1,SHISA9,UNC13A
H1	GO:CC	GO:0005886	plasma membrane	0.00123701	4928	136	61	ABCB11,ABCG4,APC2,AQP8,CA4,CACHD1,CACNG2,CACNG7,CALY,CARMIL3,CBLN1,CHRM4,CHRNA4,CORIN,CPNE7,CTNNA2,DISP2,DLGAP3,DPEP1,ENTPD2,EPHA3,EPS8L3,GLP1R,GPC3,GRIN1,GSG1L,GYPA,IL13RA2,IL15RA,ITGAE,KCNH2,KCNJ9,KCNQ2,LGR5,LY6H,NMUR2,NRXN1,OPALIN,OPRK1,PKP1,PLPPR3,PRLHR,PTPRN,PTPRR,RDH8,RGS8,ROBO2,RTBDN,SHISA9,SLC1A6,SLC26A1,SLC5A11,SLC6A11,SLC6A4,SLC7A4,SMPD3,SNTG2,SPIRE2,SYT5,TMEM198,UNC13A
H1	GO:CC	GO:0036477	somatodendritic compartment	0.00123701	439	136	13	CHRM4,CHRNA4,GAL,GRIN1,MAP6,MAST1,NRSN1,NRXN1,PTPRN,RGS8,RIC3,SHISA9,STMN2
H1	GO:BP	GO:0006812	cation transport	0.00128261	872	132	21	CACNG2,CACNG7,CHRNA4,GAL,GRIN1,GSG1L,KCNH2,KCNJ9,KCNQ2,MAPK8IP2,MT3,NKAIN2,NKAIN4,NMUR2,NPPA,NRXN1,RNF207,SHISA9,SLC6A11,SLC6A4,SYT5
H1	GO:BP	GO:0006811	ion transport	0.00133941	1176	132	25	ABCB11,CA4,CACNG2,CACNG7,CHRNA4,GAL,GRIN1,GSG1L,KCNH2,KCNJ9,KCNQ2,MAPK8IP2,MT3,NKAIN2,NKAIN4,NMUR2,NPPA,NRXN1,RNF207,SHISA9,SLC1A6,SLC26A1,SLC6A11,SLC6A4,SYT5
H1	GO:CC	GO:0044297	cell body	0.00240442	233	136	9	CHRNA4,GAL,MAST1,NRSN1,NRXN1,PTPRN,RGS8,RIC3,STMN2
H1	GO:CC	GO:0008328	ionotropic glutamate receptor complex	0.00249633	32	136	4	CACNG2,CACNG7,GRIN1,SHISA9
H1	GO:CC	GO:0098878	neurotransmitter receptor complex	0.00298121	34	136	4	CACNG2,CACNG7,GRIN1,SHISA9
H1	GO:BP	GO:0051234	establishment of localization	0.00314039	3728	132	52	ABCA5,ABCB11,ABCG4,AP3B2,AQP8,CA4,CACNG2,CACNG7,CALY,CHRNA4,CORIN,EPHA3,FGF19,FMN2,GAL,GDAP1,GPC3,GRIN1,GSG1L,IL15RA,KCNH2,KCNJ9,KCNQ2,MAP6,MAPK8IP2,MT3,NEFH,NKAIN2,NKAIN4,NMUR2,NPPA,NRXN1,OPRK1,PEX5L,PPFIA3,PTPRN,RNF207,SCG2,SHISA9,SLC1A6,SLC25A47,SLC26A1,SLC5A11,SLC6A11,SLC6A4,SLC7A4,SMPD3,SPAG17,SPIRE2,SYP,SYT5,UNC13A
H1	GO:CC	GO:0030054	cell junction	0.00316406	1359	136	24	CACNG2,CACNG7,CALY,CBLN1,CHRM4,CHRNA4,CTNNA2,DLGAP3,DPEP1,GRIN1,GSG1L,MAPK8IP2,MT3,NRXN1,OPALIN,PKP1,PPFIA3,PTPRN,PTPRR,SHISA9,SLC6A4,SYP,SYT5,UNC13A
H1	GO:CC	GO:0005887	integral component of plasma membrane	0.00316406	1537	136	26	AQP8,CACNG2,CACNG7,CALY,CHRM4,CHRNA4,CORIN,EPHA3,GLP1R,GRIN1,GSG1L,GYPA,ITGAE,KCNH2,KCNQ2,LGR5,NRXN1,OPRK1,PLPPR3,PRLHR,RDH8,SHISA9,SLC1A6,SLC26A1,SLC6A11,SLC6A4
H1	GO:CC	GO:0045211	postsynaptic membrane	0.00326216	105	136	6	CACNG2,CACNG7,CBLN1,GRIN1,GSG1L,SHISA9
H1	GO:BP	GO:0051966	regulation of synaptic transmission, glutamatergic	0.00488867	47	132	5	CACNG2,CACNG7,MAPK8IP2,NRXN1,UNC13A
H1	GO:CC	GO:0099572	postsynaptic specialization	0.00492928	161	136	7	CACNG2,CACNG7,DLGAP3,GRIN1,GSG1L,MAPK8IP2,SHISA9
H1	REAC	REAC:R-HSA-112316	Neuronal System	0.0052352	400	75	12	CACNG2,CHRNA4,DLGAP3,GRIN1,KCNH2,KCNJ9,KCNQ2,NRXN1,PPFIA3,SLC1A6,SLC6A11,SLC6A4
H1	GO:BP	GO:0034765	regulation of ion transmembrane transport	0.00554866	308	132	11	CACNG2,CACNG7,GAL,GSG1L,KCNH2,KCNJ9,MAPK8IP2,NPPA,NRXN1,RNF207,SHISA9
H1	GO:BP	GO:0099565	chemical synaptic transmission, postsynaptic	0.00567442	50	132	5	CBLN1,CHRNA4,GRIN1,MAPK8IP2,NRXN1
H1	GO:BP	GO:0034762	regulation of transmembrane transport	0.00567442	369	132	12	CACNG2,CACNG7,FGF19,GAL,GSG1L,KCNH2,KCNJ9,MAPK8IP2,NPPA,NRXN1,RNF207,SHISA9
H1	GO:BP	GO:0010469	regulation of signaling receptor activity	0.00657133	122	132	7	CACNG2,CACNG7,DLGAP3,GSG1L,MAPK8IP2,NRXN1,SHISA9
H1	GO:BP	GO:0031175	neuron projection development	0.00703322	642	132	16	ACTL6B,CRMP1,CTNNA2,EPHA3,MAP6,MAPK8IP2,MT3,MYOC,NEFH,NRXN1,NYAP2,ROBO2,STMN2,STMN3,TNR,UNC13A
H1	GO:BP	GO:0032412	regulation of ion transmembrane transporter activity	0.00703322	217	132	9	CACNG2,CACNG7,GAL,GSG1L,MAPK8IP2,NPPA,NRXN1,RNF207,SHISA9
H1	GO:CC	GO:0098794	postsynapse	0.0071354	287	136	9	CACNG2,CACNG7,CALY,CBLN1,DLGAP3,GRIN1,GSG1L,MAPK8IP2,SHISA9
H1	GO:CC	GO:0097708	intracellular vesicle	0.0071354	1923	136	29	ABCA5,ABCB11,ABCG4,AP3B2,CA4,CACNG2,CALY,CLEC3B,CLVS2,EPHA3,FMN2,GAL,GALNT15,GRIN1,IL15RA,MAP6,MT3,MYOC,NRSN1,NRXN1,PKP1,PPFIA3,PTPRN,SCG2,SPIRE2,SYP,SYT5,TMEM198,UNC13A
H1	GO:CC	GO:0032281	AMPA glutamate receptor complex	0.0071354	20	136	3	CACNG2,CACNG7,SHISA9
H1	GO:BP	GO:1904062	regulation of cation transmembrane transport	0.0073846	272	132	10	CACNG2,CACNG7,GAL,GSG1L,KCNH2,MAPK8IP2,NPPA,NRXN1,RNF207,SHISA9
H1	GO:CC	GO:0034702	ion channel complex	0.00772342	234	136	8	CACHD1,CACNG2,CACNG7,CHRNA4,GRIN1,KCNH2,KCNQ2,SHISA9
H1	GO:CC	GO:0098793	presynapse	0.00784063	236	136	8	GRIN1,MT3,NRXN1,PPFIA3,PTPRN,SYP,SYT5,UNC13A
H1	GO:BP	GO:0022898	regulation of transmembrane transporter activity	0.00827533	224	132	9	CACNG2,CACNG7,GAL,GSG1L,MAPK8IP2,NPPA,NRXN1,RNF207,SHISA9
H1	GO:BP	GO:0019935	cyclic-nucleotide-mediated signaling	0.0102704	60	132	5	GAL,GLP1R,NPPA,PEX5L,RUNDC3A
H1	GO:BP	GO:0060078	regulation of postsynaptic membrane potential	0.0102704	60	132	5	CBLN1,CHRNA4,GRIN1,MAPK8IP2,NRXN1
H1	GO:BP	GO:0006836	neurotransmitter transport	0.0103351	137	132	7	NRXN1,PPFIA3,SLC1A6,SLC6A11,SLC6A4,SYT5,UNC13A
H1	GO:BP	GO:1901381	positive regulation of potassium ion transmembrane transport	0.0107239	33	132	4	GAL,KCNH2,NPPA,RNF207
H1	GO:MF	GO:0005215	transporter activity	0.0107902	1110	129	21	ABCA5,ABCB11,AQP8,CACHD1,CACNG2,CACNG7,CHRNA4,CPNE7,GRIN1,KCNH2,KCNJ9,KCNQ2,NMUR2,RTBDN,SLC1A6,SLC25A47,SLC26A1,SLC5A11,SLC6A11,SLC6A4,SLC7A4
H1	GO:MF	GO:0005244	voltage-gated ion channel activity	0.0107902	149	129	7	CACHD1,CACNG2,CACNG7,GRIN1,KCNH2,KCNJ9,KCNQ2
H1	GO:MF	GO:0015318	inorganic molecular entity transmembrane transporter activity	0.0107902	663	129	15	AQP8,CACHD1,CACNG2,CACNG7,CHRNA4,GRIN1,KCNH2,KCNJ9,KCNQ2,NMUR2,SLC1A6,SLC26A1,SLC5A11,SLC6A11,SLC6A4
H1	GO:MF	GO:0022832	voltage-gated channel activity	0.0107902	149	129	7	CACHD1,CACNG2,CACNG7,GRIN1,KCNH2,KCNJ9,KCNQ2
H1	GO:MF	GO:0022843	voltage-gated cation channel activity	0.0107902	131	129	7	CACHD1,CACNG2,CACNG7,GRIN1,KCNH2,KCNJ9,KCNQ2
H1	GO:MF	GO:0022857	transmembrane transporter activity	0.0107902	996	129	20	ABCA5,ABCB11,AQP8,CACHD1,CACNG2,CACNG7,CHRNA4,GRIN1,KCNH2,KCNJ9,KCNQ2,NMUR2,RTBDN,SLC1A6,SLC25A47,SLC26A1,SLC5A11,SLC6A11,SLC6A4,SLC7A4
H1	GO:BP	GO:0035249	synaptic transmission, glutamatergic	0.0108473	62	132	5	CACNG2,CACNG7,MAPK8IP2,NRXN1,UNC13A
H1	GO:BP	GO:0032409	regulation of transporter activity	0.0108597	239	132	9	CACNG2,CACNG7,GAL,GSG1L,MAPK8IP2,NPPA,NRXN1,RNF207,SHISA9
H1	GO:BP	GO:0001505	regulation of neurotransmitter levels	0.0108597	141	132	7	NRXN1,PPFIA3,SLC1A6,SLC6A11,SLC6A4,SYT5,UNC13A
H1	GO:BP	GO:0040038	polar body extrusion after meiotic divisions	0.0116481	3	132	2	FMN2,SPIRE2
H1	GO:BP	GO:0110009	formin-nucleated actin cable organization	0.0116481	3	132	2	FMN2,SPIRE2
H1	GO:BP	GO:0070649	formin-nucleated actin cable assembly	0.0116481	3	132	2	FMN2,SPIRE2
H1	GO:BP	GO:0048172	regulation of short-term neuronal synaptic plasticity	0.0116481	14	132	3	PPFIA3,SHISA9,SYP
H1	GO:CC	GO:0098797	plasma membrane protein complex	0.0119871	525	136	12	APC2,CACHD1,CACNG2,CACNG7,CHRNA4,CTNNA2,GRIN1,ITGAE,KCNH2,KCNQ2,SHISA9,SNTG2
H1	GO:CC	GO:0150034	distal axon	0.0119871	143	136	6	GRIN1,NRSN1,NRXN1,PTPRN,STMN2,UNC13A
H1	GO:CC	GO:0031410	cytoplasmic vesicle	0.0124377	1921	136	28	ABCA5,ABCB11,ABCG4,CA4,CACNG2,CALY,CLEC3B,CLVS2,EPHA3,FMN2,GAL,GALNT15,GRIN1,IL15RA,MAP6,MT3,MYOC,NRSN1,NRXN1,PKP1,PPFIA3,PTPRN,SCG2,SPIRE2,SYP,SYT5,TMEM198,UNC13A
H1	GO:BP	GO:0098655	cation transmembrane transport	0.0131118	634	132	15	CACNG2,CACNG7,GAL,GRIN1,GSG1L,KCNH2,KCNJ9,KCNQ2,MAPK8IP2,NPPA,NRXN1,RNF207,SHISA9,SLC6A11,SLC6A4
H1	GO:CC	GO:0014069	postsynaptic density	0.0132452	148	136	6	CACNG2,CACNG7,GRIN1,GSG1L,MAPK8IP2,SHISA9
H1	GO:MF	GO:0015075	ion transmembrane transporter activity	0.0134546	774	129	16	CACHD1,CACNG2,CACNG7,CHRNA4,GRIN1,KCNH2,KCNJ9,KCNQ2,NMUR2,RTBDN,SLC1A6,SLC25A47,SLC26A1,SLC5A11,SLC6A11,SLC6A4
H1	GO:MF	GO:0046873	metal ion transmembrane transporter activity	0.0134546	399	129	11	CACHD1,CACNG2,CACNG7,GRIN1,KCNH2,KCNJ9,KCNQ2,SLC1A6,SLC5A11,SLC6A11,SLC6A4
H1	GO:MF	GO:0022836	gated channel activity	0.01364	279	129	9	CACHD1,CACNG2,CACNG7,CHRNA4,GRIN1,KCNH2,KCNJ9,KCNQ2,NMUR2
H1	GO:BP	GO:0043268	positive regulation of potassium ion transport	0.0139724	38	132	4	GAL,KCNH2,NPPA,RNF207
H1	GO:BP	GO:0021700	developmental maturation	0.0139724	152	132	7	ACTL6B,GAL,MYOC,NRXN1,PTPRN,SYP,UNC13A
H1	GO:BP	GO:0048666	neuron development	0.0139724	715	132	16	ACTL6B,CRMP1,CTNNA2,EPHA3,MAP6,MAPK8IP2,MT3,MYOC,NEFH,NRXN1,NYAP2,ROBO2,STMN2,STMN3,TNR,UNC13A
H1	GO:BP	GO:0044057	regulation of system process	0.0144931	377	132	11	CBLN1,CORIN,DLGAP3,GAL,GRIN1,KCNH2,NMUR2,NPPA,NRXN1,OPRK1,RNF207
H1	GO:BP	GO:0034220	ion transmembrane transport	0.0144931	794	132	17	CACNG2,CACNG7,CHRNA4,GAL,GRIN1,GSG1L,KCNH2,KCNJ9,KCNQ2,MAPK8IP2,NPPA,NRXN1,RNF207,SHISA9,SLC1A6,SLC6A11,SLC6A4
H1	GO:CC	GO:0034703	cation channel complex	0.0145438	207	136	7	CACHD1,CACNG2,CACNG7,GRIN1,KCNH2,KCNQ2,SHISA9
H1	GO:BP	GO:0015850	organic hydroxy compound transport	0.0146727	206	132	8	ABCA5,ABCB11,ABCG4,CHRNA4,GAL,SLC5A11,SLC6A4,SYT5
H1	GO:BP	GO:0120036	plasma membrane bounded cell projection organization	0.0146727	1117	132	21	ACTL6B,CDKL1,CFAP221,CRMP1,CTNNA2,EPHA3,EPS8L3,MAP6,MAPK8IP2,MT3,MYOC,NEFH,NRXN1,NYAP2,ROBO2,SPAG17,STMN2,STMN3,TNR,TTC29,UNC13A
H1	GO:BP	GO:0055085	transmembrane transport	0.0146727	1034	132	20	ABCB11,CACNG2,CACNG7,CHRNA4,FGF19,GAL,GRIN1,GSG1L,KCNH2,KCNJ9,KCNQ2,MAPK8IP2,NPPA,NRXN1,PEX5L,RNF207,SHISA9,SLC1A6,SLC6A11,SLC6A4
H1	GO:CC	GO:0032279	asymmetric synapse	0.0157015	155	136	6	CACNG2,CACNG7,GRIN1,GSG1L,MAPK8IP2,SHISA9
H1	GO:BP	GO:0051964	negative regulation of synapse assembly	0.0164864	4	132	2	CBLN1,ROBO2
H1	GO:BP	GO:0051295	establishment of meiotic spindle localization	0.0164864	4	132	2	FMN2,SPIRE2
H1	GO:BP	GO:0048731	system development	0.0164864	3276	132	44	ACTL6B,ALDH1A2,APC2,CBLN1,CELSR3,CLEC3B,CRMP1,CTNNA2,DACT2,EPHA3,FGF19,FGL1,GAL,GPC3,GRIN1,IRX4,KCNQ2,LY6H,MAP6,MAPK8IP2,MAST1,MEGF11,MT3,MYO3B,MYOC,NEFH,NHLH2,NMUR2,NPPA,NRSN1,NRXN1,NYAP2,OPALIN,PTPRN,RAPGEF5,RNF207,ROBO2,SCG2,SLC6A4,SNTG2,STMN2,STMN3,TNR,UNC13A
H1	GO:BP	GO:0030030	cell projection organization	0.0164864	1136	132	21	ACTL6B,CDKL1,CFAP221,CRMP1,CTNNA2,EPHA3,EPS8L3,MAP6,MAPK8IP2,MT3,MYOC,NEFH,NRXN1,NYAP2,ROBO2,SPAG17,STMN2,STMN3,TNR,TTC29,UNC13A
H1	GO:BP	GO:1905114	cell surface receptor signaling pathway involved in cell-cell signaling	0.0164864	388	132	11	APC2,CBLN1,CELSR3,CHRNA4,GPC3,GRIN1,LGR5,MAPK8IP2,MYOC,NRXN1,TMEM198
H1	GO:BP	GO:0033206	meiotic cytokinesis	0.0164864	4	132	2	FMN2,SPIRE2
H1	GO:BP	GO:0051968	positive regulation of synaptic transmission, glutamatergic	0.0165041	18	132	3	CACNG2,CACNG7,NRXN1
H1	GO:BP	GO:0030001	metal ion transport	0.0168406	671	132	15	CACNG7,CHRNA4,GAL,GRIN1,KCNH2,KCNJ9,KCNQ2,MT3,NKAIN2,NKAIN4,NMUR2,NPPA,RNF207,SLC6A11,SLC6A4
H1	GO:CC	GO:0098984	neuron to neuron synapse	0.0173152	159	136	6	CACNG2,CACNG7,GRIN1,GSG1L,MAPK8IP2,SHISA9
H1	GO:CC	GO:0098802	plasma membrane signaling receptor complex	0.0173326	160	136	6	CACNG2,CACNG7,CHRNA4,GRIN1,ITGAE,SHISA9
H1	GO:BP	GO:0032501	multicellular organismal process	0.0177683	5356	132	63	ABCA5,ACTL6B,ALDH1A2,APC2,CACNG2,CACNG7,CBLN1,CELSR3,CHRNA4,CLEC3B,CORIN,CRMP1,CTNNA2,DACT2,DLGAP3,EPHA3,EPS8L3,FGF19,FGL1,FMN2,GAL,GFY,GLP1R,GPC3,GRIN1,IRX4,KCNH2,KCNQ2,LY6H,MAP6,MAPK8IP2,MAST1,MEGF11,MT3,MYO3B,MYOC,NEFH,NHLH2,NMUR2,NPPA,NRSN1,NRXN1,NYAP2,OPALIN,OPRK1,PRLHR,PTPRN,PTPRR,RAPGEF5,RDH8,RNF207,ROBO2,SCG2,SLC6A4,SNTG2,SOHLH1,SPIRE2,STMN2,STMN3,TESMIN,TEX15,TNR,UNC13A
H1	GO:BP	GO:0060079	excitatory postsynaptic potential	0.0177683	44	132	4	CBLN1,GRIN1,MAPK8IP2,NRXN1
H1	GO:BP	GO:0030182	neuron differentiation	0.0178009	908	132	18	ACTL6B,CBLN1,CRMP1,CTNNA2,EPHA3,IRX4,MAP6,MAPK8IP2,MT3,MYOC,NEFH,NRXN1,NYAP2,ROBO2,STMN2,STMN3,TNR,UNC13A
H1	GO:CC	GO:0030133	transport vesicle	0.0196857	286	136	8	CA4,GALNT15,GRIN1,MT3,NRSN1,SYP,SYT5,UNC13A
H1	GO:CC	GO:0098839	postsynaptic density membrane	0.0208086	33	136	3	CACNG2,CACNG7,GSG1L
H1	GO:BP	GO:0032879	regulation of localization	0.0222753	2162	132	32	ABCA5,ABCB11,CACNG2,CACNG7,CALY,CHRNA4,CORIN,CTNNA2,DPEP1,EPHA3,FGF19,GAL,GPC3,GRIN1,GSG1L,IL15RA,KCNH2,KCNJ9,MAPK8IP2,MYOC,NEFH,NKAIN2,NKAIN4,NPPA,NRXN1,OPRK1,PTPRR,RIC3,RNF207,SHISA9,SMPD3,SYT5
H1	GO:MF	GO:0097109	neuroligin family protein binding	0.0231549	5	129	2	NRXN1,SNTG2
H1	GO:MF	GO:0008528	G protein-coupled peptide receptor activity	0.0231549	137	129	6	GAL,GLP1R,LGR5,NMUR2,OPRK1,PRLHR
H1	GO:MF	GO:0008324	cation transmembrane transporter activity	0.0231549	592	129	13	CACHD1,CACNG2,CACNG7,CHRNA4,GRIN1,KCNH2,KCNJ9,KCNQ2,SLC1A6,SLC25A47,SLC5A11,SLC6A11,SLC6A4
H1	GO:BP	GO:1902261	positive regulation of delayed rectifier potassium channel activity	0.0232965	5	132	2	NPPA,RNF207
H1	GO:BP	GO:0002138	retinoic acid biosynthetic process	0.0232965	5	132	2	ALDH1A2,DHRS9
H1	GO:BP	GO:1901018	positive regulation of potassium ion transmembrane transporter activity	0.0232965	21	132	3	GAL,NPPA,RNF207
H1	GO:MF	GO:0001653	peptide receptor activity	0.02487	141	129	6	GAL,GLP1R,LGR5,NMUR2,OPRK1,PRLHR
H1	GO:MF	GO:0022890	inorganic cation transmembrane transporter activity	0.0263818	541	129	12	CACHD1,CACNG2,CACNG7,CHRNA4,GRIN1,KCNH2,KCNJ9,KCNQ2,SLC1A6,SLC5A11,SLC6A11,SLC6A4
H1	GO:BP	GO:0007275	multicellular organism development	0.0279803	3500	132	45	ACTL6B,ALDH1A2,APC2,CBLN1,CELSR3,CLEC3B,CRMP1,CTNNA2,DACT2,EPHA3,FGF19,FGL1,GAL,GPC3,GRIN1,IRX4,KCNQ2,LY6H,MAP6,MAPK8IP2,MAST1,MEGF11,MT3,MYO3B,MYOC,NEFH,NHLH2,NMUR2,NPPA,NRSN1,NRXN1,NYAP2,OPALIN,PTPRN,PTPRR,RAPGEF5,RNF207,ROBO2,SCG2,SLC6A4,SNTG2,STMN2,STMN3,TNR,UNC13A
H1	GO:BP	GO:0048812	neuron projection morphogenesis	0.0279803	427	132	11	CTNNA2,EPHA3,MAP6,MAPK8IP2,MT3,NEFH,NRXN1,NYAP2,ROBO2,TNR,UNC13A
H1	GO:CC	GO:0005891	voltage-gated calcium channel complex	0.0287384	39	136	3	CACHD1,CACNG2,CACNG7
H1	GO:CC	GO:0008021	synaptic vesicle	0.0287384	128	136	5	GRIN1,MT3,SYP,SYT5,UNC13A
H1	GO:CC	GO:0043235	receptor complex	0.0287384	378	136	9	CACNG2,CACNG7,CHRNA4,EPHA3,GRIN1,IL13RA2,ITGAE,PEX5L,SHISA9
H1	GO:CC	GO:0044304	main axon	0.0287384	39	136	3	KCNQ2,MYOC,ROBO2
H1	GO:CC	GO:0048786	presynaptic active zone	0.0287384	39	136	3	PPFIA3,SYP,UNC13A
H1	GO:CC	GO:0098590	plasma membrane region	0.0287384	771	136	14	ABCB11,APC2,CA4,CACNG2,CACNG7,CBLN1,EPS8L3,GRIN1,GSG1L,NRXN1,ROBO2,SHISA9,SPIRE2,UNC13A
H1	GO:BP	GO:0099623	regulation of cardiac muscle cell membrane repolarization	0.0287821	23	132	3	KCNH2,NPPA,RNF207
H1	GO:CC	GO:0048188	Set1C/COMPASS complex	0.0290701	12	136	2	DYDC1,DYDC2
H1	GO:CC	GO:1902495	transmembrane transporter complex	0.0290701	318	136	8	CACHD1,CACNG2,CACNG7,CHRNA4,GRIN1,KCNH2,KCNQ2,SHISA9
H1	GO:CC	GO:0033268	node of Ranvier	0.0290701	12	136	2	KCNQ2,MYOC
H1	GO:BP	GO:1905809	negative regulation of synapse organization	0.031178	6	132	2	CBLN1,ROBO2
H1	GO:BP	GO:0016102	diterpenoid biosynthetic process	0.031178	6	132	2	ALDH1A2,DHRS9
H1	GO:BP	GO:0021684	cerebellar granular layer formation	0.031178	6	132	2	CBLN1,NRXN1
H1	GO:BP	GO:0021707	cerebellar granule cell differentiation	0.031178	6	132	2	CBLN1,NRXN1
H1	GO:BP	GO:0120039	plasma membrane bounded cell projection morphogenesis	0.0331919	441	132	11	CTNNA2,EPHA3,MAP6,MAPK8IP2,MT3,NEFH,NRXN1,NYAP2,ROBO2,TNR,UNC13A
H1	GO:MF	GO:0008092	cytoskeletal protein binding	0.0335327	806	129	15	APC2,CRMP1,CTNNA2,EPS8L3,FMN2,KCNQ2,MAP6,MAPK8IP2,MAST1,MYOC,NEFH,PTPRN,SLC6A4,STMN2,STMN3
H1	GO:MF	GO:0033130	acetylcholine receptor binding	0.0337527	7	129	2	LY6H,NRXN1
H1	GO:BP	GO:0095500	acetylcholine receptor signaling pathway	0.0337664	25	132	3	CHRM4,LY6H,RGS8
H1	GO:BP	GO:0048858	cell projection morphogenesis	0.034067	444	132	11	CTNNA2,EPHA3,MAP6,MAPK8IP2,MT3,NEFH,NRXN1,NYAP2,ROBO2,TNR,UNC13A
H1	GO:BP	GO:0042391	regulation of membrane potential	0.0345347	319	132	9	CBLN1,CHRNA4,GRIN1,KCNH2,MAPK8IP2,MYOC,NPPA,NRXN1,RNF207
H1	GO:BP	GO:0038128	ERBB2 signaling pathway	0.0345347	7	132	2	MYOC,PTPRR
H1	GO:BP	GO:0038003	G protein-coupled opioid receptor signaling pathway	0.0345347	7	132	2	OPRK1,SYP
H1	GO:BP	GO:0051179	localization	0.0345347	5092	132	59	ABCA5,ABCB11,ABCG4,AP3B2,APC2,AQP8,CA4,CACNG2,CACNG7,CALY,CHRNA4,CORIN,CTNNA2,DPEP1,EPHA3,FGF19,FMN2,GAL,GDAP1,GPC3,GRIN1,GSG1L,IL15RA,KCNH2,KCNJ9,KCNQ2,MAP6,MAPK8IP2,MT3,MYOC,NEFH,NKAIN2,NKAIN4,NMUR2,NPPA,NRXN1,OPRK1,PDIA2,PEX5L,PPFIA3,PTPRN,PTPRR,RIC3,RNF207,SCG2,SHISA9,SLC1A6,SLC25A47,SLC26A1,SLC5A11,SLC6A11,SLC6A4,SLC7A4,SMPD3,SPAG17,SPIRE2,SYP,SYT5,UNC13A
H1	GO:BP	GO:0045110	intermediate filament bundle assembly	0.0345347	7	132	2	NEFH,PKP1
H1	GO:BP	GO:0022008	neurogenesis	0.0345347	1079	132	19	ACTL6B,CBLN1,CRMP1,CTNNA2,EPHA3,IRX4,MAP6,MAPK8IP2,MT3,MYOC,NEFH,NRXN1,NYAP2,OPALIN,ROBO2,STMN2,STMN3,TNR,UNC13A
H1	GO:BP	GO:0032990	cell part morphogenesis	0.0345347	454	132	11	CTNNA2,EPHA3,MAP6,MAPK8IP2,MT3,NEFH,NRXN1,NYAP2,ROBO2,TNR,UNC13A
H1	GO:BP	GO:0098815	modulation of excitatory postsynaptic potential	0.0345347	27	132	3	CBLN1,GRIN1,NRXN1
H1	GO:BP	GO:0098926	postsynaptic signal transduction	0.0345347	27	132	3	CHRM4,LY6H,RGS8
H1	GO:BP	GO:0098943	neurotransmitter receptor transport, postsynaptic endosome to lysosome	0.0345347	7	132	2	CACNG2,CACNG7
H1	GO:BP	GO:1905145	cellular response to acetylcholine	0.0345347	27	132	3	CHRM4,LY6H,RGS8
H1	GO:BP	GO:0021683	cerebellar granular layer morphogenesis	0.0345347	7	132	2	CBLN1,NRXN1
H1	GO:BP	GO:0030046	parallel actin filament bundle assembly	0.0345347	7	132	2	FMN2,SPIRE2
H1	GO:BP	GO:1905144	response to acetylcholine	0.0345347	27	132	3	CHRM4,LY6H,RGS8
H1	GO:BP	GO:1903764	regulation of potassium ion export across plasma membrane	0.0345347	7	132	2	KCNH2,NPPA
H1	GO:CC	GO:0099634	postsynaptic specialization membrane	0.0359342	44	136	3	CACNG2,CACNG7,GSG1L
H1	GO:CC	GO:1990351	transporter complex	0.0359342	333	136	8	CACHD1,CACNG2,CACNG7,CHRNA4,GRIN1,KCNH2,KCNQ2,SHISA9
H1	GO:CC	GO:0016020	membrane	0.0359342	7745	136	77	ABCA5,ABCB11,ABCG4,APC2,AQP8,B3GALT2,B3GAT1,CA4,CACHD1,CACNG2,CACNG7,CALY,CARMIL3,CBLN1,CELSR3,CHRM4,CHRNA4,CLVS2,CORIN,CPNE7,CREB3L3,CTNNA2,DHRS9,DISP2,DLGAP3,DPEP1,ENTPD2,EPHA3,EPS8L3,FMN2,FMO2,GALNT15,GDAP1,GFY,GLP1R,GPC3,GRIN1,GSG1L,GYPA,IL13RA2,IL15RA,ITGAE,KCNH2,KCNJ9,KCNQ2,LGR5,LY6H,MYOC,NMUR2,NRXN1,OPALIN,OPRK1,PEX5L,PKP1,PLEKHB1,PLPPR3,PRLHR,PTPRN,PTPRR,RDH8,RGS8,ROBO2,RTBDN,SHISA9,SLC1A…
H1	GO:BP	GO:0048699	generation of neurons	0.0386899	1008	132	18	ACTL6B,CBLN1,CRMP1,CTNNA2,EPHA3,IRX4,MAP6,MAPK8IP2,MT3,MYOC,NEFH,NRXN1,NYAP2,ROBO2,STMN2,STMN3,TNR,UNC13A
H1	GO:BP	GO:0023052	signaling	0.0429462	5053	132	58	APC2,CACNG2,CACNG7,CBLN1,CELSR3,CHRM4,CHRNA4,CORIN,DACT2,DISP2,DLGAP3,EPHA3,EPS8L3,FGF19,GAL,GLP1R,GPC3,GRIN1,GSG1L,IL13RA2,IL15RA,KCNH2,KCNQ2,LGR5,LY6H,MAPK4,MAPK8IP2,MAST1,MT3,MYOC,NMUR2,NPPA,NRXN1,NYAP2,OPRK1,PEX5L,PKP1,PLEKHB1,PLPPR3,PPFIA3,PRLHR,PTPRN,PTPRR,RAPGEF5,RGS8,RIC3,RNF207,ROBO2,RUNDC3A,RXRG,SCG2,SHISA9,SLC1A6,STMN3,SYP,SYT5,TMEM198,UNC13A
H1	GO:BP	GO:0098953	receptor diffusion trapping	0.0429462	8	132	2	CACNG2,CACNG7
H1	GO:BP	GO:0098970	postsynaptic neurotransmitter receptor diffusion trapping	0.0429462	8	132	2	CACNG2,CACNG7
H1	GO:BP	GO:0099628	neurotransmitter receptor diffusion trapping	0.0429462	8	132	2	CACNG2,CACNG7
H1	GO:BP	GO:0098915	membrane repolarization during ventricular cardiac muscle cell action potential	0.0429462	8	132	2	KCNH2,RNF207
H1	GO:BP	GO:0046903	secretion	0.0443249	623	132	13	ABCB11,CHRNA4,CORIN,GAL,NMUR2,NRXN1,OPRK1,PPFIA3,PTPRN,SCG2,SMPD3,SYT5,UNC13A
H1	GO:BP	GO:0060306	regulation of membrane repolarization	0.0459351	31	132	3	KCNH2,NPPA,RNF207
H1	GO:BP	GO:0015849	organic acid transport	0.0459351	215	132	7	ABCB11,NMUR2,SLC1A6,SLC25A47,SLC26A1,SLC6A11,SLC7A4
H1	GO:BP	GO:0048856	anatomical structure development	0.0459351	4084	132	49	ACTL6B,ALDH1A2,APC2,CBLN1,CELSR3,CLEC3B,CRMP1,CTNNA2,DACT2,DHRS9,EPHA3,FGF19,FGL1,FMN2,GAL,GPC3,GRIN1,IRX4,KCNQ2,LY6H,MAP6,MAPK8IP2,MAST1,MEGF11,MT3,MYO3B,MYOC,NEFH,NHLH2,NMUR2,NPPA,NRSN1,NRXN1,NYAP2,OPALIN,PTPRN,PTPRR,RAPGEF5,RNF207,ROBO2,RXRG,SCG2,SLC6A4,SNTG2,SOHLH1,STMN2,STMN3,TNR,UNC13A
H1	GO:BP	GO:0035176	social behavior	0.0459351	31	132	3	MAPK8IP2,NRXN1,SLC6A4
H1	GO:CC	GO:0046658	anchored component of plasma membrane	0.0467109	49	136	3	CA4,GPC3,RTBDN
H1	GO:BP	GO:0000904	cell morphogenesis involved in differentiation	0.047252	482	132	11	CTNNA2,DACT2,EPHA3,MAP6,MAPK8IP2,MT3,MYOC,NEFH,NRXN1,ROBO2,TNR
H1	GO:CC	GO:0070382	exocytic vesicle	0.0473273	151	136	5	GRIN1,MT3,SYP,SYT5,UNC13A
H1	GO:BP	GO:0051716	cellular response to stimulus	0.0476388	5771	132	64	ABCB11,APC2,AQP8,CACNG2,CACNG7,CBLN1,CELSR3,CHRM4,CHRNA4,CLEC3B,CPNE7,CREB3L3,DACT2,DISP2,DLGAP3,DPEP1,EPHA3,EPS8L3,FANCC,FGF19,FMN2,FMO2,GAL,GLP1R,GPC3,GRIN1,GSG1L,IL13RA2,IL15RA,KCNH2,LGR5,LY6H,MAPK4,MAPK8IP2,MAST1,MT3,MYOC,NMUR2,NPPA,NRXN1,NYAP2,OPRK1,PDIA2,PEX5L,PKP1,PLEKHB1,PLPPR3,PRLHR,PTPRN,PTPRR,RAPGEF5,RGS8,ROBO2,RUNDC3A,RXRG,SCG2,SHISA9,SPIRE2,STMN2,STMN3,SYP,SYT5,TEX15,TMEM198
H1	GO:BP	GO:0032502	developmental process	0.0476388	4534	132	53	ABCA5,ACTL6B,ALDH1A2,APC2,CBLN1,CELSR3,CLEC3B,CRMP1,CTNNA2,DACT2,DHRS9,EPHA3,FGF19,FGL1,FMN2,GAL,GPC3,GRIN1,IRX4,KCNQ2,LY6H,MAP6,MAPK8IP2,MAST1,MEGF11,MT3,MYO3B,MYOC,NEFH,NHLH2,NMUR2,NPPA,NRSN1,NRXN1,NYAP2,OPALIN,PLEKHB1,PTPRN,PTPRR,RAPGEF5,RNF207,ROBO2,RXRG,SCG2,SLC6A4,SNTG2,SOHLH1,STMN2,STMN3,SYP,TESMIN,TNR,UNC13A
H1	GO:BP	GO:0016188	synaptic vesicle maturation	0.0481371	9	132	2	SYP,UNC13A
H1	GO:BP	GO:0048168	regulation of neuronal synaptic plasticity	0.0481371	32	132	3	PPFIA3,SHISA9,SYP
H1	GO:BP	GO:0071732	cellular response to nitric oxide	0.0481371	9	132	2	DPEP1,MT3
H1	GO:BP	GO:1902170	cellular response to reactive nitrogen species	0.0481371	9	132	2	DPEP1,MT3
H1	GO:CC	GO:1902937	inward rectifier potassium channel complex	0.0493035	1	136	1	KCNH2
H1	GO:CC	GO:0098875	epididymosome	0.0493035	1	136	1	PPFIA3
H1	GO:CC	GO:0046691	intracellular canaliculus	0.0493035	1	136	1	ABCB11
H1	GO:MF	GO:0015267	channel activity	0.0496638	444	129	10	AQP8,CACHD1,CACNG2,CACNG7,CHRNA4,GRIN1,KCNH2,KCNJ9,KCNQ2,NMUR2
H1	GO:MF	GO:0015370	solute:sodium symporter activity	0.0496638	71	129	4	SLC1A6,SLC5A11,SLC6A11,SLC6A4
H1	GO:MF	GO:0022803	passive transmembrane transporter activity	0.0496638	445	129	10	AQP8,CACHD1,CACNG2,CACNG7,CHRNA4,GRIN1,KCNH2,KCNJ9,KCNQ2,NMUR2
H2	GO:CC	GO:0005883	neurofilament	0.000864561	9	69	3	INA,NEFL,NEFM
H2	GO:CC	GO:0030312	external encapsulating structure	0.00144527	491	69	10	COL11A1,COL24A1,COL2A1,EMILIN3,GDF10,IMPG1,LRRN1,LRRN3,SFRP1,VIT
H2	GO:CC	GO:0031012	extracellular matrix	0.00144527	491	69	10	COL11A1,COL24A1,COL2A1,EMILIN3,GDF10,IMPG1,LRRN1,LRRN3,SFRP1,VIT
H2	GO:CC	GO:0005583	fibrillar collagen trimer	0.023903	11	69	2	COL11A1,COL2A1
H2	GO:CC	GO:0062023	collagen-containing extracellular matrix	0.023903	381	69	7	COL11A1,COL24A1,COL2A1,EMILIN3,GDF10,SFRP1,VIT
H2	GO:CC	GO:0098643	banded collagen fibril	0.023903	11	69	2	COL11A1,COL2A1
H2	KEGG	KEGG:04080	Neuroactive ligand-receptor interaction	0.0308393	352	33	7	ADCYAP1R1,ADRB3,CHRM3,EDN3,GABRA2,GRM4,GRPR
H2	KEGG	KEGG:04974	Protein digestion and absorption	0.0308393	103	33	4	COL11A1,COL24A1,COL2A1,SLC9A3
H2	REAC	REAC:R-HSA-8875878	MET promotes cell motility	0.0327247	40	45	3	COL11A1,COL24A1,COL2A1
H2	REAC	REAC:R-HSA-8874081	MET activates PTK2 signaling	0.0327247	30	45	3	COL11A1,COL24A1,COL2A1
H2	REAC	REAC:R-HSA-500792	GPCR ligand binding	0.0327247	459	45	8	ADCYAP1R1,ADRB3,CHRM3,ECE2,EDN3,GRM4,GRPR,PLPPR4
H2	REAC	REAC:R-HSA-8948216	Collagen chain trimerization	0.0327247	44	45	3	COL11A1,COL24A1,COL2A1
H2	GO:CC	GO:0071944	cell periphery	0.0347088	5368	69	34	ADCYAP1R1,ADRB3,ATP4A,BTNL2,CHRM3,CNKSR2,COL11A1,COL24A1,COL2A1,ECE2,EMILIN3,GABRA2,GAD1,GDF10,GNAO1,GRM4,GRPR,IMPG1,KCNIP4,LRRN1,LRRN3,LY6G6C,LY6G6D,NRXN2,PLPPR4,RHCG,SEMA5A,SFRP1,SLC22A3,SLC9A3,SLITRK5,TNFRSF19,TNFSF15,VIT
H2	REAC	REAC:R-HSA-162582	Signal Transduction	0.0461153	2514	45	20	ADCYAP1R1,ADRB3,CHRM3,CNKSR2,COL11A1,COL24A1,COL2A1,ECE2,EDN3,EGR2,GNAO1,GRM4,GRPR,MYB,NEFL,PLPPR4,RSPO1,SFRP1,SLITRK5,WIF1
H2	REAC	REAC:R-HSA-3772470	Negative regulation of TCF-dependent signaling by WNT ligand antagonists	0.0461153	15	45	2	SFRP1,WIF1
H2	REAC	REAC:R-HSA-2022090	Assembly of collagen fibrils and other multimeric structures	0.0461153	60	45	3	COL11A1,COL24A1,COL2A1
H2	REAC	REAC:R-HSA-373076	Class A/1 (Rhodopsin-like receptors)	0.0466552	328	45	6	ADRB3,CHRM3,ECE2,EDN3,GRPR,PLPPR4
H2	REAC	REAC:R-HSA-1650814	Collagen biosynthesis and modifying enzymes	0.0491988	67	45	3	COL11A1,COL24A1,COL2A1
H3	GO:CC	GO:0030312	external encapsulating structure	0.000272188	491	91	13	CCBE1,CLU,COL12A1,FIBCD1,HAPLN4,LTBP1,MMP9,NPNT,OGN,OPTC,SERPINB12,SPP2,THBS4
H3	GO:CC	GO:0031012	extracellular matrix	0.000272188	491	91	13	CCBE1,CLU,COL12A1,FIBCD1,HAPLN4,LTBP1,MMP9,NPNT,OGN,OPTC,SERPINB12,SPP2,THBS4
H3	GO:BP	GO:0032501	multicellular organismal process	0.00149653	5356	90	53	ACTC1,ALPK2,BDNF,BMPR1B,CACNA1D,CASQ2,CCBE1,CFAP69,CHRNA1,CLU,CNN1,COL12A1,DNAH5,DNAI3,ELF3,F2RL1,FGF5,GPER1,GRM8,HAPLN4,HBEGF,HECW1,HOXD11,IGF2BP1,KCNJ3,KIAA0319,LTBP1,MAB21L2,MFRP,MMP9,MUSK,MYOM3,NKX2-2,NPNT,PDLIM3,PROM1,PROX1,ROBO3,SAA1,SCX,SERPINI1,SIX1,SIX2,SLC1A2,SLC4A10,SPP2,STAB2,SYNPO2L,THBS4,TNFRSF8,TNNI3K,VXN,WNT7A
H3	GO:BP	GO:0009887	animal organ morphogenesis	0.00321375	576	90	14	ACTC1,ALPK2,BMPR1B,ELF3,FGF5,HOXD11,NPNT,PROM1,PROX1,SCX,SIX1,SIX2,SYNPO2L,WNT7A
H3	GO:BP	GO:0007275	multicellular organism development	0.00321375	3500	90	39	ACTC1,ALPK2,BDNF,BMPR1B,CCBE1,CHRNA1,CLU,COL12A1,DNAH5,ELF3,F2RL1,FGF5,GPER1,HAPLN4,HBEGF,HECW1,HOXD11,IGF2BP1,KIAA0319,MAB21L2,MFRP,MMP9,MUSK,NKX2-2,NPNT,PDLIM3,PROM1,PROX1,ROBO3,SCX,SERPINI1,SIX1,SIX2,SPP2,STAB2,SYNPO2L,THBS4,VXN,WNT7A
H3	GO:CC	GO:0062023	collagen-containing extracellular matrix	0.00327195	381	91	10	CLU,COL12A1,FIBCD1,LTBP1,MMP9,NPNT,OGN,SERPINB12,SPP2,THBS4
H3	GO:BP	GO:0072080	nephron tubule development	0.00404404	49	90	5	HOXD11,NPNT,PROM1,SIX1,SIX2
H3	GO:BP	GO:0061326	renal tubule development	0.00404404	50	90	5	HOXD11,NPNT,PROM1,SIX1,SIX2
H3	GO:CC	GO:0030017	sarcomere	0.00480365	144	91	6	ACTC1,CACNA1D,CASQ2,MYOM3,PDLIM3,SYNPO2L
H3	GO:CC	GO:0099512	supramolecular fiber	0.00480365	607	91	12	ACTC1,AURKC,CACNA1D,CASQ2,GAS2,GPER1,LTBP1,MYOM3,PDLIM3,SAA1,SYNPO2L,TRIM55
H3	GO:CC	GO:0099081	supramolecular polymer	0.00480365	615	91	12	ACTC1,AURKC,CACNA1D,CASQ2,GAS2,GPER1,LTBP1,MYOM3,PDLIM3,SAA1,SYNPO2L,TRIM55
H3	GO:CC	GO:0071944	cell periphery	0.00480365	5368	91	46	ALPK2,BMPR1B,CACNA1D,CCBE1,CHRNA1,CLU,COL12A1,F2RL1,FIBCD1,GPER1,GRM8,HAPLN4,HBEGF,HS3ST3B1,KCNH5,KCNJ3,KIAA0319,LIN7A,LTBP1,MAPK10,MMP9,MUSK,NPNT,OGN,OPTC,OSBP2,PAK5,PCDH9,PROM1,RAPSN,ROBO3,RRAD,SERPINB12,SLC12A3,SLC13A5,SLC1A2,SLC4A10,SPP2,STAB2,STEAP2,THBS4,TMEM130,TNFRSF8,TRPM6,VXN,WNT7A
H3	GO:CC	GO:0031674	I band	0.00563032	96	91	5	ACTC1,CACNA1D,CASQ2,PDLIM3,SYNPO2L
H3	GO:BP	GO:0001822	kidney development	0.00577633	146	90	7	HOXD11,MMP9,NPNT,PROM1,PROX1,SIX1,SIX2
H3	GO:BP	GO:0048731	system development	0.00577633	3276	90	36	ACTC1,ALPK2,BDNF,BMPR1B,CCBE1,CHRNA1,CLU,ELF3,F2RL1,FGF5,GPER1,HAPLN4,HBEGF,HECW1,HOXD11,IGF2BP1,KIAA0319,MAB21L2,MMP9,MUSK,NKX2-2,NPNT,PDLIM3,PROM1,PROX1,ROBO3,SCX,SERPINI1,SIX1,SIX2,SPP2,STAB2,SYNPO2L,THBS4,VXN,WNT7A
H3	GO:BP	GO:0001658	branching involved in ureteric bud morphogenesis	0.00577633	29	90	4	HOXD11,NPNT,SIX1,SIX2
H3	GO:BP	GO:0072001	renal system development	0.00579106	151	90	7	HOXD11,MMP9,NPNT,PROM1,PROX1,SIX1,SIX2
H3	GO:BP	GO:0072171	mesonephric tubule morphogenesis	0.00601991	33	90	4	HOXD11,NPNT,SIX1,SIX2
H3	GO:BP	GO:0072009	nephron epithelium development	0.00601991	64	90	5	HOXD11,NPNT,PROM1,SIX1,SIX2
H3	GO:BP	GO:0001655	urogenital system development	0.00601991	160	90	7	HOXD11,MMP9,NPNT,PROM1,PROX1,SIX1,SIX2
H3	GO:BP	GO:0060675	ureteric bud morphogenesis	0.00601991	31	90	4	HOXD11,NPNT,SIX1,SIX2
H3	GO:CC	GO:0030016	myofibril	0.00686657	161	91	6	ACTC1,CACNA1D,CASQ2,MYOM3,PDLIM3,SYNPO2L
H3	GO:BP	GO:0061061	muscle structure development	0.00704882	372	90	10	ACTC1,ALPK2,BDNF,CHRNA1,GPER1,HBEGF,PDLIM3,PROX1,SIX1,SYNPO2L
H3	GO:BP	GO:0072073	kidney epithelium development	0.00704882	70	90	5	HOXD11,NPNT,PROM1,SIX1,SIX2
H3	GO:BP	GO:0072078	nephron tubule morphogenesis	0.00730349	37	90	4	HOXD11,NPNT,SIX1,SIX2
H3	GO:BP	GO:0009653	anatomical structure morphogenesis	0.00730349	1834	90	24	ACTC1,ALPK2,BDNF,BMPR1B,CCBE1,CLU,COL12A1,ELF3,FGF5,HECW1,HOXD11,KIAA0319,MMP9,NPNT,PROM1,PROX1,ROBO3,SCX,SIX1,SIX2,STAB2,SYNPO2L,THBS4,WNT7A
H3	GO:BP	GO:0072028	nephron morphogenesis	0.0076279	39	90	4	HOXD11,NPNT,SIX1,SIX2
H3	GO:BP	GO:0072088	nephron epithelium morphogenesis	0.0076279	39	90	4	HOXD11,NPNT,SIX1,SIX2
H3	GO:BP	GO:0072163	mesonephric epithelium development	0.0076279	42	90	4	HOXD11,NPNT,SIX1,SIX2
H3	GO:BP	GO:0072164	mesonephric tubule development	0.0076279	42	90	4	HOXD11,NPNT,SIX1,SIX2
H3	GO:BP	GO:0035637	multicellular organismal signaling	0.0076279	126	90	6	CACNA1D,CASQ2,CHRNA1,GPER1,KCNJ3,TNNI3K
H3	GO:BP	GO:0051239	regulation of multicellular organismal process	0.0076279	2014	90	25	ALPK2,BDNF,BMPR1B,CACNA1D,CASQ2,CCBE1,CLU,CNN1,F2RL1,GPER1,IGF2BP1,KCNJ3,KIAA0319,LTBP1,MMP9,PROM1,PROX1,SAA1,SCX,SIX1,SIX2,THBS4,TNFRSF8,TNNI3K,WNT7A
H3	GO:BP	GO:0032502	developmental process	0.0076279	4534	90	43	ACTC1,ALPK2,BDNF,BMPR1B,CCBE1,CFAP69,CHRNA1,CLU,COL12A1,DNAH5,DNAI3,ELF3,F2RL1,FGF5,GPER1,HAPLN4,HBEGF,HECW1,HOXD11,IGF2BP1,KIAA0319,MAB21L2,MAPK10,MFRP,MMP9,MUSK,NKX2-2,NKX2-3,NPNT,PDLIM3,PROM1,PROX1,ROBO3,SCX,SERPINI1,SIX1,SIX2,SPP2,STAB2,SYNPO2L,THBS4,VXN,WNT7A
H3	GO:BP	GO:0061333	renal tubule morphogenesis	0.0076279	40	90	4	HOXD11,NPNT,SIX1,SIX2
H3	GO:BP	GO:0048856	anatomical structure development	0.0076279	4084	90	40	ACTC1,ALPK2,BDNF,BMPR1B,CCBE1,CFAP69,CHRNA1,CLU,COL12A1,DNAH5,ELF3,F2RL1,FGF5,GPER1,HAPLN4,HBEGF,HECW1,HOXD11,IGF2BP1,KIAA0319,MAB21L2,MFRP,MMP9,MUSK,NKX2-2,NPNT,PDLIM3,PROM1,PROX1,ROBO3,SCX,SERPINI1,SIX1,SIX2,SPP2,STAB2,SYNPO2L,THBS4,VXN,WNT7A
H3	GO:BP	GO:0001657	ureteric bud development	0.0076279	41	90	4	HOXD11,NPNT,SIX1,SIX2
H3	GO:CC	GO:0043292	contractile fiber	0.00828552	170	91	6	ACTC1,CACNA1D,CASQ2,MYOM3,PDLIM3,SYNPO2L
H3	GO:BP	GO:0006936	muscle contraction	0.00862876	259	90	8	CACNA1D,CASQ2,CHRNA1,CNN1,GPER1,KCNJ3,MYOM3,TNNI3K
H3	GO:CC	GO:0099080	supramolecular complex	0.00868037	918	91	14	ACTC1,AURKC,CACNA1D,CASQ2,GAS2,GPER1,HOXD10,IGF2BP1,LTBP1,MYOM3,PDLIM3,SAA1,SYNPO2L,TRIM55
H3	GO:BP	GO:0001823	mesonephros development	0.0101778	46	90	4	HOXD11,NPNT,SIX1,SIX2
H3	GO:BP	GO:0030199	collagen fibril organization	0.0103624	47	90	4	COL12A1,OPTC,SCX,TLL2
H3	GO:BP	GO:0060993	kidney morphogenesis	0.0103624	47	90	4	HOXD11,NPNT,SIX1,SIX2
H3	GO:BP	GO:0072006	nephron development	0.0104203	89	90	5	HOXD11,NPNT,PROM1,SIX1,SIX2
H3	GO:BP	GO:0086065	cell communication involved in cardiac conduction	0.0179861	55	90	4	CACNA1D,CASQ2,KCNJ3,TNNI3K
H3	GO:CC	GO:0016021	integral component of membrane	0.0188336	2454	91	25	BMPR1B,CACNA1D,CASQ2,CHRNA1,F2RL1,GAL3ST3,GPER1,GRM8,HBEGF,HS3ST3B1,KCNH5,KCNJ3,MFRP,MUSK,PCDH9,PROM1,ROBO3,SLC12A3,SLC13A5,SLC1A2,SLC4A10,STAB2,STEAP2,TMEM130,TRPM6
H3	GO:CC	GO:0005788	endoplasmic reticulum lumen	0.0188336	288	91	7	ARSI,CASQ2,CLU,COL12A1,LTBP1,SPP2,WNT7A
H3	GO:BP	GO:0042692	muscle cell differentiation	0.0196046	228	90	7	ACTC1,ALPK2,BDNF,GPER1,PROX1,SIX1,SYNPO2L
H3	GO:BP	GO:0003012	muscle system process	0.0196046	304	90	8	CACNA1D,CASQ2,CHRNA1,CNN1,GPER1,KCNJ3,MYOM3,TNNI3K
H3	GO:BP	GO:0006928	movement of cell or subcellular component	0.0196046	1671	90	21	ACTC1,BDNF,CACNA1D,CFAP69,DNAH5,DNAI3,F2RL1,FGF5,GPER1,HBEGF,KCNJ3,KIAA0319,MMP9,PAK5,PROX1,ROBO3,SAA1,SIX1,SIX2,THBS4,WNT7A
H3	GO:BP	GO:0051146	striated muscle cell differentiation	0.0196046	163	90	6	ACTC1,ALPK2,BDNF,PROX1,SIX1,SYNPO2L
H3	GO:BP	GO:0048754	branching morphogenesis of an epithelial tube	0.0218597	60	90	4	HOXD11,NPNT,SIX1,SIX2
H3	GO:CC	GO:0030018	Z disc	0.0220433	85	91	4	CACNA1D,CASQ2,PDLIM3,SYNPO2L
H3	GO:BP	GO:0055001	muscle cell development	0.0248932	112	90	5	ACTC1,ALPK2,PROX1,SIX1,SYNPO2L
H3	GO:BP	GO:1900122	positive regulation of receptor binding	0.0248932	6	90	2	BDNF,MMP9
H3	GO:BP	GO:0061138	morphogenesis of a branching epithelium	0.0248932	64	90	4	HOXD11,NPNT,SIX1,SIX2
H3	GO:BP	GO:0048845	venous blood vessel morphogenesis	0.0248932	6	90	2	CCBE1,PROX1
H3	GO:BP	GO:0030240	skeletal muscle thin filament assembly	0.0248932	6	90	2	ACTC1,PROX1
H3	GO:BP	GO:0008283	cell population proliferation	0.0262361	1361	90	18	BMPR1B,CLU,CNN1,F2RL1,FGF5,GPER1,HBEGF,MMP9,OGN,PAK5,PROX1,SCX,SGK2,SIX1,SIX2,THBS4,TNFRSF8,WNT7A
H3	GO:BP	GO:0033002	muscle cell proliferation	0.0264415	117	90	5	CNN1,GPER1,MMP9,OGN,SIX1
H3	GO:BP	GO:0007267	cell-cell signaling	0.0266139	1249	90	17	ALPK2,BDNF,CACNA1D,CASQ2,CHRNA1,F2RL1,FGF5,GPER1,GRM8,HECW1,IL17B,KCNJ3,LIN7A,RAPSN,SLC1A2,SLC4A10,WNT7A
H3	GO:BP	GO:0048869	cellular developmental process	0.0269184	2818	90	29	ACTC1,ALPK2,BDNF,BMPR1B,CFAP69,CLU,COL12A1,DNAI3,ELF3,F2RL1,FGF5,GPER1,HECW1,KIAA0319,MAPK10,MMP9,NKX2-2,NKX2-3,NPNT,PROM1,PROX1,ROBO3,SCX,SERPINI1,SIX1,SIX2,SYNPO2L,VXN,WNT7A
H3	GO:CC	GO:0031224	intrinsic component of membrane	0.029548	2569	91	25	BMPR1B,CACNA1D,CASQ2,CHRNA1,F2RL1,GAL3ST3,GPER1,GRM8,HBEGF,HS3ST3B1,KCNH5,KCNJ3,MFRP,MUSK,PCDH9,PROM1,ROBO3,SLC12A3,SLC13A5,SLC1A2,SLC4A10,STAB2,STEAP2,TMEM130,TRPM6
H3	GO:BP	GO:0048729	tissue morphogenesis	0.0309068	339	90	8	ACTC1,HOXD11,NPNT,PROX1,SCX,SIX1,SIX2,WNT7A
H3	GO:BP	GO:0086019	cell-cell signaling involved in cardiac conduction	0.0319513	31	90	3	CACNA1D,CASQ2,KCNJ3
H3	GO:BP	GO:0045742	positive regulation of epidermal growth factor receptor signaling pathway	0.0319513	31	90	3	GPER1,HBEGF,MMP9
H3	GO:BP	GO:0014866	skeletal myofibril assembly	0.0336186	8	90	2	ACTC1,PROX1
H3	GO:BP	GO:0030154	cell differentiation	0.0336186	2745	90	28	ACTC1,ALPK2,BDNF,BMPR1B,CFAP69,CLU,COL12A1,DNAI3,ELF3,F2RL1,FGF5,GPER1,HECW1,KIAA0319,MMP9,NKX2-2,NKX2-3,NPNT,PROM1,PROX1,ROBO3,SCX,SERPINI1,SIX1,SIX2,SYNPO2L,VXN,WNT7A
H3	GO:BP	GO:0001502	cartilage condensation	0.0336186	8	90	2	BMPR1B,WNT7A
H3	GO:BP	GO:1901186	positive regulation of ERBB signaling pathway	0.0336186	33	90	3	GPER1,HBEGF,MMP9
H3	GO:BP	GO:0070307	lens fiber cell development	0.0336186	8	90	2	PROX1,WNT7A
H3	GO:BP	GO:0001763	morphogenesis of a branching structure	0.0336186	73	90	4	HOXD11,NPNT,SIX1,SIX2
H3	GO:BP	GO:0048589	developmental growth	0.0336186	269	90	7	BDNF,BMPR1B,CHRNA1,KIAA0319,MUSK,PROX1,SIX1
H3	GO:BP	GO:0051451	myoblast migration	0.0336186	8	90	2	SIX1,THBS4
H3	GO:BP	GO:0048646	anatomical structure formation involved in morphogenesis	0.0336186	734	90	12	ACTC1,CCBE1,COL12A1,MMP9,PROM1,PROX1,SCX,SIX1,SIX2,STAB2,SYNPO2L,THBS4
H3	GO:BP	GO:0040011	locomotion	0.0336232	1427	90	18	BDNF,CFAP69,DNAH5,DNAI3,F2RL1,FGF5,GPER1,HBEGF,KIAA0319,MMP9,PAK5,PROX1,ROBO3,SAA1,SIX1,SIX2,THBS4,WNT7A
H3	GO:BP	GO:0035850	epithelial cell differentiation involved in kidney development	0.0344429	34	90	3	MMP9,PROM1,SIX2
H3	GO:BP	GO:0042127	regulation of cell population proliferation	0.0351559	1198	90	16	BMPR1B,CLU,CNN1,FGF5,GPER1,HBEGF,MMP9,OGN,PROX1,SCX,SGK2,SIX1,SIX2,THBS4,TNFRSF8,WNT7A
H3	GO:BP	GO:0001704	formation of primary germ layer	0.0351559	78	90	4	COL12A1,MMP9,SCX,SIX2
H3	GO:BP	GO:0097435	supramolecular fiber organization	0.0351559	645	90	11	ACTC1,CLU,COL12A1,DNAI3,F2RL1,GAS2,OPTC,PROX1,SCX,SYNPO2L,TLL2
H3	GO:BP	GO:0002027	regulation of heart rate	0.036306	79	90	4	CACNA1D,CASQ2,KCNJ3,TNNI3K
H3	GO:BP	GO:0048662	negative regulation of smooth muscle cell proliferation	0.0408346	37	90	3	CNN1,GPER1,OGN
H3	GO:BP	GO:0044057	regulation of system process	0.0426734	377	90	8	CACNA1D,CASQ2,CNN1,F2RL1,GPER1,KCNJ3,TNNI3K,WNT7A
H3	GO:BP	GO:0006941	striated muscle contraction	0.0426734	143	90	5	CACNA1D,CASQ2,CHRNA1,KCNJ3,TNNI3K
H3	GO:BP	GO:0061005	cell differentiation involved in kidney development	0.0426734	38	90	3	MMP9,PROM1,SIX2
H3	GO:BP	GO:1990874	vascular associated smooth muscle cell proliferation	0.0439512	39	90	3	CNN1,GPER1,MMP9
H3	GO:BP	GO:1904705	regulation of vascular associated smooth muscle cell proliferation	0.0439512	39	90	3	CNN1,GPER1,MMP9
H3	GO:BP	GO:0099624	atrial cardiac muscle cell membrane repolarization	0.0439512	10	90	2	CACNA1D,KCNJ3
H3	GO:BP	GO:0061337	cardiac conduction	0.0442939	89	90	4	CACNA1D,CASQ2,KCNJ3,TNNI3K
H3	GO:BP	GO:0060841	venous blood vessel development	0.0442939	11	90	2	CCBE1,PROX1
H3	GO:BP	GO:0030855	epithelial cell differentiation	0.0442939	392	90	8	F2RL1,MMP9,PROM1,PROX1,SCX,SIX1,SIX2,WNT7A
H3	GO:BP	GO:0048660	regulation of smooth muscle cell proliferation	0.0442939	86	90	4	CNN1,GPER1,MMP9,OGN
H3	GO:BP	GO:0030198	extracellular matrix organization	0.0442939	222	90	6	COL12A1,MMP9,NPNT,OPTC,SCX,TLL2
H3	GO:BP	GO:0098743	cell aggregation	0.0442939	11	90	2	BMPR1B,WNT7A
H3	GO:BP	GO:0090199	regulation of release of cytochrome c from mitochondria	0.0442939	41	90	3	CLU,GPER1,MMP9
H3	GO:BP	GO:0034220	ion transmembrane transport	0.0442939	794	90	12	CACNA1D,CASQ2,CHRNA1,GPER1,HECW1,KCNH5,KCNJ3,MMP9,SLC12A3,SLC13A5,SLC1A2,TRPM6
H3	GO:BP	GO:0048598	embryonic morphogenesis	0.0442939	304	90	7	COL12A1,MMP9,PROX1,SCX,SIX1,SIX2,WNT7A
H3	GO:BP	GO:0035988	chondrocyte proliferation	0.0442939	11	90	2	BMPR1B,SIX2
H3	GO:BP	GO:0048705	skeletal system morphogenesis	0.0442939	88	90	4	BMPR1B,SCX,SIX1,WNT7A
H3	GO:BP	GO:0043062	extracellular structure organization	0.0442939	223	90	6	COL12A1,MMP9,NPNT,OPTC,SCX,TLL2
H3	GO:BP	GO:0006468	protein phosphorylation	0.0442939	1252	90	16	AURKC,BDNF,BMPR1B,CAMKV,CLU,FGF5,GPER1,HBEGF,MAPK10,MMP9,MUSK,PAK5,PROX1,SGK2,THBS4,TNNI3K
H3	GO:BP	GO:0048659	smooth muscle cell proliferation	0.0442939	88	90	4	CNN1,GPER1,MMP9,OGN
H3	GO:BP	GO:0035051	cardiocyte differentiation	0.0442939	88	90	4	ACTC1,ALPK2,GPER1,PROX1
H3	GO:BP	GO:0045229	external encapsulating structure organization	0.0443524	225	90	6	COL12A1,MMP9,NPNT,OPTC,SCX,TLL2
H3	GO:BP	GO:0098916	anterograde trans-synaptic signaling	0.0454101	492	90	9	BDNF,CHRNA1,GPER1,GRM8,LIN7A,RAPSN,SLC1A2,SLC4A10,WNT7A
H3	GO:BP	GO:0086009	membrane repolarization	0.0454101	43	90	3	CACNA1D,CASQ2,KCNJ3
H3	GO:BP	GO:0055013	cardiac muscle cell development	0.0454101	43	90	3	ACTC1,ALPK2,PROX1
H3	GO:BP	GO:0007268	chemical synaptic transmission	0.0454101	492	90	9	BDNF,CHRNA1,GPER1,GRM8,LIN7A,RAPSN,SLC1A2,SLC4A10,WNT7A
H3	GO:BP	GO:0099537	trans-synaptic signaling	0.0470031	498	90	9	BDNF,CHRNA1,GPER1,GRM8,LIN7A,RAPSN,SLC1A2,SLC4A10,WNT7A
H3	GO:BP	GO:0045669	positive regulation of osteoblast differentiation	0.0470031	44	90	3	BMPR1B,DNAI3,NPNT
H3	GO:BP	GO:0060562	epithelial tube morphogenesis	0.0470031	157	90	5	HOXD11,NPNT,PROX1,SIX1,SIX2
H3	GO:BP	GO:2000696	regulation of epithelial cell differentiation involved in kidney development	0.0479936	12	90	2	MMP9,PROM1
H3	WP	WP:WP4534	Mechanoregulation and pathology of YAP/TAZ via Hippo and non-Hippo mechanisms	0.0495063	47	38	3	ACTC1,MAPK10,PAK5
H3	WP	WP:WP4564	Neural crest cell migration during development	0.0495063	40	38	3	BDNF,MMP9,PAK5
H3	WP	WP:WP5087	Malignant pleural mesothelioma	0.0495063	445	38	8	ACTC1,BDNF,FGF5,HBEGF,MAPK10,MMP9,PAK5,WNT7A
H3	WP	WP:WP4565	Neural crest cell migration in cancer	0.0495063	43	38	3	BDNF,MMP9,PAK5
H3	GO:BP	GO:0007389	pattern specification process	0.0498254	235	90	6	BMPR1B,DNAH5,HOXD11,SIX1,SIX2,WNT7A
H3	GO:BP	GO:0040007	growth	0.0498254	505	90	9	BDNF,BMPR1B,CHRNA1,KIAA0319,MUSK,PAK5,PROX1,SGK2,SIX1
H3	GO:BP	GO:0042391	regulation of membrane potential	0.0498254	319	90	7	CACNA1D,CASQ2,CHRNA1,GPER1,KCNH5,KCNJ3,WNT7A
H4	GO:CC	GO:0009897	external side of plasma membrane	4.98255e-19	339	270	38	CCR4,CCR6,CCR7,CD244,CD27,CD28,CD3D,CD3E,CD3G,CD6,CD69,CD79B,CD8A,CLEC2B,CLEC2D,CSF3R,CTLA4,CXCR2,CXCR3,CXCR5,CXCR6,ERMAP,IGHM,IL12B,IL12RB1,IL23R,IL2RG,KLRK1,PDCD1,PRLR,SCART1,SELE,SLAMF1,SLAMF6,SLAMF7,TNFRSF4,TNFRSF9,XCR1
H4	GO:CC	GO:0005887	integral component of plasma membrane	1.49362e-18	1537	270	77	ADAM23,ADGRG1,ADGRG4,ATP2B2,BTLA,C6,CCR4,CCR6,CD27,CD28,CD3E,CD3G,CD5,CD6,CD69,CD79B,CD8A,CHRM1,CLDN4,CLEC1B,CLEC2B,CLEC2D,COL17A1,CSF3R,CTLA4,CXCR2,CXCR3,CXCR5,CXCR6,DSCAM,FASLG,FCRL1,FCRL4,FCRL5,FCRLA,FFAR4,GALR2,GPR18,GPR37,GPR84,GRIK2,HAS1,HTR2A,HTR2B,IL12RB1,IL23R,IL2RG,ITGB6,KCNK10,KLRD1,KLRF1,KLRK1,MMP24,MPZ,MS4A1,MS4A2,MUC4,P2RX2,P2RY10,PIGR,PTPRZ1,S1PR4,SCN7A,SELE,SELL,SLC15A2,SLC18A2,SL…
H4	GO:CC	GO:0031226	intrinsic component of plasma membrane	1.49362e-18	1610	270	79	ADAM23,ADGRG1,ADGRG4,ATP2B2,BTLA,C6,CCR4,CCR6,CD27,CD28,CD3E,CD3G,CD5,CD6,CD69,CD79B,CD8A,CHRM1,CLDN4,CLEC1B,CLEC2B,CLEC2D,COL17A1,CSF3R,CTLA4,CXCR2,CXCR3,CXCR5,CXCR6,DSCAM,FASLG,FCRL1,FCRL4,FCRL5,FCRLA,FFAR4,GALR2,GPR18,GPR37,GPR84,GRIK2,HAS1,HTR2A,HTR2B,IL12RB1,IL23R,IL2RG,ITGB6,KCNK10,KLRD1,KLRF1,KLRK1,LYPD3,MMP24,MPZ,MS4A1,MS4A2,MUC4,P2RX2,P2RY10,PIGR,PTPRZ1,S1PR4,SCN7A,SELE,SELL,SLC15A2,SLC1…
H4	GO:MF	GO:0060089	molecular transducer activity	1.43546e-16	1231	264	65	ADGRG1,ADGRG4,BTLA,CCR4,CCR6,CCR7,CD244,CD27,CD28,CD3D,CD3E,CD3G,CD5,CD69,CD8A,CHRM1,CLDN4,CLEC1B,CLEC2D,CSF3R,CXCR2,CXCR3,CXCR5,CXCR6,FCRL1,FCRL4,FCRL5,FCRLA,FFAR4,GALR2,GPR171,GPR18,GPR33,GPR37,GPR84,GRIK2,HTR2A,HTR2B,IL12B,IL12RB1,IL17REL,IL20RB,IL21R,IL23R,IL2RG,IL7R,KLRD1,KLRF1,KLRK1,L1CAM,P2RX2,P2RY10,PIGR,PRLR,PTPRZ1,PVRIG,RORC,S1PR4,SELE,SLAMF1,TNFRSF13B,TNFRSF17,TNFRSF4,TNFRSF9,XCR1
H4	GO:MF	GO:0038023	signaling receptor activity	1.43546e-16	1231	264	65	ADGRG1,ADGRG4,BTLA,CCR4,CCR6,CCR7,CD244,CD27,CD28,CD3D,CD3E,CD3G,CD5,CD69,CD8A,CHRM1,CLDN4,CLEC1B,CLEC2D,CSF3R,CXCR2,CXCR3,CXCR5,CXCR6,FCRL1,FCRL4,FCRL5,FCRLA,FFAR4,GALR2,GPR171,GPR18,GPR33,GPR37,GPR84,GRIK2,HTR2A,HTR2B,IL12B,IL12RB1,IL17REL,IL20RB,IL21R,IL23R,IL2RG,IL7R,KLRD1,KLRF1,KLRK1,L1CAM,P2RX2,P2RY10,PIGR,PRLR,PTPRZ1,PVRIG,RORC,S1PR4,SELE,SLAMF1,TNFRSF13B,TNFRSF17,TNFRSF4,TNFRSF9,XCR1
H4	KEGG	KEGG:04060	Cytokine-cytokine receptor interaction	2.00746e-16	293	145	34	CCL1,CCL3,CCL4,CCL5,CCR4,CCR6,CCR7,CD27,CSF2,CSF3R,CXCL10,CXCL11,CXCL13,CXCR2,CXCR3,CXCR5,CXCR6,FASLG,IFNG,IL12B,IL12RB1,IL20RB,IL21R,IL23R,IL2RG,IL36RN,IL7R,LTA,PRLR,TNFRSF13B,TNFRSF17,TNFRSF4,TNFRSF9,XCR1
H4	GO:CC	GO:0098552	side of membrane	3.73361e-15	536	270	41	BLK,CCR4,CCR6,CCR7,CD244,CD27,CD28,CD3D,CD3E,CD3G,CD6,CD69,CD79B,CD8A,CLEC2B,CLEC2D,CSF3R,CTLA4,CXCR2,CXCR3,CXCR5,CXCR6,DSG1,ERMAP,IGHM,IL12B,IL12RB1,IL23R,IL2RG,KLRK1,PDCD1,PRLR,SCART1,SELE,SLAMF1,SLAMF6,SLAMF7,TNFRSF4,TNFRSF9,XCR1,ZAP70
H4	GO:CC	GO:0031224	intrinsic component of membrane	9.01853e-15	2569	270	95	ADAM23,ADGRG1,ADGRG4,ATP2A1,ATP2B2,BTLA,C6,CACNA1A,CCR4,CCR6,CD27,CD28,CD3E,CD3G,CD5,CD6,CD69,CD79B,CD8A,CHL1,CHRM1,CHST4,CLDN4,CLEC1B,CLEC2B,CLEC2D,COL17A1,CSF3R,CTLA4,CXCR2,CXCR3,CXCR5,CXCR6,DSCAM,FASLG,FCRL1,FCRL4,FCRL5,FCRLA,FFAR4,GALR2,GPR171,GPR18,GPR37,GPR84,GRIK2,HAS1,HTR2A,HTR2B,IL12RB1,IL20RB,IL21R,IL23R,IL2RG,ITGB6,KCNK10,KLRD1,KLRF1,KLRK1,LAT,LAX1,LYPD3,MAL,MAL2,MGST1,MMP24,MPZ,MS4A1,…
H4	GO:CC	GO:0016021	integral component of membrane	1.22586e-14	2454	270	92	ADAM23,ADGRG1,ADGRG4,ATP2A1,ATP2B2,BTLA,C6,CACNA1A,CCR4,CCR6,CD27,CD28,CD3E,CD3G,CD5,CD6,CD69,CD79B,CD8A,CHL1,CHRM1,CLDN4,CLEC1B,CLEC2B,CLEC2D,COL17A1,CSF3R,CTLA4,CXCR2,CXCR3,CXCR5,CXCR6,DSCAM,FASLG,FCRL1,FCRL4,FCRL5,FCRLA,FFAR4,GALR2,GPR171,GPR18,GPR37,GPR84,GRIK2,HAS1,HTR2A,HTR2B,IL12RB1,IL20RB,IL21R,IL23R,IL2RG,ITGB6,KCNK10,KLRD1,KLRF1,KLRK1,LAT,LAX1,MAL,MAL2,MGST1,MMP24,MPZ,MS4A1,MS4A2,MUC4,P…
H4	GO:CC	GO:0009986	cell surface	4.9814e-14	736	270	46	CCR4,CCR6,CCR7,CD244,CD27,CD28,CD3D,CD3E,CD3G,CD6,CD69,CD79B,CD8A,CLEC2B,CLEC2D,CSF3R,CTLA4,CXCR2,CXCR3,CXCR5,CXCR6,ERMAP,FCRL1,FCRL4,FCRL5,GPR37,IGHM,IL12B,IL12RB1,IL23R,IL2RG,KLRK1,L1CAM,MS4A1,PDCD1,PRLR,SCART1,SELE,SLAMF1,SLAMF6,SLAMF7,SLITRK6,TIGIT,TNFRSF4,TNFRSF9,XCR1
H4	GO:MF	GO:0140375	immune receptor activity	5.11976e-14	139	264	22	CCR4,CCR6,CCR7,CSF3R,CXCR2,CXCR3,CXCR5,CXCR6,GPR33,IL12B,IL12RB1,IL17REL,IL20RB,IL21R,IL23R,IL2RG,IL7R,KLRD1,KLRF1,PIGR,PRLR,XCR1
H4	GO:MF	GO:0004888	transmembrane signaling receptor activity	7.5704e-14	1009	264	54	ADGRG1,ADGRG4,CCR4,CCR6,CCR7,CD27,CD3D,CD3E,CD3G,CD69,CHRM1,CLDN4,CLEC1B,CLEC2D,CSF3R,CXCR2,CXCR3,CXCR5,CXCR6,FCRL1,FCRL4,FCRL5,FCRLA,FFAR4,GALR2,GPR171,GPR18,GPR33,GPR37,GPR84,GRIK2,HTR2A,HTR2B,IL12B,IL12RB1,IL17REL,IL20RB,IL21R,IL23R,IL2RG,IL7R,KLRD1,KLRF1,L1CAM,P2RX2,P2RY10,PIGR,PRLR,PTPRZ1,S1PR4,SELE,SLAMF1,TNFRSF4,XCR1
H4	GO:MF	GO:0004896	cytokine receptor activity	1.16529e-12	98	264	18	CCR4,CCR6,CCR7,CSF3R,CXCR2,CXCR3,CXCR5,CXCR6,IL12B,IL12RB1,IL17REL,IL20RB,IL21R,IL23R,IL2RG,IL7R,PRLR,XCR1
H4	GO:CC	GO:0005886	plasma membrane	2.56581e-12	4928	270	136	ADAM23,ADGRG1,ADGRG4,ANO4,ATP2B2,BLK,BTLA,C3,C6,CA2,CACNA1A,CCR4,CCR6,CCR7,CD244,CD27,CD28,CD3D,CD3E,CD3G,CD5,CD6,CD69,CD79B,CD8A,CDH19,CHRM1,CLDN4,CLEC1B,CLEC2B,CLEC2D,COL17A1,CSF3R,CSTA,CTLA4,CXCR2,CXCR3,CXCR5,CXCR6,DAPP1,DSCAM,DSG1,DSP,EPN3,ERMAP,FASLG,FCRL1,FCRL4,FCRL5,FCRLA,FFAR4,GALR2,GJB6,GPR132,GPR18,GPR33,GPR37,GPR84,GRIK2,HAS1,HTR2A,HTR2B,ICOS,IGHM,IL12B,IL12RB1,IL20RB,IL21R,IL23R,IL2RG…
H4	GO:CC	GO:0071944	cell periphery	5.06148e-12	5368	270	143	ADAM23,ADGRG1,ADGRG4,ANO4,ATP2B2,BLK,BTLA,C3,C6,CA2,CACNA1A,CCR4,CCR6,CCR7,CD244,CD27,CD28,CD3D,CD3E,CD3G,CD5,CD6,CD69,CD79B,CD8A,CDH19,CHRM1,CLDN4,CLEC1B,CLEC2B,CLEC2D,CMA1,COL17A1,COL22A1,COL6A5,CPA3,CSF3R,CSTA,CTLA4,CXCR2,CXCR3,CXCR5,CXCR6,DAPP1,DSCAM,DSG1,DSP,EPN3,ERMAP,FASLG,FCRL1,FCRL4,FCRL5,FCRLA,FFAR4,GALR2,GJB6,GPR132,GPR18,GPR33,GPR37,GPR84,GRIK2,HAS1,HTR2A,HTR2B,ICOS,IGHM,IL12B,IL12RB1…
H4	REAC	REAC:R-HSA-380108	Chemokine receptors bind chemokines	1.11453e-11	57	186	15	CCL1,CCL3,CCL4,CCL5,CCR4,CCR6,CCR7,CXCL10,CXCL11,CXCL13,CXCR2,CXCR3,CXCR5,CXCR6,XCR1
H4	KEGG	KEGG:04061	Viral protein interaction with cytokine and cytokine receptor	1.38398e-10	98	145	17	CCL1,CCL3,CCL4,CCL5,CCR4,CCR6,CCR7,CXCL10,CXCL11,CXCL13,CXCR2,CXCR3,CXCR5,IL20RB,IL2RG,LTA,XCR1
H4	REAC	REAC:R-HSA-373076	Class A/1 (Rhodopsin-like receptors)	4.23795e-10	328	186	28	C3,CCL1,CCL3,CCL4,CCL5,CCR4,CCR6,CCR7,CHRM1,CXCL10,CXCL11,CXCL13,CXCR2,CXCR3,CXCR5,CXCR6,FFAR4,GALR2,GPR132,GPR18,GPR37,HTR2A,HTR2B,P2RY10,PENK,S1PR4,SAA1,XCR1
H4	REAC	REAC:R-HSA-168256	Immune System	4.23795e-10	2041	186	76	AP1M2,ASB14,ASB2,BIRC3,BLK,BTLA,C3,C6,CCL3,CCL4,CCL5,CCR6,CD27,CD28,CD3D,CD3E,CD3G,CD79B,CD8A,CLEC2B,CLEC2D,COL17A1,CSF2,CSF3R,CTLA4,CTSE,CXCL10,CXCR2,DAPP1,DSG1,DSP,FASLG,GBP6,GPR84,IFNG,IGHM,IL12B,IL12RB1,IL20RB,IL21R,IL23R,IL2RG,IL36RN,IL7R,IRF6,ITK,KLC3,KLRD1,KLRF1,KLRK1,LAT,LTA,LYZ,MGST1,MS4A2,MUC20,MUC4,PDCD1,PIGR,PLAC8,PRLR,PTPRZ1,RORC,SAA1,SELL,SH2D1A,SLAMF6,SLAMF7,TNFRSF13B,TNFRSF17,TNFR…
H4	GO:CC	GO:0042101	T cell receptor complex	1.52448e-09	16	270	8	CD3D,CD3E,CD3G,CD6,CD8A,TRAT1,TRBV19,ZAP70
H4	REAC	REAC:R-HSA-375276	Peptide ligand-binding receptors	1.5991e-08	195	186	20	C3,CCL1,CCL3,CCL4,CCL5,CCR4,CCR6,CCR7,CXCL10,CXCL11,CXCL13,CXCR2,CXCR3,CXCR5,CXCR6,GALR2,GPR37,PENK,SAA1,XCR1
H4	REAC	REAC:R-HSA-500792	GPCR ligand binding	2.30783e-08	459	186	30	C3,CCL1,CCL3,CCL4,CCL5,CCR4,CCR6,CCR7,CHRM1,CXCL10,CXCL11,CXCL13,CXCR2,CXCR3,CXCR5,CXCR6,DHH,FFAR4,GALR2,GPR132,GPR18,GPR37,HTR2A,HTR2B,P2RY10,PENK,S1PR4,SAA1,WNT10B,XCR1
H4	GO:MF	GO:0019955	cytokine binding	2.43836e-08	133	264	16	CCR4,CCR6,CCR7,CSF3R,CXCR2,CXCR3,CXCR5,CXCR6,IL12B,IL12RB1,IL23R,IL2RG,IL36RN,PRLR,TNFRSF9,XCR1
H4	WP	WP:WP4494	Selective expression of chemokine receptors during T-cell polarization	3.79463e-08	29	161	10	CCL3,CCL4,CCR4,CCR7,CD28,CSF2,CXCR3,IFNG,IL12B,IL12RB1
H4	GO:CC	GO:0043235	receptor complex	5.81428e-08	378	270	25	CD3D,CD3E,CD3G,CD6,CD79B,CD8A,CSF3R,FCRL5,GPR37,GPR84,GRIK2,HTR2A,HTR2B,IL12B,IL12RB1,IL23R,IL2RG,ITGB6,KLRD1,P2RX2,PIGR,PRLR,TRAT1,TRBV19,ZAP70
H4	GO:MF	GO:0016493	C-C chemokine receptor activity	1.05468e-07	23	264	8	CCR4,CCR6,CCR7,CXCR2,CXCR3,CXCR5,CXCR6,XCR1
H4	GO:MF	GO:0019957	C-C chemokine binding	1.36593e-07	24	264	8	CCR4,CCR6,CCR7,CXCR2,CXCR3,CXCR5,CXCR6,XCR1
H4	GO:MF	GO:0001637	G protein-coupled chemoattractant receptor activity	2.26012e-07	26	264	8	CCR4,CCR6,CCR7,CXCR2,CXCR3,CXCR5,CXCR6,XCR1
H4	GO:MF	GO:0004950	chemokine receptor activity	2.26012e-07	26	264	8	CCR4,CCR6,CCR7,CXCR2,CXCR3,CXCR5,CXCR6,XCR1
H4	WP	WP:WP5092	Interactions of natural killer cells in pancreatic cancer	2.32097e-07	27	161	9	CCL1,CCL3,CCL4,CCL5,CSF2,IFNG,KLRK1,PRF1,TIGIT
H4	WP	WP:WP2328	Allograft Rejection	1.49344e-06	88	161	13	C3,C6,CD28,CTLA4,CXCL11,CXCL13,CXCR5,FASLG,GDNF,HLA-DQB1,IFNG,IL12B,PRF1
H4	WP	WP:WP5072	Modulators of TCR signaling and T cell activation	1.50689e-06	61	161	11	CD28,CD3D,CD3E,CD3G,CD5,CD8A,ITK,LAT,SH2D1A,UBASH3A,ZAP70
H4	WP	WP:WP3929	Chemokine signaling pathway	1.50689e-06	165	161	17	CCL1,CCL3,CCL4,CCL5,CCR4,CCR6,CCR7,CXCL10,CXCL11,CXCL13,CXCR2,CXCR3,CXCR5,CXCR6,ITK,SHC3,XCR1
H4	WP	WP:WP3863	T-cell antigen receptor (TCR) pathway during Staphylococcus aureus infection	1.50689e-06	62	161	11	CD28,CD3D,CD8A,CSF2,CTLA4,ICOS,IFNG,ITK,LAT,PDCD1,ZAP70
H4	GO:MF	GO:0019956	chemokine binding	1.66341e-06	33	264	8	CCR4,CCR6,CCR7,CXCR2,CXCR3,CXCR5,CXCR6,XCR1
H4	KEGG	KEGG:04660	T cell receptor signaling pathway	2.6147e-06	103	145	13	CD28,CD3D,CD3E,CD3G,CD8A,CSF2,CTLA4,ICOS,IFNG,ITK,LAT,PDCD1,ZAP70
H4	KEGG	KEGG:04062	Chemokine signaling pathway	2.71525e-06	190	145	17	CCL1,CCL3,CCL4,CCL5,CCR4,CCR6,CCR7,CXCL10,CXCL11,CXCL13,CXCR2,CXCR3,CXCR5,CXCR6,ITK,SHC3,XCR1
H4	GO:MF	GO:0004930	G protein-coupled receptor activity	5.98501e-06	380	264	22	ADGRG1,ADGRG4,CCR4,CCR6,CCR7,CHRM1,CXCR2,CXCR3,CXCR5,CXCR6,FFAR4,GALR2,GPR171,GPR18,GPR33,GPR37,GPR84,HTR2A,HTR2B,P2RY10,S1PR4,XCR1
H4	REAC	REAC:R-HSA-372790	Signaling by GPCR	6.39963e-06	693	186	33	ARHGEF16,C3,CCL1,CCL3,CCL4,CCL5,CCR4,CCR6,CCR7,CHRM1,CXCL10,CXCL11,CXCL13,CXCR2,CXCR3,CXCR5,CXCR6,DHH,FFAR4,GALR2,GPR132,GPR18,GPR37,GPR84,HTR2A,HTR2B,P2RY10,PENK,PPP1R1B,S1PR4,SAA1,WNT10B,XCR1
H4	REAC	REAC:R-HSA-418594	G alpha (i) signalling events	6.56578e-06	313	186	21	C3,CCL1,CCL4,CCL5,CCR4,CCR6,CCR7,CXCL10,CXCL11,CXCL13,CXCR2,CXCR3,CXCR5,CXCR6,GALR2,GPR18,GPR37,PENK,PPP1R1B,S1PR4,SAA1
H4	WP	WP:WP4585	Cancer immunotherapy by PD-1 blockade	8.15319e-06	23	161	7	CD3D,CD3E,CD3G,CD8A,IFNG,PDCD1,ZAP70
H4	KEGG	KEGG:05340	Primary immunodeficiency	1.06943e-05	37	145	8	CD3D,CD3E,CD8A,ICOS,IL2RG,IL7R,TNFRSF13B,ZAP70
H4	KEGG	KEGG:04659	Th17 cell differentiation	1.36748e-05	105	145	12	CD3D,CD3E,CD3G,HLA-DQB1,IFNG,IL12RB1,IL21R,IL23R,IL2RG,LAT,RORC,ZAP70
H4	REAC	REAC:R-HSA-388396	GPCR downstream signalling	1.4447e-05	620	186	30	ARHGEF16,C3,CCL1,CCL4,CCL5,CCR4,CCR6,CCR7,CHRM1,CXCL10,CXCL11,CXCL13,CXCR2,CXCR3,CXCR5,CXCR6,FFAR4,GALR2,GPR132,GPR18,GPR37,GPR84,HTR2A,HTR2B,P2RY10,PENK,PPP1R1B,S1PR4,SAA1,XCR1
H4	REAC	REAC:R-HSA-5669034	TNFs bind their physiological receptors	2.36698e-05	29	186	7	CD27,FASLG,LTA,TNFRSF13B,TNFRSF17,TNFRSF4,TNFRSF9
H4	REAC	REAC:R-HSA-198933	Immunoregulatory interactions between a Lymphoid and a non-Lymphoid cell	2.40962e-05	181	186	15	C3,CD3D,CD3E,CD3G,CD8A,CLEC2B,CLEC2D,COL17A1,KLRD1,KLRF1,KLRK1,SELL,SH2D1A,SLAMF6,SLAMF7
H4	GO:MF	GO:0005102	signaling receptor binding	2.64549e-05	1341	264	45	ADAM23,AGR2,ARHGEF16,BLK,C3,CCL1,CCL3,CCL4,CCL5,CD244,CD3E,CD3G,CD8A,CLEC2D,CSF2,CXCL10,CXCL11,CXCL13,DHH,DSCAM,ERMAP,FAM83B,FASLG,GDNF,IFNG,IGHM,IL12B,IL12RB1,IL23R,IL36RN,ITGB6,JCHAIN,KLRD1,LTA,MUC4,PENK,PRLR,PTPRZ1,S100A14,SAA1,SHC3,TIGIT,TRAT1,WNT10B,ZAP70
H4	GO:CC	GO:0042105	alpha-beta T cell receptor complex	2.79943e-05	6	270	4	CD3D,CD3E,CD3G,TRBV19
H4	GO:CC	GO:0098802	plasma membrane signaling receptor complex	4.62816e-05	160	270	13	CD3D,CD3E,CD3G,CD6,CD79B,CD8A,GRIK2,IL12RB1,IL23R,ITGB6,TRAT1,TRBV19,ZAP70
H4	REAC	REAC:R-HSA-1280215	Cytokine Signaling in Immune system	5.17133e-05	705	186	31	BIRC3,CCL3,CCL4,CCL5,CD27,CSF2,CSF3R,CXCL10,FASLG,GBP6,IFNG,IL12B,IL12RB1,IL20RB,IL21R,IL23R,IL2RG,IL36RN,IL7R,IRF6,LTA,PRLR,PTPRZ1,RORC,SAA1,TNFRSF13B,TNFRSF17,TNFRSF4,TNFRSF9,TRIM29,TRIM6
H4	WP	WP:WP69	T-cell receptor (TCR) signaling pathway	6.51746e-05	91	161	11	CD28,CD3D,CD3E,CD3G,CD8A,ICOS,ITK,LAT,SKAP1,TNFRSF9,ZAP70
H4	KEGG	KEGG:04514	Cell adhesion molecules	6.8253e-05	146	145	13	CD28,CD6,CD8A,CLDN4,CTLA4,HLA-DQB1,ICOS,L1CAM,MPZ,PDCD1,SELE,SELL,TIGIT
H4	KEGG	KEGG:04658	Th1 and Th2 cell differentiation	0.000117843	89	145	10	CD3D,CD3E,CD3G,HLA-DQB1,IFNG,IL12B,IL12RB1,IL2RG,LAT,ZAP70
H4	KEGG	KEGG:04940	Type I diabetes mellitus	0.000157343	40	145	7	CD28,FASLG,HLA-DQB1,IFNG,IL12B,LTA,PRF1
H4	GO:MF	GO:0005126	cytokine receptor binding	0.000157641	233	264	15	CCL1,CCL3,CCL4,CCL5,CSF2,CXCL10,CXCL11,CXCL13,IFNG,IL12B,IL12RB1,IL23R,IL36RN,PRLR,S100A14
H4	KEGG	KEGG:04640	Hematopoietic cell lineage	0.000170793	95	145	10	CD3D,CD3E,CD3G,CD5,CD8A,CSF2,CSF3R,HLA-DQB1,IL7R,MS4A1
H4	KEGG	KEGG:04650	Natural killer cell mediated cytotoxicity	0.000262443	123	145	11	CD244,CSF2,FASLG,IFNG,KLRD1,KLRK1,LAT,PRF1,SH2D1A,SHC3,ZAP70
H4	KEGG	KEGG:05321	Inflammatory bowel disease	0.000266405	62	145	8	HLA-DQB1,IFNG,IL12B,IL12RB1,IL21R,IL23R,IL2RG,RORC
H4	WP	WP:WP5095	Overview of proinflammatory and profibrotic mediators	0.000268569	127	161	12	CCL1,CCL3,CCL4,CCL5,CSF2,CXCL10,CXCL11,CXCL13,IFNG,IL12B,IL36RN,LTA
H4	REAC	REAC:R-HSA-1280218	Adaptive Immune System	0.0002743	806	186	32	AP1M2,ASB14,ASB2,BLK,BTLA,C3,CD28,CD3D,CD3E,CD3G,CD79B,CD8A,CLEC2B,CLEC2D,COL17A1,CTLA4,CTSE,DAPP1,IGHM,ITK,KLC3,KLRD1,KLRF1,KLRK1,LAT,PDCD1,SELL,SH2D1A,SLAMF6,SLAMF7,TRAT1,ZAP70
H4	GO:MF	GO:0008009	chemokine activity	0.000351409	48	264	7	CCL1,CCL3,CCL4,CCL5,CXCL10,CXCL11,CXCL13
H4	GO:MF	GO:0008528	G protein-coupled peptide receptor activity	0.000361766	137	264	11	CCR4,CCR6,CCR7,CXCR2,CXCR3,CXCR5,CXCR6,GALR2,GPR37,GPR84,XCR1
H4	GO:MF	GO:0042379	chemokine receptor binding	0.000401787	69	264	8	CCL1,CCL3,CCL4,CCL5,CXCL10,CXCL11,CXCL13,S100A14
H4	GO:MF	GO:0001653	peptide receptor activity	0.00042314	141	264	11	CCR4,CCR6,CCR7,CXCR2,CXCR3,CXCR5,CXCR6,GALR2,GPR37,GPR84,XCR1
H4	WP	WP:WP2583	T cell receptor and co-stimulatory signaling	0.00047218	29	161	6	CD28,CD8A,CTLA4,ITK,PDCD1,ZAP70
H4	KEGG	KEGG:05330	Allograft rejection	0.00049131	34	145	6	CD28,FASLG,HLA-DQB1,IFNG,IL12B,PRF1
H4	GO:CC	GO:0016020	membrane	0.00064285	7745	270	156	ACTBL2,ADAM23,ADGRG1,ADGRG4,ANO4,AP1M2,ATP2A1,ATP2B2,BLK,BTLA,C3,C6,CA2,CACNA1A,CCR4,CCR6,CCR7,CD244,CD27,CD28,CD3D,CD3E,CD3G,CD5,CD6,CD69,CD79B,CD8A,CDH19,CHL1,CHRM1,CHST4,CKMT2,CLDN4,CLEC1B,CLEC2B,CLEC2D,COL17A1,COX6A2,CPLX3,CSF3R,CSTA,CTLA4,CXCR2,CXCR3,CXCR5,CXCR6,DAPP1,DSCAM,DSG1,DSP,EPN3,ERMAP,ERN2,FAM83B,FASLG,FCRL1,FCRL4,FCRL5,FCRLA,FFAR4,GALR2,GJB6,GPR132,GPR171,GPR18,GPR33,GPR37,GPR84,GR…
H4	KEGG	KEGG:05332	Graft-versus-host disease	0.00075415	37	145	6	CD28,FASLG,HLA-DQB1,IFNG,KLRD1,PRF1
H4	REAC	REAC:R-HSA-202433	Generation of second messenger molecules	0.000925468	35	186	6	CD3D,CD3E,CD3G,ITK,LAT,ZAP70
H4	GO:MF	GO:0031730	CCR5 chemokine receptor binding	0.00114564	5	264	3	CCL3,CCL4,CCL5
H4	GO:MF	GO:0048248	CXCR3 chemokine receptor binding	0.00114564	5	264	3	CXCL10,CXCL11,CXCL13
H4	KEGG	KEGG:05142	Chagas disease	0.00125094	101	145	9	C3,CCL3,CCL5,CD3D,CD3E,CD3G,FASLG,IFNG,IL12B
H4	GO:MF	GO:0004869	cysteine-type endopeptidase inhibitor activity	0.00167911	44	264	6	BIRC3,CD27,CST7,CSTA,SNCA,SPOCK1
H4	GO:MF	GO:0031726	CCR1 chemokine receptor binding	0.00196972	6	264	3	CCL3,CCL4,CCL5
H4	GO:MF	GO:0005143	interleukin-12 receptor binding	0.00196972	6	264	3	IL12B,IL12RB1,IL23R
H4	KEGG	KEGG:04672	Intestinal immune network for IgA production	0.00205259	45	145	6	CD28,HLA-DQB1,ICOS,PIGR,TNFRSF13B,TNFRSF17
H4	KEGG	KEGG:04630	JAK-STAT signaling pathway	0.00215486	162	145	11	CSF2,CSF3R,IFNG,IL12B,IL12RB1,IL20RB,IL21R,IL23R,IL2RG,IL7R,PRLR
H4	KEGG	KEGG:05235	PD-L1 expression and PD-1 checkpoint pathway in cancer	0.00245952	89	145	8	CD28,CD3D,CD3E,CD3G,IFNG,LAT,PDCD1,ZAP70
H4	WP	WP:WP24	Peptide GPCRs	0.0025857	75	161	8	CCR4,CCR6,CCR7,CXCR2,CXCR3,CXCR5,CXCR6,GALR2
H4	GO:MF	GO:0005125	cytokine activity	0.00286025	179	264	11	CCL1,CCL3,CCL4,CCL5,CSF2,CXCL10,CXCL11,CXCL13,IFNG,IL12B,WNT10B
H4	REAC	REAC:R-HSA-6783783	Interleukin-10 signaling	0.00373641	45	186	6	CCL3,CCL4,CCL5,CSF2,CXCL10,IL12B
H4	WP	WP:WP455	GPCRs, class A rhodopsin-like	0.00397032	255	161	15	CCR4,CCR6,CCR7,CHRM1,CXCR2,CXCR3,CXCR5,GALR2,GPR171,GPR18,GPR37,HTR2A,HTR2B,P2RY10,XCR1
H4	REAC	REAC:R-HSA-388841	Costimulation by the CD28 family	0.00454833	67	186	7	BTLA,CD28,CD3D,CD3E,CD3G,CTLA4,PDCD1
H4	WP	WP:WP3624	Lung fibrosis	0.00460287	63	161	7	CCL3,CCL4,CCL5,CMA1,CSF2,DSP,IL12B
H4	KEGG	KEGG:05143	African trypanosomiasis	0.00520965	36	145	5	FASLG,IDO1,IFNG,IL12B,SELE
H4	GO:MF	GO:0004917	interleukin-7 receptor activity	0.00590485	2	264	2	IL2RG,IL7R
H4	GO:MF	GO:0042020	interleukin-23 receptor activity	0.00590485	2	264	2	IL12RB1,IL23R
H4	WP	WP:WP5033	Genes associated with the development of rheumatoid arthritis	0.0063095	18	161	4	BLK,CCR6,CD244,CTLA4
H4	WP	WP:WP5088	Prostaglandin signaling	0.00730368	33	161	5	CCL3,CD28,CXCL10,IFNG,KLRD1
H4	REAC	REAC:R-HSA-449147	Signaling by Interleukins	0.00903561	460	186	19	CCL3,CCL4,CCL5,CSF2,CSF3R,CXCL10,FASLG,IFNG,IL12B,IL12RB1,IL20RB,IL21R,IL23R,IL2RG,IL36RN,IL7R,PTPRZ1,RORC,SAA1
H4	REAC	REAC:R-HSA-202430	Translocation of ZAP-70 to Immunological synapse	0.00903561	20	186	4	CD3D,CD3E,CD3G,ZAP70
H4	REAC	REAC:R-HSA-9020933	Interleukin-23 signaling	0.00903561	9	186	3	IL12B,IL12RB1,IL23R
H4	REAC	REAC:R-HSA-5668541	TNFR2 non-canonical NF-kB pathway	0.00903561	100	186	8	BIRC3,CD27,FASLG,LTA,TNFRSF13B,TNFRSF17,TNFRSF4,TNFRSF9
H4	REAC	REAC:R-HSA-6809371	Formation of the cornified envelope	0.00903561	128	186	9	CSTA,DSG1,DSP,KLK13,KRT14,KRT18,KRT27,KRT75,PRSS8
H4	GO:CC	GO:0005615	extracellular space	0.0101212	3237	270	74	ACTBL2,ADGRG1,AGR2,APOD,ATP2B2,C3,C6,CA2,CCL1,CCL3,CCL4,CCL5,CD79B,CEACAM16,CHL1,CMA1,COL17A1,COL22A1,CPA3,CSF2,CST7,CSTA,CXCL10,CXCL11,CXCL13,DHH,DSP,EPN3,FASLG,FGFBP1,GBP6,GDNF,HPD,IFNG,IGHM,IGLV2-33,IL12B,IL36RN,IRF6,JCHAIN,KRT14,KRT18,KRT27,KRT75,LYPD3,LYZ,MAL2,MLPH,MMP24,MMP7,MS4A1,MUC4,PCK1,PIGR,PRSS8,PYGM,RAB19,RAB25,RBP5,S100A14,SAA1,SELE,SFN,SLAMF1,SLAMF6,SLC15A2,SNCA,SPOCK1,STEAP4,TGM2,…
H4	KEGG	KEGG:05323	Rheumatoid arthritis	0.0117015	88	145	7	CCL3,CCL5,CD28,CSF2,CTLA4,HLA-DQB1,IFNG
H4	GO:CC	GO:0071754	IgM immunoglobulin complex, circulating	0.0126309	3	270	2	IGHM,JCHAIN
H4	GO:CC	GO:0072536	interleukin-23 receptor complex	0.0126309	3	270	2	IL12RB1,IL23R
H4	GO:CC	GO:0071756	pentameric IgM immunoglobulin complex	0.0126309	3	270	2	IGHM,JCHAIN
H4	GO:CC	GO:0005576	extracellular region	0.0126309	3684	270	81	ACTBL2,ADGRG1,AGR2,APOD,ATP2B2,C3,C6,CA2,CCL1,CCL3,CCL4,CCL5,CD27,CD79B,CEACAM16,CHL1,CMA1,COL17A1,COL22A1,COL6A5,CPA3,CSF2,CST7,CSTA,CXCL10,CXCL11,CXCL13,DHH,DSP,EPN3,FASLG,FGFBP1,GBP6,GDNF,HPD,IFNG,IGHM,IGLV2-33,IL12B,IL36RN,IRF6,JCHAIN,KLK10,KLK13,KRT14,KRT18,KRT27,KRT75,LYPD3,LYZ,MAL2,MLPH,MMP24,MMP7,MS4A1,MUC4,MZB1,PCK1,PENK,PIGR,PLAC8,PRSS8,PYGM,RAB19,RAB25,RBP5,S100A14,SAA1,SELE,SFN,SLAMF1…
H4	GO:CC	GO:0071753	IgM immunoglobulin complex	0.0126309	3	270	2	IGHM,JCHAIN
H4	GO:CC	GO:0098666	G protein-coupled serotonin receptor complex	0.0126309	3	270	2	HTR2A,HTR2B
H4	GO:CC	GO:0098665	serotonin receptor complex	0.0126309	3	270	2	HTR2A,HTR2B
H4	GO:MF	GO:0048020	CCR chemokine receptor binding	0.0142231	45	264	5	CCL1,CCL3,CCL4,CCL5,CXCL13
H4	GO:MF	GO:0001664	G protein-coupled receptor binding	0.0142231	256	264	12	C3,CCL1,CCL3,CCL4,CCL5,CXCL10,CXCL11,CXCL13,PENK,S100A14,SAA1,WNT10B
H4	GO:MF	GO:0005509	calcium ion binding	0.0142231	369	264	15	ATP2A1,ATP2B2,CDH19,DHH,DNASE1L3,DSG1,PADI1,PLA2G4E,PRF1,S100A14,S100A2,SELL,SNCA,SPOCK1,TGM2
H4	GO:MF	GO:0042019	interleukin-23 binding	0.0147061	3	264	2	IL12RB1,IL23R
H4	GO:MF	GO:0001587	Gq/11-coupled serotonin receptor activity	0.0147061	3	264	2	HTR2A,HTR2B
H4	REAC	REAC:R-HSA-389948	PD-1 signaling	0.0152477	24	186	4	CD3D,CD3E,CD3G,PDCD1
H4	WP	WP:WP4559	Interactions between immune cells and microRNAs in tumor microenvironment	0.0162259	40	161	5	CCL5,CTLA4,CXCL10,IL2RG,PDCD1
H4	KEGG	KEGG:05320	Autoimmune thyroid disease	0.0197491	49	145	5	CD28,CTLA4,FASLG,HLA-DQB1,PRF1
H4	WP	WP:WP4754	IL-18 signaling pathway	0.0217434	279	161	14	ACOD1,BIRC3,CCL1,CCL3,CCL4,CCL5,CLDN4,FASLG,IFNG,IL12B,IRF6,PTPRZ1,S1PR4,TGM2
H4	WP	WP:WP4484	Control of immune tolerance by vasoactive intestinal peptide	0.0242321	13	161	3	CD28,CTLA4,IFNG
H4	GO:MF	GO:0000293	ferric-chelate reductase activity	0.0282034	4	264	2	NOX5,STEAP4
H4	WP	WP:WP117	GPCRs, other	0.0327495	93	161	7	ADGRG1,CXCR2,CXCR3,GPR132,GPR18,GPR84,HTR2A
H4	GO:MF	GO:0042056	chemoattractant activity	0.0348509	34	264	4	CCL3,CCL5,CXCL10,GDNF
H4	GO:CC	GO:0071749	polymeric IgA immunoglobulin complex	0.0348855	5	270	2	JCHAIN,PIGR
H4	GO:CC	GO:0071751	secretory IgA immunoglobulin complex	0.0348855	5	270	2	JCHAIN,PIGR
H4	GO:CC	GO:0071745	IgA immunoglobulin complex	0.0348855	5	270	2	JCHAIN,PIGR
H4	GO:CC	GO:0071746	IgA immunoglobulin complex, circulating	0.0348855	5	270	2	JCHAIN,PIGR
H4	KEGG	KEGG:05162	Measles	0.0376243	139	145	8	CD28,CD3D,CD3E,CD3G,FASLG,IL12B,IL2RG,SLAMF1
H4	GO:MF	GO:0051373	FATZ binding	0.0413584	5	264	2	MYOZ1,MYOZ3
H4	GO:MF	GO:0023024	MHC class I protein complex binding	0.0413584	5	264	2	CD8A,KLRD1
H4	GO:MF	GO:0004668	protein-arginine deiminase activity	0.0413584	5	264	2	PADI1,PADI3
H4	GO:MF	GO:0045236	CXCR chemokine receptor binding	0.0435671	18	264	3	CXCL10,CXCL11,CXCL13
H4	WP	WP:WP453	Inflammatory response pathway	0.0451176	33	161	4	CD28,IFNG,IL2RG,ZAP70
H4	KEGG	KEGG:05150	Staphylococcus aureus infection	0.0475972	87	145	6	C3,DSG1,HLA-DQB1,KRT14,KRT18,KRT27

## Sheet: Table S4
Table S4. Whole exome sequencing alignment statistics of 29 canine STS samples.
Sample_ID	Total Reads	Percent reads retained after trimming	Total reads mapped	Properly paired reads	Depth
T1124	246247440	90.62	246020476	240246488	102.39
T1238	83387915	90.53	83309591	82850056	132.72
T1292	78773833	91.21	78710632	78359382	93.28
T1407	241335089	89.84	240659017	236178846	68.69
T1462	86468185	91.08	86403200	85515070	124.71
T148	260662353	91.03	260479005	258880456	111.78
T1490	312358669	89.98	312104647	308111102	58.12
T1585	91142453	91.36	91058551	90607900	121.11
T167	94845648	90.46	94733307	94136070	119.18
T1834	93636092	91.17	93572283	92559318	110.38
T1860	76707727	90.97	76639605	75635654	112.91
T1891	78757867	91.47	78695603	78206530	111.07
T1921	240460639	90.59	240273933	236899262	126.22
T1923	201870363	90.51	201658216	200551166	80.89
T1989	231563009	90.83	231389706	229165854	49.34
T2063	89247800	90.79	89149637	88793674	89.69
T218	84894354	91.57	84853034	83246684	130.8
T230	236519096	91.11	236342317	235678816	122.87
T232	91622545	90.89	91529337	91119868	115.9
T282	217979337	90.32	217824841	216338620	22.48
T311	263057234	90.64	262889445	255779564	106.78
T320	89659006	90.4	89558092	89090400	122.91
T336	232672391	90.62	232517788	231387864	114.97
T344	76800830	91.05	76764960	75618850	92.71
T416	85937951	90.62	85850998	82629548	92
T479	247547748	90.9	247196366	244318444	98.46
T485	213069290	90.02	212951867	210450142	65.6
T697	271258752	90.47	271027368	266152374	57.77
T738	88353125	91.14	88271920	87682924	118.27

## Sheet: Table S5
Table S5. CDS region non-synonymus somatic variants identified in 29 STS samples.
Sample_ID	Gene_symbol	Cancer_gene_type	Chromosome	Start_position	End_position	Reference_allele	Alternate_allele	dbSNP_RS	Variant_classification	Variant_type	Total_depth	Alternate_allele_count	HGVSc	HGVSp	SIFT_score	Allelic_frequency
T282	ARHGAP35	Both	1	109030990	109030990	T	A	novel	Missense_Mutation	SNP	26	2	c.3147A>T	p.Q1049H	tolerated(0.2)	0.0769
T282	ARHGAP35	Both	1	109030984	109030984	A	T	novel	Missense_Mutation	SNP	27	2	c.3153T>A	p.D1051E	tolerated(0.25)	0.0741
T282	HDAC4	Both	25	49325776	49325777	GC	-	novel	Frame_Shift_Del	DEL	12	2	c.2957_2958del	p.G986Efs*2		0.1667
T1462	JAK1	Both	5	45397577	45397577	A	G	rs850614792	Missense_Mutation	SNP	190	22	c.2045A>G	p.K682R	tolerated(0.09)	0.1158
T1490	JARID2	Both	35	14730932	14730932	C	T	novel	Missense_Mutation	SNP	23	4	c.3490C>T	p.R1164W	deleterious(0)	0.1739
T167	KLF4	Both	11	62885053	62885055	CCG	-	novel	In_Frame_Del	DEL	169	93	c.498_500del	p.G175del		0.5503
T1124	LRP5	Both	18	49451148	49451149	GT	TC	novel	Missense_Mutation	DNP	29	4	c.3852_3853delinsGA	p.R1285S		0.1379
T1407	MED12	Both	X	55493241	55493242	-	CAGGACTAAGTTGAAGAACTCCACTCGCTCACTCTCACTT	novel	Nonsense_Mutation	INS	62	4	c.1748_1749insAGGACTAAGTTGAAGAACTCCACTCGCTCACTCTCACTTC	p.D584Gfs*4		0.0645
T232	MED12	Both	X	55492749	55492749	T	A	novel	Missense_Mutation	SNP	14	2	c.1715T>A	p.L572Q	deleterious(0.03)	0.1429
T282	MED12	Both	X	55503178	55503178	G	C	novel	Missense_Mutation	SNP	31	6	c.4872G>C	p.E1624D	deleterious(0.01)	0.1935
T282	NOTCH1	Both	9	49016257	49016258	-	TCTCTT	novel	In_Frame_Ins	INS	46	4	c.6678_6679insTCTCTT	p.G2226_M2227insSL		0.087
T282	NOTCH1	Both	9	49016255	49016255	G	T	novel	Missense_Mutation	SNP	45	5	c.6676G>T	p.G2226C	deleterious(0.01)	0.1111
T1462	NOTCH2	Both	17	56877221	56877229	GGCAGTGGG	-	novel	In_Frame_Del	DEL	148	6	c.4463_4471del	p.P1488_C1490del		0.0405
T311	NOTCH2	Both	17	56877125	56877126	-	AAC	novel	In_Frame_Ins	INS	187	14	c.4566_4567insGTT	p.E1522_C1523insV		0.0749
T167	NOTCH2	Both	17	57020123	57020124	AA	-	novel	Frame_Shift_Del	DEL	115	109	c.734_735del	p.V245Gfs*41		0.9478
T311	NOTCH2	Both	17	56877128	56877129	-	TCATTGAT	novel	Frame_Shift_Ins	INS	187	14	c.4563_4564insATCAATGA	p.E1522Ifs*21		0.0749
T311	NOTCH3	Both	20	46964023	46964023	C	T	novel	Missense_Mutation	SNP	12	3	c.4123C>T	p.P1375S	tolerated(0.79)	0.25
T167	NOTCH4	Both	12	1588089	1588089	C	T	novel	3'UTR	SNP	70	22	c.*51G>A			0.3143
T167	NOTCH4	Both	12	1607738	1607738	C	T	rs852002044	Missense_Mutation	SNP	62	34	c.23G>A	p.R8K	tolerated_low_confidence(0.61)	0.5484
T282	NOTCH4	Both	12	1591408	1591408	G	A	novel	Missense_Mutation	SNP	26	4	c.4079C>T	p.T1360I	tolerated(0.27)	0.1538
T282	NSD1	Both	4	36111403	36111403	C	A	novel	Missense_Mutation	SNP	16	4	c.4052G>T	p.R1351M	deleterious(0.04)	0.25
T485	PTPN1	Both	24	36983635	36983636	CA	AC	novel	5'UTR	DNP	42	5	c.-73_-72delinsAC			0.119
T485	PTPN1	Both	24	36983633	36983633	G	A	novel	5'UTR	SNP	42	5	c.-75G>A			0.119
T311	TP63	Both	34	21975389	21975389	T	C	novel	Missense_Mutation	SNP	56	3	c.1484T>C	p.I495T	tolerated(0.41)	0.0536
T311	TP63	Both	34	21975395	21975396	-	GTTAAGTGAGGCAAGCACCTAGCAAAGACCACCTGTACAGTGTTTT	novel	Nonsense_Mutation	INS	49	3	c.1490_1491insGTTAAGTGAGGCAAGCACCTAGCAAAGACCACCTGTACAGTGTTTT	p.D497Efs*8		0.0612
T485	AKT2	Oncogene	1	113398500	113398500	G	A	novel	Missense_Mutation	SNP	18	2	c.408G>A	p.M136I	tolerated_low_confidence(0.11)	0.1111
T485	AKT2	Oncogene	1	113398481	113398481	C	A	novel	Missense_Mutation	SNP	24	2	c.389C>A	p.P130H	deleterious(0.03)	0.0833
T1124	ALK	Oncogene	17	23010517	23010517	C	G	novel	Missense_Mutation	SNP	226	4	c.4687G>C	p.A1563P	tolerated(0.45)	0.0177
T311	ARHGEF28	Oncogene	2	56658177	56658177	G	C	novel	Missense_Mutation	SNP	20	2	c.4050G>C	p.E1350D	tolerated(0.88)	0.1
T311	ARHGEF28	Oncogene	2	56658169	56658169	C	G	novel	Missense_Mutation	SNP	20	2	c.4042C>G	p.P1348A	tolerated(0.83)	0.1
T282	ARID3B	Oncogene	30	37688198	37688198	C	A	novel	Missense_Mutation	SNP	14	4	c.1360C>A	p.Q454K	deleterious_low_confidence(0.03)	0.2857
T697	ATF1	Oncogene	27	3985290	3985290	T	G	novel	Missense_Mutation	SNP	29	2	c.23A>C	p.N8T	tolerated_low_confidence(0.32)	0.069
T1490	ATXN7	Oncogene	20	27239321	27239322	TG	AA	novel	Missense_Mutation	DNP	19	2	c.1805_1806delinsTT	p.P602L	deleterious(0.01)	0.1053
T1462	AXL	Oncogene	1	112725175	112725175	C	T	novel	Missense_Mutation	SNP	65	29	c.331G>A	p.A111T	tolerated(1)	0.4462
T282	BCR	Oncogene	26	27972938	27972938	G	T	novel	Missense_Mutation	SNP	21	4	c.2997G>T	p.Q999H	deleterious(0.01)	0.1905
T218	BRD4	Oncogene	20	46899362	46899362	C	T	novel	Missense_Mutation	SNP	34	2	c.689C>T	p.P230L	deleterious(0.01)	0.0588
T1407	CALR	Oncogene	20	49255240	49255258	GCCCTTTAAACCTCTCCTC	-	novel	5'UTR	DEL	96	4				0.0417
T1891	CARD11	Oncogene	6	14312304	14312304	A	G	novel	Missense_Mutation	SNP	67	9	c.1709A>G	p.N570S	tolerated(0.7)	0.1343
T1462	CCND1	Oncogene	18	48502146	48502147	-	CCT	novel	In_Frame_Ins	INS	155	127	c.947_949dup	p.E316dup		0.8194
T282	CCND2	Oncogene	27	40591018	40591018	C	A	novel	Missense_Mutation	SNP	2	2	c.332G>T	p.C111F	deleterious(0.02)	1
T167	CD276	Oncogene	30	36975604	36975604	G	A	rs852664112	Missense_Mutation	SNP	66	45	c.19G>A	p.A7T	deleterious_low_confidence(0)	0.6818
T282	CD79B	Oncogene	9	11843237	11843237	G	C	novel	Missense_Mutation	SNP	24	4	c.192C>G	p.H64Q	tolerated(0.07)	0.1667
T311	CDK4	Oncogene	10	1814963	1814963	C	G	novel	Missense_Mutation	SNP	33	4	c.164G>C	p.R55P	deleterious(0.02)	0.1212
T697	CDK4	Oncogene	10	1813564	1813564	C	G	novel	Missense_Mutation	SNP	65	3	c.774G>C	p.Q258H	tolerated(0.07)	0.0462
T320	CDK6	Oncogene	14	18200225	18200225	C	T	novel	Missense_Mutation	SNP	26	14	c.676G>A	p.D226N	tolerated(0.2)	0.5385
T697	CRKL	Oncogene	26	30567464	30567464	G	A	novel	Missense_Mutation	SNP	28	4	c.638C>T	p.T213I	tolerated(0.19)	0.1429
T479	CRLF2	Oncogene	X	793504	793504	T	-	novel	Frame_Shift_Del	DEL	62	4	c.172del	p.T58Lfs*6		0.0645
T479	CRLF2	Oncogene	X	793505	793505	C	A	novel	Missense_Mutation	SNP	62	4	c.171G>T	p.L57F	tolerated(0.11)	0.0645
T1462	CSF3R	Oncogene	15	5822237	5822237	G	A	novel	Missense_Mutation	SNP	46	23	c.61G>A	p.G21R	tolerated(1)	0.5
T218	DNMT1	Oncogene	20	50916359	50916359	T	C	novel	Missense_Mutation	SNP	355	6	c.2494T>C	p.F832L	deleterious(0)	0.0169
T1891	EGFR	Oncogene	18	6022175	6022175	C	T	novel	Missense_Mutation	SNP	143	22	c.2171C>T	p.T724M	deleterious(0)	0.1538
T282	ERBB4	Oncogene	37	19072234	19072234	C	T	novel	Missense_Mutation	SNP	36	4	c.3109G>A	p.E1037K	deleterious(0)	0.1111
T1834	ERBB4	Oncogene	37	19037620	19037620	G	A	novel	Missense_Mutation	SNP	422	36	c.3865C>T	p.R1289W	tolerated(0.18)	0.0853
T697	EZH1	Oncogene	9	20274960	20274960	C	A	novel	Missense_Mutation	SNP	34	3	c.438C>A	p.F146L	deleterious(0)	0.0882
T282	FLT3	Oncogene	25	11632615	11632615	G	T	novel	Missense_Mutation	SNP	16	4	c.566G>T	p.G189V	tolerated(0.23)	0.25
T282	FLT4	Oncogene	11	1168975	1168975	C	A	novel	Missense_Mutation	SNP	19	4	c.1999C>A	p.H667N	deleterious(0.01)	0.2105
T344	FURIN	Oncogene	3	53365413	53365413	G	A	novel	5'UTR	SNP	4	2	c.-150C>T			0.5
T344	FURIN	Oncogene	3	53365415	53365416	-	TTGGAAAAAAATCCAGATTTGACAAAAGCCATGGTCTGCCTACCACAATGCCTGGTTTTCA	novel	5'UTR	INS	4	2	c.-153_-152insTGAAAACCAGGCATTGTGGTAGGCAGACCATGGCTTTTGTCAAATCTGGATTTTTTTCCAA			0.5
T282	GAB2	Oncogene	21	20376710	20376710	C	A	novel	Missense_Mutation	SNP	24	4	c.1017C>A	p.F339L	deleterious(0)	0.1667
T282	GAB2	Oncogene	21	20599620	20599620	A	G	novel	Missense_Mutation	SNP	16	3	c.1358A>G	p.E453G	tolerated(0.15)	0.1875
T282	GLI1	Oncogene	10	1574056	1574056	C	T	novel	Missense_Mutation	SNP	22	4	c.1712C>T	p.S571F	deleterious(0.02)	0.1818
T282	GNAS	Oncogene	24	43643448	43643448	T	A	novel	Missense_Mutation	SNP	10	2	c.44T>A	p.M15K	deleterious(0)	0.2
T282	GNAS	Oncogene	24	43643442	43643444	AGC	-	novel	In_Frame_Del	DEL	10	2	c.40_42del	p.Q14del		0.2
T479	GNAS	Oncogene	24	43643425	43643426	-	GTTTTCAGATGATGCTCTCTGTTTTGCCTGTGCCAGAGGGGCCAGTGAGCCTGGACGTCC	novel	Nonsense_Mutation	INS	54	4	c.21_22insGTTTTCAGATGATGCTCTCTGTTTTGCCTGTGCCAGAGGGGCCAGTGAGCCTGGACGTCC	p.G7_K8insVFR*		0.0741
T697	GNB1	Oncogene	5	56798162	56798162	C	G	novel	Missense_Mutation	SNP	27	4	c.343G>C	p.G115R	deleterious(0.01)	0.1481
T1462	HDAC7	Oncogene	27	6955137	6955137	C	A	rs853078666	Missense_Mutation	SNP	45	35	c.1822C>A	p.L608M	tolerated(0.18)	0.7778
T1292	HRAS	Oncogene	18	25644626	25644626	C	G	novel	Missense_Mutation	SNP	105	23	c.37G>C	p.G13R	deleterious(0)	0.219
T697	IDH1	Oncogene	37	16514360	16514362	TCC	AAA	novel	Missense_Mutation	TNP	50	2	c.1077_1079delinsTTT	p.L359_E360delinsFL		0.04
T697	IDH1	Oncogene	37	16515418	16515418	A	T	novel	Missense_Mutation	SNP	21	3	c.955T>A	p.Y319N	deleterious_low_confidence(0)	0.1429
T697	IDH1	Oncogene	37	16515415	16515415	G	C	novel	Missense_Mutation	SNP	21	3	c.958C>G	p.Q320E	deleterious_low_confidence(0.02)	0.1429
T311	IGF1R	Oncogene	3	42047544	42047544	T	C	novel	Missense_Mutation	SNP	25	4	c.1913T>C	p.L638S	tolerated(0.07)	0.16
T1124	IL7R	Oncogene	4	72636612	72636612	G	C	novel	Missense_Mutation	SNP	56	15	c.1353C>G	p.S451R	deleterious(0)	0.2679
T1462	JAK2	Oncogene	1	93144442	93144442	G	C	novel	Missense_Mutation	SNP	42	22	c.118G>C	p.D40H		0.5238
T697	KSR2	Oncogene	26	14231808	14231808	T	G	novel	Missense_Mutation	SNP	46	13	c.941A>C	p.H314P	deleterious(0)	0.2826
T697	LMO1	Oncogene	21	31763468	31763468	C	G	novel	5'UTR	SNP	105	4	c.-59G>C			0.0381
T697	LMO1	Oncogene	21	31763438	31763438	C	A	novel	5'UTR	SNP	137	4	c.-29G>T			0.0292
T738	MAP3K14	Oncogene	9	18284159	18284159	G	A	novel	Missense_Mutation	SNP	19	4	c.745G>A	p.G249S	tolerated_low_confidence(0.39)	0.2105
T697	MAPK3	Oncogene	6	18110826	18110826	T	A	novel	Missense_Mutation	SNP	19	2	c.713A>T	p.Y238F	deleterious(0.01)	0.1053
T282	MGAM	Oncogene	16	7175885	7175885	C	T	novel	Missense_Mutation	SNP	24	4	c.1334G>A	p.R445K	tolerated(0.1)	0.1667
T282	MLLT10	Oncogene	2	11415233	11415233	G	T	novel	Nonsense_Mutation	SNP	27	4	c.1328C>A	p.S443*		0.1481
T282	MST1R	Oncogene	20	39395225	39395225	G	T	novel	Missense_Mutation	SNP	17	3	c.2612G>T	p.S871I	tolerated(0.06)	0.1765
T1462	MTOR	Oncogene	2	84922062	84922062	G	A	novel	Missense_Mutation	SNP	241	133	c.5744G>A	p.R1915H	tolerated(0.12)	0.5519
T1124	MTOR	Oncogene	2	84902416	84902416	G	A	novel	Nonsense_Mutation	SNP	34	14	c.4760G>A	p.W1587*		0.4118
T230	NADK	Oncogene	5	56745897	56745899	ACC	-	rs852265352	In_Frame_Del	DEL	55	5	c.1518_1520del	p.V507del		0.0909
T1490	NCOA3	Oncogene	24	34697533	34697533	G	A	novel	Missense_Mutation	SNP	14	2	c.181G>A	p.D61N	deleterious(0)	0.1429
T1490	NCOA3	Oncogene	24	34697527	34697527	G	A	novel	Missense_Mutation	SNP	17	2	c.175G>A	p.D59N	tolerated(0.18)	0.1176
T1462	NCSTN	Oncogene	38	21879457	21879457	C	T	novel	Missense_Mutation	SNP	44	21	c.1973G>A	p.R658H	deleterious(0)	0.4773
T697	NFE2	Oncogene	27	1009581	1009582	-	GATTATCCCTCAACTATAGTGACGCTGAATCTCACTATAGTTGAGGGATAATCCTGAGTCA	novel	Nonsense_Mutation	INS	27	4	c.472_473insACTATAGTTGAGGGATAATCCTGAGTCAGATTATCCCTCAACTATAGTGACGCTGAATCTC	p.L158Hfs*4		0.1481
T1989	NSD2	Oncogene	3	62183754	62183754	G	A	novel	Missense_Mutation	SNP	13	5	c.2302C>T	p.P768S	deleterious(0)	0.3846
T697	NTRK3	Oncogene	3	51376619	51376619	C	A	novel	Missense_Mutation	SNP	28	2	c.1126G>T	p.D376Y	tolerated(0.05)	0.0714
T1124	PIK3CA	Oncogene	34	12660817	12660818	CC	GG	novel	Missense_Mutation	DNP	14	2	c.1345_1346inv	p.P449G	deleterious(0.01)	0.1429
T697	PIK3CA	Oncogene	34	12666365	12666365	C	G	novel	Missense_Mutation	SNP	28	4	c.2155C>G	p.L719V	tolerated(0.24)	0.1429
T344	PIK3CB	Oncogene	23	34949479	34949479	C	T	novel	Missense_Mutation	SNP	22	2	c.355G>A	p.G119R	tolerated(0.12)	0.0909
T1834	PIK3CB	Oncogene	23	34910607	34910607	C	T	novel	Missense_Mutation	SNP	24	4	c.1192G>A	p.A398T	tolerated(0.29)	0.1667
T282	PIK3CD	Oncogene	5	62932046	62932046	C	A	novel	Missense_Mutation	SNP	14	6	c.2194C>A	p.Q732K	tolerated(0.31)	0.4286
T148	PRKCI	Oncogene	34	34807998	34807998	C	A	novel	Missense_Mutation	SNP	43	6	c.760C>A	p.R254S	tolerated(0.09)	0.1395
T1921	RAB35	Oncogene	26	16078478	16078480	TCA	-	novel	Translation_Start_Site	DEL	25	3	c.2_4del	p.M1?		0.12
T230	RHOA	Oncogene	20	39824638	39824638	T	G	novel	5'UTR	SNP	5	2	c.-184T>G			0.4
T282	RICTOR	Oncogene	4	69994489	69994489	C	A	novel	Missense_Mutation	SNP	10	4	c.3128C>A	p.P1043H	deleterious(0.01)	0.4
T697	ROS1	Oncogene	1	57646042	57646043	-	TAGATGTTTTAAAGATCTCTTTCTGAGAGATCTTTAAAACATCTAG	novel	Frame_Shift_Ins	INS	16	4	c.954_955insCTAGATGTTTTAAAGATCTCTCAGAAAGAGATCTTTAAAACATCTA	p.V319Lfs*18		0.25
T282	ROS1	Oncogene	1	57637343	57637343	C	A	novel	Missense_Mutation	SNP	8	4	c.1981G>T	p.G661C	deleterious(0)	0.5
T697	RPS6KB2	Oncogene	18	50036484	50036484	G	A	novel	Missense_Mutation	SNP	20	4	c.824C>T	p.A275V	deleterious(0.02)	0.2
T282	SETBP1	Oncogene	7	46120600	46120600	G	A	novel	Missense_Mutation	SNP	26	4	c.3215C>T	p.P1072L	deleterious(0.03)	0.1538
T282	SMYD3	Oncogene	7	37250185	37250185	G	T	novel	Missense_Mutation	SNP	27	4	c.52C>A	p.L18M	deleterious(0.01)	0.1481
T282	SOS1	Oncogene	17	31018544	31018545	-	GCTAATCGGTGG	novel	In_Frame_Ins	INS	67	4	c.3378_3379insCCACCGATTAGC	p.D1126_S1127insPPIS		0.0597
T282	STAT5A	Oncogene	9	20632878	20632878	C	T	novel	Missense_Mutation	SNP	16	4	c.481G>A	p.E161K	deleterious(0.01)	0.25
T311	STAT5B	Oncogene	9	20710793	20710793	C	T	novel	Missense_Mutation	SNP	56	5	c.2053C>T	p.P685S	tolerated(0.05)	0.0893
T1585	TERT	Oncogene	34	11294148	11294148	C	T	novel	Missense_Mutation	SNP	82	31	c.1820C>T	p.T607I	tolerated(0.52)	0.378
T282	TYK2	Oncogene	20	50758134	50758134	C	A	novel	Missense_Mutation	SNP	18	4	c.1014C>A	p.D338E	tolerated(0.99)	0.2222
T1124	UBR5	Oncogene	13	3951916	3951916	C	A	novel	Nonsense_Mutation	SNP	67	4	c.1519G>T	p.E507*		0.0597
T1124	UBR5	Oncogene	13	3951915	3951915	T	-	novel	Frame_Shift_Del	DEL	67	4	c.1520del	p.E507Gfs*30		0.0597
T1407	UBR5	Oncogene	13	3896967	3896967	C	T	novel	Missense_Mutation	SNP	71	4	c.7553G>A	p.G2518D	deleterious(0)	0.0563
T697	USP8	Oncogene	30	16359126	16359126	A	G	novel	Missense_Mutation	SNP	25	2	c.104A>G	p.N35S	tolerated(1)	0.08
T282	XBP1	Oncogene	26	22163659	22163659	T	C	novel	Missense_Mutation	SNP	16	4	c.748A>G	p.K250E	tolerated(0.08)	0.25
T311	XBP1	Oncogene	26	22163305	22163306	TA	GG	novel	Missense_Mutation	DNP	115	4	c.1101_1102delinsCC	p.T368P		0.0348
T311	XBP1	Oncogene	26	22163513	22163514	AT	GA	novel	Missense_Mutation	DNP	76	5	c.893_894delinsTC	p.H298L	tolerated(0.65)	0.0658
T282	ACTG1	TSG	9	637344	637344	C	T	novel	Missense_Mutation	SNP	19	3	c.971C>T	p.T324M	deleterious_low_confidence(0.05)	0.1579
T230	APC	TSG	3	253138	253158	GGACTCGGCGCCCTCAGTCTT	-	novel	In_Frame_Del	DEL	192	6	c.8479_8499del	p.K2827_S2833del		0.0312
T311	ARID1A	TSG	2	73337589	73337589	G	A	novel	Missense_Mutation	SNP	128	5	c.4415C>T	p.A1472V	deleterious(0.02)	0.0391
T1407	ARID1A	TSG	2	73401071	73401072	-	AGAGCGG	novel	Frame_Shift_Ins	INS	66	3	c.31_32insCCGCTCT	p.S11Tfs*101		0.0455
T1407	ARID1A	TSG	2	73401072	73401072	T	C	novel	Missense_Mutation	SNP	66	3	c.31A>G	p.S11G	tolerated_low_confidence(0.1)	0.0455
T697	ARID2	TSG	27	8462158	8462159	-	CACTCAGGCTTCGCTATGATTT	novel	Nonsense_Mutation	INS	101	4	c.3348_3349insAAATCATAGCGAAGCCTGAGTG	p.A1117Kfs*3		0.0396
T1834	ARID5B	TSG	4	14100547	14100547	G	A	novel	Missense_Mutation	SNP	13	2	c.3202G>A	p.G1068R	tolerated_low_confidence(0.32)	0.1538
T1834	ARID5B	TSG	4	14100550	14100550	G	A	novel	Missense_Mutation	SNP	14	4	c.3205G>A	p.G1069S	tolerated_low_confidence(0.49)	0.2857
T1407	ATR	TSG	23	38223908	38223908	G	C	novel	5'UTR	SNP	14	2	c.-93C>G			0.1429
T1407	ATR	TSG	23	38223902	38223902	G	C	novel	5'UTR	SNP	13	2	c.-87C>G			0.1538
T1989	ATR	TSG	23	38207018	38207018	C	T	novel	Missense_Mutation	SNP	26	5	c.2656G>A	p.D886N	tolerated(0.19)	0.1923
T697	ATRX	TSG	X	59881931	59881932	TG	AA	novel	Missense_Mutation	DNP	24	2	c.5316_5317delinsTT	p.R1773W		0.0833
T1407	ATXN2	TSG	26	9188205	9188236	GCGCTGCCCGGAGGGAGGGGGGCCGGGGCCGG	-	novel	5'UTR	DEL	27	4	c.-308_-277del			0.1481
T282	AXIN1	TSG	6	40215527	40215527	T	A	novel	Missense_Mutation	SNP	17	4	c.2354T>A	p.V785E	deleterious_low_confidence(0.01)	0.2353
T416	BCL11B	TSG	8	67713932	67713932	C	T	novel	5'UTR	SNP	60	6	c.-106G>A			0.1
T320	BCL11B	TSG	8	67713932	67713932	C	T	novel	5'UTR	SNP	68	8	c.-106G>A			0.1176
T1462	BCOR	TSG	X	34643016	34643016	G	A	novel	Missense_Mutation	SNP	72	72	c.440C>T	p.A147V	deleterious(0.01)	1
T416	CBL	TSG	5	14610248	14610248	G	A	novel	Missense_Mutation	SNP	15	2	c.1999C>T	p.P667S	tolerated_low_confidence(0.09)	0.1333
T1490	CCNQ	TSG	X	121417383	121417383	C	T	novel	Missense_Mutation	SNP	30	4	c.194G>A	p.R65H	deleterious(0.03)	0.1333
T282	CDC73	TSG	38	5937991	5937992	CC	-	novel	5'UTR	DEL	25	4	c.-62_-61del			0.16
T282	CDH1	TSG	5	80763043	80763043	C	G	novel	Missense_Mutation	SNP	17	4	c.2278G>C	p.E760Q	deleterious(0)	0.2353
T1891	CIC	TSG	1	112082462	112082462	C	T	novel	Nonsense_Mutation	SNP	25	2	c.7446G>A	p.W2482*		0.08
T697	CIITA	TSG	6	31791640	31791640	G	A	novel	Missense_Mutation	SNP	30	4	c.764C>T	p.S255L	tolerated(0.08)	0.1333
T1462	CTCF	TSG	5	81809945	81809945	G	A	novel	Missense_Mutation	SNP	54	4	c.2081C>T	p.P694L	tolerated_low_confidence(0.38)	0.0741
T1124	CTCF	TSG	5	81833753	81833753	T	C	novel	Missense_Mutation	SNP	115	101	c.460A>G	p.I154V	tolerated(0.08)	0.8783
T311	CUL3	TSG	25	37733676	37733677	-	CTCTGCTA	novel	Nonsense_Mutation	INS	15	3	c.2110-1_2110insTAGCAGAG	p.V704*		0.2
T1462	CUX1	TSG	6	7828639	7828640	CA	-	novel	Frame_Shift_Del	DEL	46	4	c.1452_1453del	p.H484Qfs*29		0.087
T1462	CUX1	TSG	6	7828641	7828642	-	GA	novel	Frame_Shift_Ins	INS	46	4	c.1450_1451insTC	p.H484Lfs*34		0.087
T1407	DDX3X	TSG	X	35767950	35767950	C	A	novel	Missense_Mutation	SNP	15	4	c.589C>A	p.L197I	deleterious(0.01)	0.2667
T1407	DDX3X	TSG	X	35767965	35767965	C	G	novel	Missense_Mutation	SNP	15	4	c.604C>G	p.R202G	deleterious(0.02)	0.2667
T282	DDX41	TSG	4	35858400	35858400	G	T	novel	Nonsense_Mutation	SNP	21	2	c.1357G>T	p.E453*		0.0952
T218	DICER1	TSG	8	63992161	63992161	G	C	novel	Nonsense_Mutation	SNP	200	84	c.2744C>G	p.S915*		0.42
T218	DNMT3A	TSG	17	19500546	19500547	GG	AT	novel	Missense_Mutation	DNP	173	4	c.1813_1814delinsAT	p.P605M	deleterious(0)	0.0231
T311	DNMT3A	TSG	17	19493164	19493164	A	C	novel	Missense_Mutation	SNP	89	8	c.2497T>G	p.F833V	deleterious(0.01)	0.0899
T1921	DUSP22	TSG	35	698605	698606	-	CAAAGTACAGTAAATATTCATTTTTCTTTATTTATG	novel	Nonsense_Mutation	INS	92	4	c.95_96insCAAAGTACAGTAAATATTCATTTTTCTTTATTTATG	p.T32_H33insKVQ*		0.0435
T1921	DUSP22	TSG	35	698604	698605	-	ATGGTGGGTAGAAAAGTTTT	novel	Nonsense_Mutation	INS	93	4	c.94_95insATGGTGGGTAGAAAAGTTTT	p.T32Nfs*4		0.043
T1124	DUSP22	TSG	35	689711	689711	C	T	novel	Missense_Mutation	SNP	77	7	c.29C>T	p.P10L	deleterious(0)	0.0909
T344	EGR1	TSG	11	26048310	26048310	C	T	novel	Missense_Mutation	SNP	240	96	c.1364C>T	p.T455I	deleterious_low_confidence(0.03)	0.4
T485	FANCA	TSG	5	63778904	63778904	G	A	novel	Missense_Mutation	SNP	69	5	c.158G>A	p.R53H	tolerated(0.6)	0.0725
T167	FBXO11	TSG	10	49863430	49863430	T	G	novel	Missense_Mutation	SNP	40	4	c.339A>C	p.K113N	tolerated_low_confidence(0.15)	0.1
T479	FH	TSG	7	32908245	32908245	C	A	novel	Missense_Mutation	SNP	14	2	c.910G>T	p.V304F	tolerated(0.07)	0.1429
T485	GRIN2A	TSG	6	32522802	32522802	C	A	novel	Missense_Mutation	SNP	42	4	c.449C>A	p.S150Y	deleterious(0)	0.0952
T148	H1-5	TSG	35	25046339	25046341	TTG	AGA	novel	Missense_Mutation	TNP	7	2	c.363_365delinsTCT	p.K122L		0.2857
T1407	HNF1A	TSG	26	16820298	16820298	A	C	novel	Missense_Mutation	SNP	20	5	c.1210A>C	p.I404L	deleterious(0.02)	0.25
T282	KDM6A	TSG	X	38909061	38909061	A	G	novel	Missense_Mutation	SNP	15	2	c.1682A>G	p.Q561R	deleterious(0.04)	0.1333
T1490	KDM6A	TSG	X	38906768	38906768	C	A	novel	Missense_Mutation	SNP	20	4	c.1283C>A	p.P428H	deleterious(0.02)	0.2
T1124	KDM6A	TSG	X	38746174	38746174	C	A	novel	5'UTR	SNP	20	4	c.-50C>A			0.2
T311	KLF3	TSG	3	73663691	73663691	G	A	novel	5'UTR	SNP	35	2	c.-181C>T			0.0571
T311	KLF3	TSG	3	73663722	73663722	G	A	novel	5'UTR	SNP	36	2	c.-212C>T			0.0556
T697	KMT2A	TSG	5	15262340	15262340	C	A	novel	Nonsense_Mutation	SNP	36	2	c.3064G>T	p.E1022*		0.0556
T697	KMT2B	TSG	1	116904719	116904719	C	G	novel	Missense_Mutation	SNP	27	4	c.4094G>C	p.G1365A	tolerated(0.62)	0.1481
T697	KMT2B	TSG	1	116903067	116903067	T	C	novel	Missense_Mutation	SNP	40	2	c.4763A>G	p.E1588G	deleterious(0)	0.05
T697	KMT2B	TSG	1	116904713	116904714	AG	-	novel	Frame_Shift_Del	DEL	27	4	c.4099_4100del	p.L1367Efs*33		0.1481
T697	KMT2C	TSG	16	16051889	16051889	T	C	novel	Missense_Mutation	SNP	54	4	c.2441A>G	p.E814G	tolerated(0.06)	0.0741
T1834	KMT2C	TSG	16	15970826	15970826	G	C	novel	Missense_Mutation	SNP	25	15	c.14053C>G	p.R4685G	deleterious(0)	0.6
T416	KMT2D	TSG	27	5543558	5543558	C	T	novel	Missense_Mutation	SNP	174	98	c.12592C>T	p.P4198S		0.5632
T311	KMT2D	TSG	27	5531105	5531105	G	A	novel	Nonsense_Mutation	SNP	104	4	c.4880G>A	p.W1627*		0.0385
T282	KMT2D	TSG	27	5544416	5544416	C	T	novel	Nonsense_Mutation	SNP	21	4	c.13450C>T	p.Q4484*		0.1905
T311	KMT2D	TSG	27	5531104	5531104	T	-	novel	Frame_Shift_Del	DEL	104	4	c.4879del	p.W1627Gfs*32		0.0385
T1891	KMT2D	TSG	27	5552943	5552943	G	A	novel	Missense_Mutation	SNP	87	12	c.16960G>A	p.G5654S		0.1379
T167	KMT2D	TSG	27	5543405	5543422	CAGCAGCAGCAGCAATTT	-	novel	In_Frame_Del	DEL	149	68	c.12454_12471del	p.F4152_Q4157del		0.4564
T282	KMT2D	TSG	27	5533101	5533101	C	A	novel	Missense_Mutation	SNP	19	4	c.5578C>A	p.R1860S		0.2105
T1462	KMT2D	TSG	27	5542813	5542878	ACCCCAGGGGCTTCTGCCTCCCAGCAGCCGTCAGGGCCTCTTGGTCCAACAGCTGTCCCCACAACC	-	novel	In_Frame_Del	DEL	108	6	c.11858_11923del	p.L3953_G3974del		0.0556
T230	LATS2	TSG	25	17161214	17161214	C	T	novel	Nonsense_Mutation	SNP	134	9	c.2110C>T	p.R704*		0.0672
T479	MAP3K1	TSG	2	43965961	43965964	AAGG	-	novel	Frame_Shift_Del	DEL	37	4	c.1179_1182del	p.G394Kfs*28		0.1081
T697	MAX	TSG	8	39442520	39442520	G	A	novel	3'UTR	SNP	52	4	c.*40C>T			0.0769
T697	MAX	TSG	8	39442513	39442513	C	G	novel	3'UTR	SNP	51	4	c.*47G>C			0.0784
T479	MBD6	TSG	10	1617474	1617475	-	TCATTTACAGATTTTTCATTGAGCTCTTTCTGCTTATCAGAAGACTTTCTGACTCCAT	novel	Frame_Shift_Ins	INS	110	4	c.2021_2022insCATTTACAGATTTTTCATTGAGCTCTTTCTGCTTATCAGAAGACTTTCTGACTCCATT	p.P675Ifs*109		0.0364
T282	MGA	TSG	30	8786048	8786048	C	A	novel	Missense_Mutation	SNP	18	4	c.6927C>A	p.F2309L	tolerated_low_confidence(0.16)	0.2222
T1462	MOB3B	TSG	11	45489167	45489167	C	T	novel	Missense_Mutation	SNP	44	8	c.602G>A	p.R201H	tolerated(0.13)	0.1818
T416	MSH3	TSG	3	26391650	26391650	G	A	novel	Missense_Mutation	SNP	21	2	c.2315C>T	p.S772F	tolerated(0.12)	0.0952
T282	MSH3	TSG	3	26415153	26415153	G	T	novel	Missense_Mutation	SNP	11	4	c.1768C>A	p.L590I	tolerated(0.1)	0.3636
T218	MSH3	TSG	3	26399576	26399576	A	T	novel	Missense_Mutation	SNP	38	4	c.2258T>A	p.V753D	deleterious(0)	0.1053
T218	MSH3	TSG	3	26399575	26399575	A	-	novel	Frame_Shift_Del	DEL	38	4	c.2259del	p.D754Tfs*27		0.1053
T311	MSH6	TSG	10	49836267	49836267	T	A	novel	Missense_Mutation	SNP	13	5	c.3224T>A	p.V1075E	deleterious(0)	0.3846
T311	MSH6	TSG	10	49836273	49836273	C	G	novel	Missense_Mutation	SNP	13	5	c.3230C>G	p.A1077G	deleterious(0)	0.3846
T311	MST1	TSG	20	39582337	39582337	C	T	novel	Missense_Mutation	SNP	32	2	c.56C>T	p.P19L	tolerated(0.73)	0.0625
T1462	MUTYH	TSG	15	15023448	15023448	G	A	novel	Missense_Mutation	SNP	133	78	c.1027G>A	p.G343S	tolerated(1)	0.5865
T479	NF1	TSG	9	41621756	41621757	-	AATACTCTGAAGTCTAATTTAGAATATG	novel	Nonsense_Mutation	INS	40	4	c.2093_2094insCATATTCTAAATTAGACTTCAGAGTATT	p.A699Ifs*3		0.1
T1834	NPM1	TSG	4	40770133	40770133	C	T	novel	5'UTR	SNP	28	5	c.-45G>A			0.1786
T479	PALB2	TSG	6	22215638	22215638	A	C	novel	Missense_Mutation	SNP	49	19	c.825A>C	p.E275D	tolerated(0.21)	0.3878
T697	PBRM1	TSG	20	37147932	37147932	C	A	novel	Missense_Mutation	SNP	12	4	c.928C>A	p.H310N	tolerated(0.1)	0.3333
T1490	PBRM1	TSG	20	37223090	37223090	G	C	novel	Missense_Mutation	SNP	21	4	c.4574G>C	p.G1525A	tolerated(0.43)	0.1905
T1834	PIK3R1	TSG	2	53501623	53501623	C	T	novel	Missense_Mutation	SNP	405	96	c.350C>T	p.P117L	tolerated(0.14)	0.237
T282	PIK3R1	TSG	2	53522878	53522878	C	A	novel	Missense_Mutation	SNP	25	4	c.1858C>A	p.H620N	tolerated(0.08)	0.16
T1989	PIK3R2	TSG	20	44836191	44836191	C	T	novel	5'UTR	SNP	11	4	c.-55G>A			0.3636
T485	POLE	TSG	26	440713	440714	-	ATC	novel	In_Frame_Ins	INS	42	4	c.1350_1351insATC	p.E450_D451insI		0.0952
T1124	POT1	TSG	14	11033563	11033564	-	GGTATCACCAGCTATGTCAAAGATGCAAAGCCAGAGCT	novel	Frame_Shift_Ins	INS	173	4	c.736_737insATGTCAAAGATGCAAAGCCAGAGCTGGTATCACCAGCT	p.S246Yfs*19		0.0231
T282	PRKN	TSG	1	49927389	49927389	G	T	novel	Missense_Mutation	SNP	23	4	c.1162C>A	p.Q388K	tolerated(0.13)	0.1739
T697	PTCH1	TSG	1	71285679	71285679	A	G	novel	Missense_Mutation	SNP	147	4	c.2468A>G	p.K823R	tolerated(0.42)	0.0272
T697	PTPRD	TSG	11	29262562	29262562	T	C	novel	Missense_Mutation	SNP	101	44	c.2425A>G	p.S809G	deleterious(0)	0.4356
T1834	PTPRD	TSG	11	29408529	29408529	T	C	novel	Missense_Mutation	SNP	85	6	c.254A>G	p.Q85R	tolerated(0.05)	0.0706
T697	PTPRS	TSG	20	54659048	54659050	GCC	TTT	novel	Missense_Mutation	TNP	22	4	c.3432_3434delinsTTT	p.P1145L		0.1818
T697	PTPRS	TSG	20	54659055	54659056	-	GGAGGAT	novel	Frame_Shift_Ins	INS	23	4	c.3440_3441insGAGGATG	p.K1148Rfs*64		0.1739
T282	PTPRT	TSG	24	30391457	30391457	A	G	novel	Missense_Mutation	SNP	26	4	c.1337T>C	p.V446A	tolerated(0.18)	0.1538
T1989	RAD50	TSG	11	20854475	20854475	C	T	novel	Missense_Mutation	SNP	32	3	c.308C>T	p.T103I	deleterious(0)	0.0938
T282	RAD51C	TSG	9	33326179	33326179	G	T	novel	Missense_Mutation	SNP	10	2	c.1037G>T	p.R346I	deleterious(0)	0.2
T479	ROBO1	TSG	31	8556019	8556019	C	G	novel	Missense_Mutation	SNP	183	45	c.3223C>G	p.L1075V	tolerated(0.29)	0.2459
T697	ROBO1	TSG	31	8564513	8564513	C	T	novel	Nonsense_Mutation	SNP	46	5	c.3910C>T	p.Q1304*		0.1087
T697	RUNX1	TSG	31	30419955	30419955	T	C	novel	5'UTR	SNP	41	4	c.-42A>G			0.0976
T1124	RYBP	TSG	20	19729179	19729179	T	G	novel	Missense_Mutation	SNP	84	29	c.701T>G	p.M234R	tolerated(0.16)	0.3452
T1585	SETD2	TSG	20	41712444	41712444	A	-	novel	Frame_Shift_Del	DEL	149	66	c.2737del	p.S913Vfs*5		0.443
T1490	SETD2	TSG	20	41713884	41713885	-	A	novel	Frame_Shift_Ins	INS	36	20	c.4181dup	p.N1394Kfs*2		0.5556
T1124	SETD2	TSG	20	41714112	41714112	C	T	novel	Missense_Mutation	SNP	56	37	c.4402C>T	p.P1468S	deleterious(0)	0.6607
T167	SH2B3	TSG	26	9069400	9069400	C	A	novel	Nonsense_Mutation	SNP	187	10	c.1307C>A	p.S436*		0.0535
T282	SLX4	TSG	6	37686853	37686853	G	A	novel	Missense_Mutation	SNP	19	4	c.5185G>A	p.G1729R		0.2105
T167	SMAD3	TSG	30	31245802	31245802	C	A	novel	Missense_Mutation	SNP	64	37	c.46C>A	p.R16S		0.5781
T167	SMAD3	TSG	30	31245839	31245839	G	A	novel	Missense_Mutation	SNP	65	27	c.83G>A	p.G28D	deleterious_low_confidence(0)	0.4154
T1490	SMG1	TSG	6	26311959	26311959	C	A	novel	3'UTR	SNP	39	6	c.*47C>A			0.1538
T697	SMG1	TSG	6	26270624	26270624	G	A	novel	Missense_Mutation	SNP	20	4	c.5615G>A	p.C1872Y	tolerated(0.51)	0.2
T479	SMG1	TSG	6	26281323	26281326	GAAA	-	novel	Frame_Shift_Del	DEL	42	4	c.7324_7327del	p.E2442Lfs*3		0.0952
T1490	SMG1	TSG	6	26248837	26248837	T	A	novel	Missense_Mutation	SNP	51	4	c.2270T>A	p.L757Q	deleterious(0)	0.0784
T479	SMG1	TSG	6	26281330	26281331	AG	TT	novel	Missense_Mutation	DNP	38	4	c.7331_7332delinsTT	p.K2444I	deleterious(0)	0.1053
T1490	SMG1	TSG	6	26248843	26248844	-	CTGCT	novel	Frame_Shift_Ins	INS	51	4	c.2276_2277insCTGCT	p.L760Cfs*38		0.0784
T320	SOX17	TSG	29	5980318	5980371	GAGGGCGGCTTCCTGCACGGCCTGGCCGAGCCGCAGGCCGCCGCGCTGGGCCCC	-	novel	In_Frame_Del	DEL	235	4	c.460_513del	p.F154_G171del		0.017
T282	SP140	TSG	25	42485593	42485593	T	G	rs853171447	Missense_Mutation	SNP	19	4	c.649T>G	p.S217A	tolerated(1)	0.2105
T697	SPRTN	TSG	4	8131793	8131794	TC	AA	novel	Missense_Mutation	DNP	30	2	c.249_250delinsTT	p.R84W		0.0667
T1989	SUFU	TSG	28	15034672	15034673	-	C	novel	Frame_Shift_Ins	INS	54	15	c.401dup	p.T135Nfs*31		0.2778
T1407	TBL1XR1	TSG	34	40602474	40602474	G	A	novel	Missense_Mutation	SNP	46	6	c.67C>T	p.H23Y	deleterious(0)	0.1304
T1462	TET2	TSG	32	26105136	26105136	A	G	novel	Missense_Mutation	SNP	78	7	c.491A>G	p.D164G	tolerated(0.07)	0.0897
T1124	TP53	TSG	5	32563391	32563391	C	T	rs851872131	Missense_Mutation	SNP	79	65	c.899G>A	p.R300Q	deleterious(0.03)	0.8228
T1462	TP53	TSG	5	32564036	32564036	C	T	novel	Missense_Mutation	SNP	100	85	c.557G>A	p.C186Y	deleterious(0)	0.85
T416	TP53	TSG	5	32563403	32563403	C	A	novel	Missense_Mutation	SNP	62	50	c.887G>T	p.G296V	deleterious(0)	0.8065
T336	TP53	TSG	5	32564570	32564570	C	T	novel	Nonsense_Mutation	SNP	49	19	c.525G>A	p.W175*		0.3878
T1834	TP53	TSG	5	32563056	32563056	G	A	rs852416666	Missense_Mutation	SNP	64	34	c.973C>T	p.R325C	deleterious(0)	0.5312
T1490	TP53	TSG	5	32563424	32563424	A	T	novel	Missense_Mutation	SNP	48	33	c.866T>A	p.M289K	deleterious(0.01)	0.6875
T697	TP53BP1	TSG	30	10306018	10306019	-	CAATTTACCCATTTGGCTAA	novel	Frame_Shift_Ins	INS	63	4	c.1581_1582insTTAGCCAAATGGGTAAATTG	p.S528Lfs*7		0.0635
T1490	TSC2	TSG	6	38893873	38893874	-	GTAAGAAGAGTTCCAATCACGTCCCTCTGATGGTAGT	novel	Frame_Shift_Ins	INS	55	5	c.502_503insACTACCATCAGAGGGACGTGATTGGAACTCTTCTTAC	p.M168Nfs*38		0.0909
T218	XRCC2	TSG	16	16403442	16403447	AGTGTT	-	novel	In_Frame_Del	DEL	30	3	c.326_331del	p.K109_C111delinsS		0.1
T282	ZFHX3	TSG	5	78464911	78464911	C	A	novel	Missense_Mutation	SNP	14	4	c.5272G>T	p.A1758S	tolerated(0.78)	0.2857
T1462	ZFHX3	TSG	5	78455595	78455596	-	GCCGCCGCCGCGACAGCAG	novel	Frame_Shift_Ins	INS	193	4	c.10569_10570insCTGCTGTCGCGGCGGCGGC	p.G3524Lfs*67		0.0207
T1989	ACSL6	Unassigned	11	20261742	20261742	C	A	novel	Nonsense_Mutation	SNP	31	6	c.832G>T	p.E278*		0.1935
T282	ACVR2A	Unassigned	19	49723260	49723260	G	T	novel	3'UTR	SNP	8	2	c.*100G>T			0.25
T1124	AFDN	Unassigned	1	55516737	55516737	A	G	novel	Missense_Mutation	SNP	390	158	c.3725A>G	p.Q1242R	deleterious_low_confidence(0)	0.4051
T1124	AFDN	Unassigned	1	55516916	55516916	A	G	novel	Missense_Mutation	SNP	223	101	c.3904A>G	p.T1302A	tolerated_low_confidence(0.13)	0.4529
T416	AFDN	Unassigned	1	55516817	55516817	G	C	novel	Missense_Mutation	SNP	179	57	c.3805G>C	p.D1269H	deleterious_low_confidence(0)	0.3184
T282	AFF4	Unassigned	11	21180291	21180291	G	A	novel	Missense_Mutation	SNP	21	5	c.1553C>T	p.P518L	tolerated(0.35)	0.2381
T1407	AKAP9	Unassigned	14	17710059	17710059	A	T	novel	Missense_Mutation	SNP	12	4	c.6658A>T	p.T2220S	tolerated(0.26)	0.3333
T485	AKAP9	Unassigned	14	17727634	17727634	G	C	novel	Missense_Mutation	SNP	58	3	c.9819G>C	p.Q3273H	tolerated(0.1)	0.0517
T311	ANK1	Unassigned	16	23926804	23926804	C	T	novel	Missense_Mutation	SNP	71	26	c.3964C>T	p.R1322C	deleterious(0.02)	0.3662
T167	ARHGEF10	Unassigned	16	54318609	54318609	A	G	rs852813091	5'UTR	SNP	371	146	c.-337A>G			0.3935
T697	ARHGEF10L	Unassigned	2	80723304	80723304	T	A	novel	Missense_Mutation	SNP	32	3	c.1952A>T	p.Q651L	deleterious(0)	0.0938
T697	ARHGEF10L	Unassigned	2	80723306	80723307	GA	-	novel	Frame_Shift_Del	DEL	32	3	c.1949_1950del	p.F650Sfs*31		0.0938
T1462	ARID5A	Unassigned	17	34333592	34333592	C	G	novel	5'UTR	SNP	38	20	c.-29G>C			0.5263
T167	ASPSCR1	Unassigned	9	308096	308096	G	A	rs850765934	3'UTR	SNP	292	144	c.*5C>T			0.4932
T1989	BCL11A	Unassigned	10	60598362	60598363	-	CGCTCAAGTCCGTG	novel	Nonsense_Mutation	INS	82	4	c.1861_1862insCACGGACTTGAGCG	p.L621Pfs*4		0.0488
T311	BCL9L	Unassigned	5	14918471	14918471	C	T	novel	Nonsense_Mutation	SNP	116	4	c.3796C>T	p.Q1266*		0.0345
T282	BCLAF1	Unassigned	1	28855548	28855548	A	G	novel	Missense_Mutation	SNP	63	3	c.2630T>C	p.F877S	deleterious(0)	0.0476
T282	BCLAF1	Unassigned	1	28855552	28855552	G	A	novel	Missense_Mutation	SNP	65	3	c.2626C>T	p.R876C	deleterious(0)	0.0462
T311	BIRC6	Unassigned	17	25670870	25670870	T	C	novel	Missense_Mutation	SNP	118	18	c.2288T>C	p.I763T	tolerated(0.16)	0.1525
T218	BMP5	Unassigned	12	23201035	23201035	C	T	novel	Missense_Mutation	SNP	630	21	c.392G>A	p.R131Q	tolerated(0.41)	0.0333
T1462	BRD3	Unassigned	9	50304104	50304105	GT	-	novel	Frame_Shift_Del	DEL	212	8	c.769_770del	p.T257Rfs*59		0.0377
T697	BUB1B	Unassigned	30	7399899	7399899	A	C	novel	Missense_Mutation	SNP	27	4	c.2117A>C	p.E706A	deleterious(0)	0.1481
T697	CACNA1D	Unassigned	20	36264522	36264522	T	G	novel	Missense_Mutation	SNP	93	4	c.2710A>C	p.K904Q	deleterious(0.04)	0.043
T311	CACNA1D	Unassigned	20	36230214	36230215	GG	TT	novel	Missense_Mutation	DNP	241	3	c.4042_4043delinsAA	p.P1348K	tolerated_low_confidence(0.34)	0.0124
T697	CACNA1D	Unassigned	20	36264528	36264529	TC	GT	novel	Missense_Mutation	DNP	94	4	c.2703_2704delinsAC	p.M901_K902delinsIQ		0.0426
T1462	CAMTA1	Unassigned	5	61402790	61402790	G	T	novel	Missense_Mutation	SNP	110	9	c.3952G>T	p.V1318L	tolerated_low_confidence(0.71)	0.0818
T697	CD209	Unassigned	20	52520708	52520708	C	T	novel	Missense_Mutation	SNP	70	3	c.169G>A	p.G57R	tolerated(0.21)	0.0429
T697	CD209	Unassigned	20	52520700	52520701	GA	-	novel	Frame_Shift_Del	DEL	70	3	c.176_177del	p.L59Qfs*71		0.0429
T416	CDH10	Unassigned	4	81100530	81100530	C	G	novel	Missense_Mutation	SNP	196	16	c.2283C>G	p.N761K	deleterious(0.01)	0.0816
T282	CDH17	Unassigned	29	38933193	38933193	G	T	novel	Missense_Mutation	SNP	26	4	c.1652C>A	p.A551D	deleterious(0)	0.1538
T344	CENPA	Unassigned	17	20811704	20811704	G	T	novel	5'UTR	SNP	13	2	c.-75G>T			0.1538
T344	CENPA	Unassigned	17	20811702	20811702	C	T	novel	5'UTR	SNP	13	2	c.-77C>T			0.1538
T311	CHD2	Unassigned	3	47105215	47105215	G	A	novel	Missense_Mutation	SNP	130	3	c.5342C>T	p.P1781L	deleterious_low_confidence(0.01)	0.0231
T282	CHD4	Unassigned	27	38418088	38418088	C	A	novel	Missense_Mutation	SNP	8	4	c.1235C>A	p.P412Q	deleterious(0)	0.5
T311	CNTNAP2	Unassigned	16	2497238	2497239	-	TGGACCTGGGTGTGCAAGGAGACGGGCGGGACCCCTGGCAGGGAAGCCAGTGGCAGGCCAGG	novel	Frame_Shift_Ins	INS	55	3	c.2393_2394insCCTGGCCTGCCACTGGCTTCCCTGCCAGGGGTCCCGCCCGTCTCCTTGCACACCCAGGTCCA	p.W798Cfs*54		0.0545
T148	CNTNAP2	Unassigned	16	3324331	3324331	A	T	novel	Missense_Mutation	SNP	43	4	c.1082T>A	p.V361E	tolerated(0.1)	0.093
T1490	CNTNAP2	Unassigned	16	3324337	3324337	G	C	novel	Nonsense_Mutation	SNP	15	4	c.1076C>G	p.S359*		0.2667
T1891	CNTNAP2	Unassigned	16	3390466	3390466	G	A	novel	Missense_Mutation	SNP	33	5	c.467C>T	p.A156V	deleterious(0.03)	0.1515
T282	CNTRL	Unassigned	11	74120051	74120051	C	G	novel	Missense_Mutation	SNP	9	4	c.2202C>G	p.S734R	tolerated(0.13)	0.4444
T282	COL2A1	Unassigned	27	6782306	6782306	G	A	novel	Missense_Mutation	SNP	12	4	c.2846G>A	p.G949D	deleterious(0)	0.3333
T1490	COL2A1	Unassigned	27	6778121	6778121	C	A	novel	Missense_Mutation	SNP	28	4	c.2129C>A	p.S710Y	deleterious(0.01)	0.1429
T311	COL3A1	Unassigned	36	30511152	30511152	A	-	novel	Frame_Shift_Del	DEL	140	4	c.1814del	p.Q605Rfs*186		0.0286
T311	COL3A1	Unassigned	36	30511153	30511153	G	T	novel	Missense_Mutation	SNP	140	4	c.1815G>T	p.Q605H	deleterious(0.04)	0.0286
T282	COL3A1	Unassigned	36	30488643	30488643	C	A	novel	Missense_Mutation	SNP	8	4	c.53C>A	p.P18H	tolerated(0.2)	0.5
T697	CPEB3	Unassigned	28	6602941	6602941	G	A	novel	Missense_Mutation	SNP	16	2	c.1256C>T	p.S419F	deleterious(0)	0.125
T697	CRTC1	Unassigned	20	44394390	44394390	A	C	novel	5'UTR	SNP	14	2	c.-62T>G			0.1429
T148	CSMD3	Unassigned	13	12420165	12420165	A	T	novel	Missense_Mutation	SNP	20	2	c.10368T>A	p.D3456E	deleterious(0.02)	0.1
T148	CSMD3	Unassigned	13	12420167	12420167	C	T	novel	Missense_Mutation	SNP	20	2	c.10366G>A	p.D3456N	deleterious(0.04)	0.1
T232	CTNND1	Unassigned	18	38434443	38434443	G	A	novel	Missense_Mutation	SNP	121	42	c.776C>T	p.P259L	deleterious(0.01)	0.3471
T311	DAZAP1	Unassigned	20	57411934	57411934	C	T	novel	3'UTR	SNP	22	5	c.*108G>A			0.2273
T697	DCTN1	Unassigned	17	48751058	48751059	GA	CG	novel	Missense_Mutation	DNP	33	4	c.1653_1654delinsCG	p.E551_T552delinsDA		0.1212
T1490	DDX10	Unassigned	5	23679484	23679484	T	C	novel	Missense_Mutation	SNP	24	2	c.2605A>G	p.S869G	tolerated(0.18)	0.0833
T485	DGCR8	Unassigned	26	29254578	29254578	G	A	novel	Nonsense_Mutation	SNP	159	5	c.784C>T	p.R262*		0.0314
T311	DGCR8	Unassigned	26	29251533	29251533	C	T	novel	Missense_Mutation	SNP	20	2	c.1279G>A	p.V427I	tolerated(0.31)	0.1
T485	DGCR8	Unassigned	26	29254581	29254582	-	CTTCAAAATTATAGTCCCTATCTTCTCCAAAATCTGCTTCTTCTCTG	novel	Nonsense_Mutation	INS	151	5	c.780_781insCAGAGAAGAAGCAGATTTTGGAGAAGATAGGGACTATAATTTTGAAG	p.R261Qfs*10		0.0331
T311	DGCR8	Unassigned	26	29251557	29251557	C	T	novel	Missense_Mutation	SNP	24	2	c.1255G>A	p.A419T	tolerated(0.11)	0.0833
T282	DKK1	Unassigned	26	35698585	35698585	C	A	novel	Missense_Mutation	SNP	23	4	c.419G>T	p.R140I	deleterious(0.02)	0.1739
T1462	DKK3	Unassigned	21	35035985	35035985	C	G	rs851092125	Missense_Mutation	SNP	125	61	c.639G>C	p.Q213H	deleterious(0.02)	0.488
T479	EBF1	Unassigned	4	51641624	51641624	A	G	novel	Missense_Mutation	SNP	133	59	c.706A>G	p.N236D	deleterious(0.03)	0.4436
T479	EBF1	Unassigned	4	51641627	51641627	A	G	novel	Missense_Mutation	SNP	132	59	c.709A>G	p.N237D	deleterious(0)	0.447
T1490	ELK4	Unassigned	38	2115353	2115354	-	TGCCTCCTCGGCCACAAACAGCGTGGCTGTCACGCAGGCTGTT	novel	Frame_Shift_Ins	INS	50	3	c.663_664insAACAGCCTGCGTGACAGCCACGCTGTTTGTGGCCGAGGAGGCA	p.A222Nfs*110		0.06
T485	ELL	Unassigned	20	44499481	44499481	C	A	novel	Missense_Mutation	SNP	14	4	c.749C>A	p.P250H	deleterious_low_confidence(0)	0.2857
T1462	ELOC	Unassigned	29	22476376	22476376	G	-	novel	5'UTR	DEL	61	30	c.-57del			0.4918
T697	EML4	Unassigned	17	33856168	33856168	C	G	novel	Missense_Mutation	SNP	18	4	c.278C>G	p.S93C	deleterious(0.03)	0.2222
T1462	EML4	Unassigned	17	33862378	33862378	A	G	novel	Missense_Mutation	SNP	43	19	c.571A>G	p.T191A	tolerated(0.76)	0.4419
T697	EPHA5	Unassigned	13	56228057	56228057	C	A	novel	Missense_Mutation	SNP	121	3	c.767G>T	p.S256I	tolerated(0.07)	0.0248
T479	EXT2	Unassigned	18	45115480	45115480	C	T	novel	Missense_Mutation	SNP	50	23	c.841G>A	p.V281I	tolerated(0.59)	0.46
T697	EZR	Unassigned	1	48178657	48178657	G	T	novel	Missense_Mutation	SNP	11	4	c.444C>A	p.S148R	deleterious(0.02)	0.3636
T1989	FAT4	Unassigned	19	15179545	15179546	GG	AA	novel	Missense_Mutation	DNP	13	2	c.11971_11972delinsTT	p.P3991F	deleterious(0)	0.1538
T148	FGFR1OP	Unassigned	1	54854741	54854741	G	A	novel	Missense_Mutation	SNP	68	6	c.349G>A	p.E117K	tolerated(0.07)	0.0882
T697	FIP1L1	Unassigned	13	46075140	46075140	C	G	novel	Missense_Mutation	SNP	57	5	c.1386C>G	p.D462E	tolerated(1)	0.0877
T1490	FLNA	Unassigned	X	122065205	122065205	T	A	novel	Missense_Mutation	SNP	43	35	c.637T>A	p.W213R	deleterious(0)	0.814
T1462	FUS	Unassigned	6	17061462	17061462	C	T	novel	Missense_Mutation	SNP	66	37	c.1192G>A	p.G398S	tolerated(0.37)	0.5606
T697	GATA1	Unassigned	X	41998168	41998169	-	ATGCTGGCTACATAGGAGAGGGACCCCACCCTCCT	novel	3'UTR	INS	7	2	c.*9_*10insATGCTGGCTACATAGGAGAGGGACCCCACCCTCCT			0.2857
T1989	GRM3	Unassigned	14	13043691	13043691	G	A	novel	Missense_Mutation	SNP	74	30	c.2017G>A	p.A673T	tolerated(0.06)	0.4054
T232	H3C8	Unassigned	35	24187479	24187479	T	A	novel	Missense_Mutation	SNP	22	7	c.110A>T	p.K37M	deleterious_low_confidence(0.01)	0.3182
T697	H3C8	Unassigned	35	24187566	24187566	G	T	novel	Missense_Mutation	SNP	51	3	c.23C>A	p.A8E	deleterious_low_confidence(0)	0.0588
T697	H3C8	Unassigned	35	24187562	24187563	GC	-	novel	Frame_Shift_Del	DEL	49	3	c.26_27del	p.R9Qfs*?		0.0612
T311	HIP1	Unassigned	6	6978072	6978073	CC	TT	novel	Missense_Mutation	DNP	9	2	c.1668_1669delinsAA	p.E557K		0.2222
T697	HLF	Unassigned	9	30376272	30376272	C	T	novel	Missense_Mutation	SNP	18	4	c.874C>T	p.H292Y	tolerated(0.56)	0.2222
T344	HSP90AA1	Unassigned	8	70094074	70094074	C	T	rs850933501	Missense_Mutation	SNP	49	4	c.745G>A	p.E249K	deleterious_low_confidence(0)	0.0816
T1860	HSP90AA1	Unassigned	8	70094552	70094552	G	T	novel	Missense_Mutation	SNP	98	7	c.446C>A	p.A149D	deleterious_low_confidence(0)	0.0714
T218	HSP90AA1	Unassigned	8	70094552	70094552	G	T	novel	Missense_Mutation	SNP	172	9	c.446C>A	p.A149D	deleterious_low_confidence(0)	0.0523
T344	HSP90AA1	Unassigned	8	70094094	70094097	TCTT	-	novel	Frame_Shift_Del	DEL	46	4	c.722_725del	p.K241Rfs*53		0.087
T697	IKZF1	Unassigned	18	1727588	1727589	-	GCTT	novel	Frame_Shift_Ins	INS	27	4	c.561_562insGCTT	p.L188Afs*69		0.1481
T282	IKZF1	Unassigned	18	1749418	1749418	C	A	novel	Missense_Mutation	SNP	17	4	c.1417C>A	p.H473N	deleterious_low_confidence(0.04)	0.2353
T167	IRS4	Unassigned	X	82277371	82277371	C	A	novel	3'UTR	SNP	3	2	c.*902G>T			0.6667
T148	ITK	Unassigned	4	52966263	52966263	G	A	novel	5'UTR	SNP	26	2	c.-86C>T			0.0769
T148	ITK	Unassigned	4	52966265	52966265	G	A	novel	5'UTR	SNP	26	2	c.-88C>T			0.0769
T1490	KIF5B	Unassigned	2	14852979	14852979	A	G	novel	Missense_Mutation	SNP	20	3	c.364A>G	p.M122V	deleterious(0.03)	0.15
T167	LEPROTL1	Unassigned	16	34189110	34189115	CGAAGA	-	novel	5'UTR	DEL	102	7	c.-100_-95del			0.0686
T282	LMNA	Unassigned	7	41705422	41705422	C	A	novel	Nonsense_Mutation	SNP	2	2	c.1741G>T	p.E581*		1
T697	LRP1B	Unassigned	19	42849006	42849008	CAT	-	novel	In_Frame_Del	DEL	94	4	c.8689_8691del	p.M2897del		0.0426
T416	LSM14A	Unassigned	1	118073909	118073909	G	T	novel	Missense_Mutation	SNP	23	2	c.532C>A	p.P178T	deleterious(0)	0.087
T311	MALT1	Unassigned	1	17363120	17363120	C	A	novel	Missense_Mutation	SNP	14	2	c.1234G>T	p.A412S	tolerated(0.17)	0.1429
T311	MALT1	Unassigned	1	17363117	17363118	GT	-	novel	Frame_Shift_Del	DEL	14	2	c.1236_1237del	p.L413Kfs*20		0.1429
T697	MAML2	Unassigned	21	5163181	5163181	G	T	novel	Nonsense_Mutation	SNP	49	3	c.3016G>T	p.E1006*		0.0612
T232	MAML2	Unassigned	21	5056682	5056682	G	C	novel	Missense_Mutation	SNP	229	22	c.1481G>C	p.G494A	tolerated(0.46)	0.0961
T167	MGMT	Unassigned	28	38427297	38427297	A	G	rs9200875	Missense_Mutation	SNP	109	51	c.550A>G	p.T184A	tolerated(1)	0.4679
T311	MLLT3	Unassigned	11	40000252	40000329	CTGCTGCTGCTGCTGCTGCTGCTGCTGCAGCTACTGCTGCTGCTGCTGCTACTGCTGCTGCTGCTGCTGCTGCAGCTA	-	novel	In_Frame_Del	DEL	42	3	c.582_659del	p.C196_S221del		0.0714
T1462	MN1	Unassigned	26	21259400	21259400	C	-	novel	Frame_Shift_Del	DEL	58	58	c.1632del	p.Q544Hfs*210		1
T1989	MN1	Unassigned	26	21259400	21259400	C	-	novel	Frame_Shift_Del	DEL	28	5	c.1632del	p.Q544Hfs*210		0.1786
T1462	MN1	Unassigned	26	21259402	21259406	GTTGC	-	novel	Frame_Shift_Del	DEL	58	58	c.1626_1630del	p.Q543Afs*49		1
T1921	MN1	Unassigned	26	21260130	21260132	TGT	-	rs852766661	In_Frame_Del	DEL	99	10	c.900_902del	p.Q315del		0.101
T1462	MPEG1	Unassigned	18	37531456	37531456	A	G	rs851121179	Missense_Mutation	SNP	85	69	c.425A>G	p.K142R	tolerated(0.42)	0.8118
T282	MYH11	Unassigned	6	28145718	28145718	C	A	novel	Missense_Mutation	SNP	13	2	c.4687C>A	p.Q1563K	deleterious(0.02)	0.1538
T282	MYH11	Unassigned	6	28204523	28204523	G	T	novel	Missense_Mutation	SNP	17	4	c.2098G>T	p.A700S	tolerated(0.86)	0.2353
T282	MYH11	Unassigned	6	28100570	28100570	C	A	novel	Missense_Mutation	SNP	20	4	c.713C>A	p.A238D	deleterious(0)	0.2
T1490	N4BP2	Unassigned	3	72439321	72439321	G	T	novel	5'UTR	SNP	11	4	c.-659C>A			0.3636
T282	NIN	Unassigned	8	27145659	27145659	C	T	novel	Missense_Mutation	SNP	9	4	c.1072G>A	p.A358T	deleterious(0)	0.4444
T1490	NUMA1	Unassigned	21	26073008	26073009	-	CAGAGCCGAGTTGCC	novel	In_Frame_Ins	INS	19	4	c.5658_5659insCAGAGCCGAGTTGCC	p.G1886_V1887insQSRVA		0.2105
T1490	NUMA1	Unassigned	21	26073007	26073007	G	A	novel	Missense_Mutation	SNP	19	4	c.5657G>A	p.G1886E	deleterious(0.04)	0.2105
T1490	OLIG2	Unassigned	31	27676032	27676032	G	T	novel	Missense_Mutation	SNP	15	2	c.997G>T	p.G333C	deleterious_low_confidence(0.02)	0.1333
T485	PCM1	Unassigned	16	41239994	41239994	C	G	novel	Missense_Mutation	SNP	56	5	c.1794C>G	p.S598R	deleterious(0.02)	0.0893
T311	PDE4DIP	Unassigned	17	57357972	57357973	GC	AG	novel	Missense_Mutation	DNP	48	4	c.7817_7818delinsAG	p.R2606Q	tolerated_low_confidence(0.41)	0.0833
T167	PDE4DIP	Unassigned	17	57348098	57348098	G	A	rs850964208	Missense_Mutation	SNP	64	64	c.6962G>A	p.S2321N	tolerated(0.3)	1
T282	PER1	Unassigned	5	32961716	32961716	C	A	novel	Nonsense_Mutation	SNP	24	4	c.2452G>T	p.E818*		0.1667
T232	POLG	Unassigned	3	52368056	52368056	C	T	novel	Missense_Mutation	SNP	86	25	c.1506G>A	p.M502I	deleterious(0.02)	0.2907
T1891	POLQ	Unassigned	33	24821927	24821927	G	A	novel	Missense_Mutation	SNP	80	34	c.1561C>T	p.R521C	deleterious(0.01)	0.425
T697	PPFIBP1	Unassigned	27	20036979	20036979	G	C	novel	Missense_Mutation	SNP	8	3	c.2424C>G	p.N808K	tolerated(0.79)	0.375
T148	PRDM16	Unassigned	5	58017522	58017522	C	T	novel	3'UTR	SNP	16	4	c.*3244C>T			0.25
T230	PRDM16	Unassigned	5	57995150	57995150	G	A	novel	Missense_Mutation	SNP	166	24	c.2420G>A	p.R807Q	tolerated(0.1)	0.1446
T1462	PTP4A1	Unassigned	12	27044616	27044617	-	GCA	novel	5'UTR	INS	35	17	c.-510_-509insAGC			0.4857
T697	PTPN13	Unassigned	32	10268822	10268823	-	ATACG	novel	Frame_Shift_Ins	INS	74	4	c.3168_3169insATACG	p.G1057Ifs*4		0.0541
T697	PTPN13	Unassigned	32	10268814	10268814	T	C	novel	Missense_Mutation	SNP	84	4	c.3160T>C	p.Y1054H	deleterious(0.03)	0.0476
T282	PTPN13	Unassigned	32	10258965	10258965	C	A	novel	Missense_Mutation	SNP	21	4	c.2225C>A	p.S742Y	deleterious(0)	0.1905
T1407	PTPRC	Unassigned	7	4201851	4201851	C	G	novel	Missense_Mutation	SNP	18	4	c.1391G>C	p.S464T	tolerated(0.5)	0.2222
T282	RAD54L	Unassigned	15	14129773	14129773	G	T	novel	Missense_Mutation	SNP	24	4	c.390C>A	p.D130E	tolerated(0.73)	0.1667
T282	RAD54L	Unassigned	15	14129772	14129772	G	-	novel	Frame_Shift_Del	DEL	24	4	c.391del	p.Q131Rfs*2		0.1667
T282	RANBP2	Unassigned	10	35122247	35122247	C	G	novel	Missense_Mutation	SNP	27	2	c.2281G>C	p.A761P	tolerated(1)	0.0741
T1860	RANBP2	Unassigned	10	35109890	35109890	C	A	rs852812769	Missense_Mutation	SNP	99	23	c.5096G>T	p.G1699V	tolerated_low_confidence(0.42)	0.2323
T1490	RNF213	Unassigned	9	1462337	1462343	AGGTCTA	-	novel	Frame_Shift_Del	DEL	51	3	c.9986_9992del	p.L3329Wfs*17		0.0588
T697	RNF213	Unassigned	9	1449423	1449424	CT	AA	novel	Missense_Mutation	DNP	11	4	c.11599_11600delinsTT	p.S3867F	tolerated(0.16)	0.3636
T1462	RNF213	Unassigned	9	1483341	1483341	C	A	rs851441137	Missense_Mutation	SNP	200	200	c.4456G>T	p.V1486L	tolerated(0.17)	1
T697	RPN1	Unassigned	20	2616651	2616651	C	T	novel	Missense_Mutation	SNP	22	2	c.1276G>A	p.V426M	deleterious(0.02)	0.0909
T697	RPN1	Unassigned	20	2616646	2616646	G	C	novel	Missense_Mutation	SNP	24	2	c.1281C>G	p.H427Q	tolerated(0.15)	0.0833
T1860	SALL4	Unassigned	24	37948053	37948053	T	C	rs852322317	Missense_Mutation	SNP	60	4	c.1244A>G	p.H415R	deleterious(0)	0.0667
T1834	SALL4	Unassigned	24	37947725	37947726	-	CA	novel	Frame_Shift_Ins	INS	267	6	c.1571_1572insTG	p.P526Gfs*25		0.0225
T1860	SALL4	Unassigned	24	37948069	37948069	A	C	rs852842279	Missense_Mutation	SNP	73	5	c.1228T>G	p.C410G	deleterious(0)	0.0685
T1462	SALL4	Unassigned	24	37947262	37947262	C	T	novel	Missense_Mutation	SNP	378	199	c.2035G>A	p.A679T	tolerated(1)	0.5265
T697	SETD5	Unassigned	20	8711437	8711438	-	CT	novel	Frame_Shift_Ins	INS	101	4	c.1883_1884insAG	p.P629Gfs*27		0.0396
T697	SETD5	Unassigned	20	8711440	8711441	GG	-	novel	Frame_Shift_Del	DEL	102	4	c.1880_1881del	p.P627Qfs*9		0.0392
T485	SETD7	Unassigned	19	3223923	3223923	G	T	novel	3'UTR	SNP	30	2	c.*21G>T			0.0667
T336	SFRP4	Unassigned	18	12018416	12018418	GCG	CAA	novel	Missense_Mutation	TNP	105	5	c.123_125delinsCAA	p.R42K		0.0476
T336	SFRP4	Unassigned	18	12018413	12018413	C	G	novel	Missense_Mutation	SNP	97	5	c.120C>G	p.I40M	tolerated(1)	0.0515
T282	SHTN1	Unassigned	28	27517246	27517246	C	A	novel	5'UTR	SNP	11	4	c.-33G>T			0.3636
T1462	SNX29	Unassigned	6	30414081	30414081	C	A	novel	Missense_Mutation	SNP	97	7	c.2189G>T	p.S730I	tolerated(0.14)	0.0722
T485	SPECC1	Unassigned	5	39940200	39940201	GT	AG	novel	3'UTR	DNP	16	2	c.*20_*21delinsCT			0.125
T697	STAT2	Unassigned	10	646645	646646	-	CGT	novel	In_Frame_Ins	INS	11	2	c.1341_1342insACG	p.T447dup		0.1818
T485	STAT2	Unassigned	10	644960	644961	-	TGT	novel	In_Frame_Ins	INS	252	6	c.1904_1905insACA	p.L635_Q636insH		0.0238
T218	STAT2	Unassigned	10	646602	646602	G	A	novel	Missense_Mutation	SNP	202	9	c.1385C>T	p.S462F	tolerated(0.06)	0.0446
T485	STAT2	Unassigned	10	646602	646602	G	A	novel	Missense_Mutation	SNP	82	7	c.1385C>T	p.S462F	tolerated(0.06)	0.0854
T485	STAT2	Unassigned	10	644959	644960	-	T	novel	Frame_Shift_Ins	INS	252	6	c.1905_1906insA	p.Q636Tfs*22		0.0238
T282	STRN	Unassigned	17	29304774	29304774	C	A	novel	Missense_Mutation	SNP	18	4	c.440G>T	p.S147I	tolerated(0.18)	0.2222
T282	TCF12	Unassigned	30	22108872	22108872	G	T	novel	5'UTR	SNP	21	3	c.-52G>T			0.1429
T282	TEC	Unassigned	13	44010883	44010883	G	A	novel	Missense_Mutation	SNP	25	4	c.421C>T	p.P141S	tolerated(0.17)	0.16
T697	TFRC	Unassigned	33	29220635	29220636	AA	-	novel	Frame_Shift_Del	DEL	33	3	c.1634_1635del	p.F545*		0.0909
T167	TFRC	Unassigned	33	29237121	29237122	-	GCC	novel	In_Frame_Ins	INS	16	16	c.403_405dup	p.G135dup		1
T1891	THRAP3	Unassigned	15	5970573	5970573	C	T	rs22365471	Missense_Mutation	SNP	113	3	c.272G>A	p.R91K	tolerated(0.09)	0.0265
T1891	THRAP3	Unassigned	15	5970580	5970580	G	A	rs22365469	Missense_Mutation	SNP	119	3	c.265C>T	p.R89C	tolerated(0.06)	0.0252
T218	THRAP3	Unassigned	15	5970551	5970556	CTGGCC	-	novel	In_Frame_Del	DEL	700	19	c.289_294del	p.G97_Q98del		0.0271
T697	THRAP3	Unassigned	15	5968101	5968101	G	A	novel	Missense_Mutation	SNP	17	2	c.1229C>T	p.P410L	tolerated(0.13)	0.1176
T697	THRAP3	Unassigned	15	5968098	5968098	T	C	novel	Missense_Mutation	SNP	16	2	c.1232A>G	p.K411R	tolerated(0.08)	0.125
T167	TLE2	Unassigned	20	56157473	56157473	C	T	rs852731561	3'UTR	SNP	60	32	c.*52C>T			0.5333
T479	TLE3	Unassigned	30	33857734	33857736	GGC	-	rs852409354	In_Frame_Del	DEL	56	41	c.1066_1068del	p.A356del		0.7321
T1407	TNC	Unassigned	11	69137723	69137724	-	AGTGACTGTCTTTCT	novel	In_Frame_Ins	INS	169	4	c.1001_1002insAGAAAGACAGTCACT	p.Q334_G335insERQSL		0.0237
T1407	TNC	Unassigned	11	69137722	69137723	-	AA	novel	Frame_Shift_Ins	INS	169	4	c.1002_1003insTT	p.G335Lfs*135		0.0237
T1490	TPR	Unassigned	7	19426910	19426910	G	T	novel	Nonsense_Mutation	SNP	18	4	c.1853C>A	p.S618*		0.2222
T1124	TRAF2	Unassigned	9	48702645	48702645	G	A	novel	Missense_Mutation	SNP	88	15	c.266C>T	p.S89L	deleterious(0.04)	0.1705
T1834	TRIM27	Unassigned	35	25922833	25922861	GCGGCCCCGCCCAGCGGCCCTGGGGTCCT	-	novel	5'UTR	DEL	8	4	c.-398_-370del			0.5
T1834	TRIM27	Unassigned	35	25922970	25922970	A	G	novel	5'UTR	SNP	8	2	c.-507T>C			0.25
T697	WAS	Unassigned	X	41885865	41885865	C	G	novel	Missense_Mutation	SNP	26	2	c.565C>G	p.L189V	tolerated(0.57)	0.0769
T218	WNK2	Unassigned	1	98455808	98455809	GT	AA	novel	Missense_Mutation	DNP	20	2	c.1148_1149delinsTT	p.Y383F		0.1
T1891	WRN	Unassigned	16	33200666	33200666	C	T	novel	Missense_Mutation	SNP	48	10	c.3251G>A	p.R1084H	deleterious(0.02)	0.2083
T1490	WRN	Unassigned	16	33216106	33216106	A	G	novel	Missense_Mutation	SNP	18	4	c.2744T>C	p.F915S	deleterious(0.01)	0.2222
T1490	XPC	Unassigned	20	4301604	4301604	G	T	novel	Missense_Mutation	SNP	30	2	c.2611C>A	p.L871M	deleterious(0)	0.0667
T282	ZBTB16	Unassigned	5	19095469	19095469	C	A	novel	Missense_Mutation	SNP	24	4	c.1459G>T	p.D487Y	deleterious(0.01)	0.1667
T697	ZNF521	Unassigned	7	63264571	63264572	-	GGTTC	novel	Frame_Shift_Ins	INS	148	5	c.2763_2764insGTTCG	p.K922Vfs*53		0.0338
T697	ZNF521	Unassigned	7	63264574	63264578	AAGCC	-	novel	Frame_Shift_Del	DEL	156	4	c.2765_2769del	p.K922Rfs*4		0.0256
T416	ZNF521	Unassigned	7	63421145	63421145	T	A	novel	3'UTR	SNP	25	2	c.*127T>A			0.08
T167	AADAT		25	20944137	20944137	G	C	rs851461682	Missense_Mutation	SNP	64	32	c.331C>G	p.R111G	deleterious_low_confidence(0.01)	0.5
T1891	AADAT		25	20928124	20928124	C	T	novel	Missense_Mutation	SNP	44	5	c.1187G>A	p.R396Q	deleterious(0)	0.1136
T1462	AAGAB		30	31376670	31376670	C	T	rs852547202	Missense_Mutation	SNP	89	37	c.815G>A	p.R272H	tolerated(0.17)	0.4157
T148	AAK1		10	68162506	68162507	-	TTCCCCCCTTCCCCCC	novel	5'UTR	INS	40	6	c.-51_-50insGGGGGGAAGGGGGGAA			0.15
T697	AASDH		13	48584902	48584903	-	AATGGGAACAGATTTTGGAAGATCGAATTGAATCTTC	novel	Frame_Shift_Ins	INS	41	4	c.2295_2296insGAAGATTCAATTCGATCTTCCAAAATCTGTTCCCATT	p.S766Efs*22		0.0976
T1891	ABCA13		18	186069	186069	G	A	novel	Missense_Mutation	SNP	82	9	c.7235G>A	p.R2412H	tolerated(1)	0.1098
T336	ABCA13		18	178483	178483	C	T	novel	Missense_Mutation	SNP	111	46	c.1778C>T	p.S593L	tolerated(0.58)	0.4144
T1834	ABCA13		18	352196	352196	G	T	novel	3'UTR	SNP	187	28	c.*1737G>T			0.1497
T282	ABCA5		9	15618459	15618459	C	A	novel	Missense_Mutation	SNP	25	4	c.2488G>T	p.G830C	deleterious(0.01)	0.16
T1407	ABCB1		14	13711786	13711786	C	T	novel	Missense_Mutation	SNP	16	2	c.377G>A	p.G126D	deleterious(0.01)	0.125
T282	ABCB1		14	13666764	13666764	C	A	novel	Missense_Mutation	SNP	22	4	c.2509G>T	p.V837F	tolerated(0.15)	0.1818
T1834	ABCB11		36	13769430	13769430	C	A	novel	Missense_Mutation	SNP	36	6	c.2299G>T	p.A767S	tolerated(0.07)	0.1667
T1923	ABCB4		14	13565873	13565873	C	A	novel	Missense_Mutation	SNP	58	4	c.2324G>T	p.G775V	deleterious(0.02)	0.069
T311	ABCB5		14	34752404	34752405	TG	-	novel	Frame_Shift_Del	DEL	35	3	c.3216_3217del	p.D1072Efs*16		0.0857
T1407	ABCB7		X	58342516	58342516	G	T	novel	Nonsense_Mutation	SNP	15	4	c.1721C>A	p.S574*		0.2667
T697	ABCC1		6	27928781	27928781	C	T	novel	Missense_Mutation	SNP	12	2	c.796G>A	p.A266T	tolerated(0.33)	0.1667
T697	ABCC1		6	27928779	27928780	GG	-	novel	Frame_Shift_Del	DEL	12	2	c.797_798del	p.A266Efs*32		0.1667
T479	ABCC10		12	11911041	11911042	-	CTTTCTTCCTGCAGC	novel	In_Frame_Ins	INS	45	4	c.2631_2632insCTTTCTTCCTGCAGC	p.L877_R878insLSSCS		0.0889
T697	ABCC10		12	11909486	11909486	T	C	novel	Missense_Mutation	SNP	27	2	c.2177T>C	p.L726P	deleterious(0)	0.0741
T1462	ABCC12		2	66938509	66938509	G	T	rs851546721	Missense_Mutation	SNP	247	128	c.2151G>T	p.M717I	tolerated(0.18)	0.5182
T1462	ABCC3		9	26564937	26564937	G	T	novel	Missense_Mutation	SNP	202	94	c.281G>T	p.W94L	tolerated(0.76)	0.4653
T1462	ABCC3		9	26568507	26568507	G	C	novel	Missense_Mutation	SNP	131	55	c.863G>C	p.R288T	tolerated(0.16)	0.4198
T282	ABCC5		34	16909820	16909820	C	A	novel	Missense_Mutation	SNP	11	4	c.911G>T	p.C304F	tolerated(0.2)	0.3636
T1923	ABCC8		21	39964024	39964024	G	-	novel	Frame_Shift_Del	DEL	103	4	c.4285del	p.R1429Afs*42		0.0388
T416	ABCG2		32	11452981	11452981	C	G	novel	Missense_Mutation	SNP	20	2	c.1623G>C	p.M541I	tolerated(0.59)	0.1
T1462	ABHD6		20	32307217	32307217	C	T	novel	Missense_Mutation	SNP	48	15	c.589G>A	p.V197I	tolerated(0.28)	0.3125
T697	ABLIM1		28	25263343	25263343	G	A	novel	Missense_Mutation	SNP	46	2	c.2285C>T	p.S762F	deleterious(0.03)	0.0435
T1490	ABLIM3		4	59701492	59701492	T	C	novel	Missense_Mutation	SNP	45	3	c.1493A>G	p.E498G	deleterious(0.03)	0.0667
T1490	ABLIM3		4	59701502	59701503	-	TGCTTGTGCTCTCTCTCTCTCTCCCCCTCTCACTCA	novel	Nonsense_Mutation	INS	37	3	c.1482_1483insTGAGTGAGAGGGGGAGAGAGAGAGAGAGCACAAGCA	p.S494_G495ins*		0.0811
T311	ABRA		13	7598908	7598909	GG	TT	novel	Missense_Mutation	DNP	121	4	c.608_609delinsAA	p.P203Q	tolerated(0.59)	0.0331
T1462	ABT1		35	24357544	24357544	C	T	rs852857138	Missense_Mutation	SNP	158	77	c.85C>T	p.L29F	tolerated_low_confidence(0.67)	0.4873
T1407	ACACA		9	36982221	36982221	C	A	novel	Nonsense_Mutation	SNP	50	6	c.5335G>T	p.E1779*		0.12
T282	ACACA		9	37008237	37008237	G	A	novel	Missense_Mutation	SNP	26	4	c.4244C>T	p.A1415V	deleterious(0.01)	0.1538
T282	ACACA		9	37080965	37080965	C	A	novel	Missense_Mutation	SNP	21	4	c.1017G>T	p.E339D	tolerated(0.11)	0.1905
T311	ACACB		26	17784911	17784911	T	A	novel	Missense_Mutation	SNP	19	2	c.5396A>T	p.Y1799F	deleterious(0.02)	0.1053
T282	ACAD8		5	984025	984025	C	A	novel	Missense_Mutation	SNP	19	4	c.1066G>T	p.A356S	tolerated_low_confidence(0.22)	0.2105
T1462	ACADS		26	16584090	16584090	G	A	rs23309239	3'UTR	SNP	37	37	c.*57G>A			1
T2063	ACADSB		28	32564372	32564410	CCGTCGCCGCCGCCGCCGCCGCCGCCGCCGCCTTCGTCA	-	novel	5'UTR	DEL	115	7	c.-39_-1del			0.0609
T1490	ACADSB		28	32564382	32564414	CGCCGCCGCCGCCGCCGCCGCCTTCGTCACCGT	-	novel	5'UTR	DEL	84	12	c.-33_-1del			0.1429
T232	ACADSB		28	32564382	32564414	CGCCGCCGCCGCCGCCGCCGCCTTCGTCACCGT	-	novel	5'UTR	DEL	151	4	c.-33_-1del			0.0265
T148	ACAN		3	52002623	52002623	C	T	novel	Missense_Mutation	SNP	155	61	c.976C>T	p.R326W	deleterious(0)	0.3935
T282	ACAP1		5	32292365	32292365	A	T	novel	Nonsense_Mutation	SNP	20	4	c.10A>T	p.K4*		0.2
T1462	ACCS		18	45158357	45158357	C	G	novel	Missense_Mutation	SNP	71	10	c.130G>C	p.E44Q	tolerated(0.99)	0.1408
T1462	ACCS		18	45158387	45158387	G	A	novel	Missense_Mutation	SNP	63	10	c.100C>T	p.R34C	tolerated(0.36)	0.1587
T1989	ACCS		18	45148200	45148200	C	T	novel	Missense_Mutation	SNP	17	4	c.806G>A	p.R269Q	tolerated(0.65)	0.2353
T697	ACCS		18	45153441	45153441	A	T	novel	Missense_Mutation	SNP	33	2	c.416T>A	p.F139Y	deleterious(0.01)	0.0606
T218	ACD		5	81791888	81791889	AC	GT	novel	Missense_Mutation	DNP	106	7	c.863_864inv	p.N288S	tolerated(1)	0.066
T697	ACE2		X	11815901	11815901	C	A	novel	Missense_Mutation	SNP	12	4	c.1068G>T	p.R356S	deleterious(0)	0.3333
T148	ACE2		X	11863997	11863999	ACC	TTT	novel	3'UTR	TNP	12	2	c.*135_*137delinsAAA			0.1667
T311	ACKR1		38	22763285	22763287	CAG	-	novel	In_Frame_Del	DEL	131	4	c.343_345del	p.L115del		0.0305
T282	ACO2		10	23759811	23759811	G	T	novel	Missense_Mutation	SNP	18	4	c.336C>A	p.S112R	deleterious_low_confidence(0)	0.2222
T282	ACOT7		5	60222504	60222504	G	T	novel	Missense_Mutation	SNP	20	4	c.190C>A	p.L64M	tolerated(0.07)	0.2
T282	ACP6		17	58218105	58218105	C	A	novel	Missense_Mutation	SNP	26	4	c.862G>T	p.V288F	tolerated(0.06)	0.1538
T311	ACP7		1	114063666	114063666	C	T	novel	Missense_Mutation	SNP	12	6	c.1159G>A	p.V387M	deleterious(0.02)	0.5
T282	ACSM5		6	24923169	24923169	G	A	novel	Missense_Mutation	SNP	7	2	c.1034C>T	p.T345I	deleterious(0)	0.2857
T416	ACSM5		6	24931814	24931814	T	A	novel	Missense_Mutation	SNP	25	2	c.538A>T	p.S180C	deleterious(0.03)	0.08
T167	ACSS1		23	1251795	1251833	CCGCCCCGTGTCCGCCCCGCCCCGCCCCGTCTCCGCCCC	-	novel	In_Frame_Del	DEL	52	4	c.423_461del	p.G142_G154del		0.0769
T282	ACSS2		24	23959384	23959384	C	T	novel	Missense_Mutation	SNP	25	4	c.542C>T	p.A181V	deleterious(0.03)	0.16
T282	ACSS2		24	23928877	23928877	G	T	novel	5'UTR	SNP	27	4	c.-19G>T			0.1481
T738	ACSS2		24	23934531	23934531	T	A	novel	Missense_Mutation	SNP	17	2	c.357T>A	p.D119E	tolerated(0.12)	0.1176
T282	ACSS2		24	23928864	23928864	G	T	novel	5'UTR	SNP	27	4	c.-32G>T			0.1481
T1989	ACTN1		8	42719829	42719829	G	A	novel	Nonsense_Mutation	SNP	14	4	c.2281C>T	p.Q761*		0.2857
T485	ACTN1		8	42716832	42716832	T	G	novel	Missense_Mutation	SNP	32	5	c.2584A>C	p.I862L	tolerated(0.9)	0.1562
T738	ACVR1C		36	3561004	3561004	C	G	novel	Missense_Mutation	SNP	18	2	c.329G>C	p.R110P	tolerated(0.2)	0.1111
T697	ADAD2		5	68163417	68163417	G	A	novel	Missense_Mutation	SNP	26	4	c.1783C>T	p.R595C	deleterious(0)	0.1538
T311	ADAD2		5	68163283	68163292	CCAAAAATGG	-	novel	3'UTR	DEL	13	3	c.*42_*51del			0.2308
T311	ADAD2		5	68163274	68163278	CGCCT	-	novel	3'UTR	DEL	12	3	c.*56_*60del			0.25
T1989	ADAM10		30	23629465	23629466	-	ATATTTCTAATACTAC	novel	Frame_Shift_Ins	INS	65	4	c.1218_1219insGTAGTATTAGAAATAT	p.K407Vfs*6		0.0615
T1989	ADAM10		30	23629467	23629468	-	AGTGAGAATTT	novel	Nonsense_Mutation	INS	65	4	c.1216_1217insAAATTCTCACT	p.S406*		0.0615
T282	ADAM20		8	44266260	44266260	T	G	novel	Missense_Mutation	SNP	22	5	c.28A>C	p.T10P	tolerated_low_confidence(0.07)	0.2273
T282	ADAM23		37	15119723	15119723	G	T	novel	Missense_Mutation	SNP	23	4	c.1473G>T	p.R491S	deleterious(0.01)	0.1739
T2063	ADAM28		25	33131773	33131773	G	A	novel	Missense_Mutation	SNP	68	30	c.721C>T	p.R241C	deleterious(0.04)	0.4412
T282	ADAM30		17	56853427	56853428	GC	AT	novel	Missense_Mutation	DNP	12	2	c.548_549delinsAT	p.S183N	tolerated(0.54)	0.1667
T485	ADAM30		17	56853108	56853109	-	C	novel	Frame_Shift_Ins	INS	140	4	c.867_868insG	p.H290Afs*22		0.0286
T311	ADAM30		17	56851693	56851693	A	G	novel	Missense_Mutation	SNP	12	6	c.2053T>C	p.F685L	deleterious_low_confidence(0)	0.5
T485	ADAM30		17	56853107	56853108	-	TA	novel	Frame_Shift_Ins	INS	138	4	c.868_869insTA	p.H290Lfs*21		0.029
T344	ADAM30		17	56853248	56853248	A	G	novel	Missense_Mutation	SNP	100	4	c.728T>C	p.I243T	deleterious(0.03)	0.04
T1490	ADAM9		16	26466533	26466533	T	A	novel	Missense_Mutation	SNP	48	5	c.1676A>T	p.E559V	tolerated(0.32)	0.1042
T282	ADAMTS1		31	22173742	22173742	G	A	novel	Missense_Mutation	SNP	15	4	c.1624C>T	p.H542Y	deleterious(0)	0.2667
T282	ADAMTS10		20	53094935	53094935	G	A	novel	Missense_Mutation	SNP	18	4	c.2489C>T	p.P830L	deleterious(0.01)	0.2222
T1407	ADAMTS13		9	49843161	49843161	C	A	novel	Missense_Mutation	SNP	45	5	c.623C>A	p.P208Q	tolerated(0.35)	0.1111
T697	ADAMTS13		9	49849959	49849959	C	G	novel	Missense_Mutation	SNP	16	2	c.1752C>G	p.C584W	deleterious(0)	0.125
T1462	ADAMTS14		4	21536211	21536211	A	G	rs852712852	Missense_Mutation	SNP	219	219	c.116A>G	p.D39G	tolerated(1)	1
T416	ADAMTS15		5	4479375	4479376	-	GGCTGGAACCCCGCCATCCTGCGGGCGCTGGACCCGTACAAGCCGC	novel	Frame_Shift_Ins	INS	72	3	c.500_501insGCGGCTTGTACGGGTCCAGCGCCCGCAGGATGGCGGGGTTCCAGCC	p.G168Rfs*176		0.0417
T1490	ADAMTS20		27	10586920	10586920	G	C	novel	Missense_Mutation	SNP	33	3	c.3772G>C	p.E1258Q	tolerated(0.11)	0.0909
T167	ADAMTS20		27	10627640	10627640	A	G	rs23424931	Missense_Mutation	SNP	32	20	c.5120A>G	p.K1707R	tolerated(0.54)	0.625
T311	ADAMTS20		27	10624352	10624352	C	A	novel	Nonsense_Mutation	SNP	23	4	c.4802C>A	p.S1601*		0.1739
T1462	ADAMTS6		2	50970403	50970403	G	A	novel	Missense_Mutation	SNP	53	26	c.3061C>T	p.R1021C	deleterious(0)	0.4906
T1490	ADAMTS8		5	4516375	4516378	GAGC	-	novel	Frame_Shift_Del	DEL	219	4	c.2473_2476del	p.S825Afs*56		0.0183
T1462	ADAMTSL1		11	38680494	38680494	G	A	novel	Missense_Mutation	SNP	119	47	c.4154G>A	p.R1385K	tolerated(0.55)	0.395
T282	ADAMTSL4		17	59739735	59739735	G	T	novel	Missense_Mutation	SNP	21	4	c.134G>T	p.G45V	deleterious(0.01)	0.1905
T336	ADAMTSL4		17	59745405	59745406	-	GAGCGAGACG	novel	Frame_Shift_Ins	INS	92	4	c.2486_2487insCGAGACGGAG	p.C833*		0.0435
T148	ADAMTSL5		20	57355207	57355213	GCCTTCT	-	novel	Frame_Shift_Del	DEL	127	4	c.535_541del	p.A179Tfs*73		0.0315
T282	ADAP1		6	15973121	15973121	C	A	novel	Missense_Mutation	SNP	19	4	c.875C>A	p.A292E	tolerated(0.31)	0.2105
T1490	ADAP2		9	40844029	40844030	-	ACAGTACTGTCGTCCCAGAAGTCAAGTCTCACGGATTTAACTTCTGGGACG	novel	In_Frame_Ins	INS	47	4	c.221_222insCGTCCCAGAAGTTAAATCCGTGAGACTTGACTTCTGGGACGACAGTACTGT	p.V74_E75insVPEVKSVRLDFWDDSTV		0.0851
T1462	ADCY1		16	1116123	1116123	C	T	novel	Missense_Mutation	SNP	186	29	c.1273G>A	p.V425M	deleterious(0)	0.1559
T1462	ADCY1		16	1139318	1139318	G	A	rs852396006	Missense_Mutation	SNP	73	10	c.814C>T	p.R272W	deleterious(0)	0.137
T167	ADCY1		16	1105858	1105858	T	G	novel	Missense_Mutation	SNP	241	44	c.1919A>C	p.Q640P	tolerated(0.07)	0.1826
T167	ADCY1		16	1106169	1106169	C	A	rs850719948	Missense_Mutation	SNP	437	86	c.1748G>T	p.R583L	deleterious(0)	0.1968
T167	ADCY1		16	1106198	1106203	GTTGAC	-	rs852840097	In_Frame_Del	DEL	451	91	c.1714_1719del	p.V572_N573del		0.2018
T148	ADCY1		16	1040910	1040910	G	A	novel	Missense_Mutation	SNP	51	3	c.14C>T	p.P5L	tolerated_low_confidence(0.35)	0.0588
T282	ADCY1		16	1075404	1075404	G	C	novel	Missense_Mutation	SNP	15	4	c.2886C>G	p.F962L	tolerated(0.1)	0.2667
T697	ADCY1		16	1040902	1040902	G	A	novel	Missense_Mutation	SNP	26	4	c.22C>T	p.R8C	tolerated(0.15)	0.1538
T697	ADCY1		16	1115656	1115656	A	C	novel	Missense_Mutation	SNP	147	4	c.1363T>G	p.L455V	deleterious(0)	0.0272
T697	ADCY10		7	30589728	30589728	A	T	novel	Missense_Mutation	SNP	26	4	c.716A>T	p.Y239F	tolerated(0.11)	0.1538
T282	ADCY6		27	5751174	5751174	C	T	novel	Missense_Mutation	SNP	19	4	c.3557C>T	p.A1186V	tolerated(0.05)	0.2105
T167	ADGB		1	37752848	37752848	G	A	rs850610983	5'UTR	SNP	65	37	c.-76G>A			0.5692
T282	ADGRA3		3	87385543	87385543	G	A	novel	Nonsense_Mutation	SNP	7	4	c.887G>A	p.W296*		0.5714
T282	ADGRB1		13	36644367	36644367	C	T	novel	Missense_Mutation	SNP	50	9	c.2048C>T	p.S683F	tolerated(0.2)	0.18
T1490	ADGRB2		2	69372231	69372231	C	A	novel	Missense_Mutation	SNP	35	3	c.921C>A	p.S307R	deleterious(0)	0.0857
T738	ADGRB2		2	69380584	69380584	G	T	novel	Missense_Mutation	SNP	88	4	c.3208G>T	p.V1070L	deleterious(0)	0.0455
T1462	ADGRD1		26	1348361	1348362	-	GA	novel	Frame_Shift_Ins	INS	105	5	c.687_688dup	p.H230Lfs*12		0.0476
T282	ADGRE1		20	53438671	53438671	C	A	novel	Missense_Mutation	SNP	7	2	c.1094G>T	p.C365F	deleterious(0)	0.2857
T311	ADGRE2		20	47902167	47902168	-	CTGGGTGAC	novel	In_Frame_Ins	INS	123	9	c.1422_1423insGTCACCCAG	p.K474_K475insVTQ		0.0732
T1407	ADGRE3		20	48056868	48056869	GG	-	novel	Frame_Shift_Del	DEL	11	2	c.1714_1715del	p.G572Lfs*54		0.1818
T1407	ADGRE3		20	48056870	48056870	G	T	novel	Missense_Mutation	SNP	11	2	c.1715G>T	p.G572V	deleterious(0)	0.1818
T282	ADGRF3		17	20409572	20409572	C	A	novel	Missense_Mutation	SNP	13	4	c.1160G>T	p.W387L	deleterious(0)	0.3077
T282	ADGRG1		2	58806767	58806767	G	A	novel	3'UTR	SNP	2	2	c.*67C>T			1
T1921	ADGRG2		X	15018025	15018025	C	T	novel	Missense_Mutation	SNP	147	68	c.1642G>A	p.V548I	tolerated(1)	0.4626
T311	ADGRL1		20	48355981	48355981	G	T	novel	Missense_Mutation	SNP	18	3	c.340G>T	p.G114W		0.1667
T697	ADGRL1		20	48359551	48359551	C	-	novel	Frame_Shift_Del	DEL	20	2	c.700del	p.Q234Rfs*111		0.1
T1834	ADGRV1		3	18200197	18200197	C	T	novel	Missense_Mutation	SNP	28	2	c.13828G>A	p.G4610R	deleterious(0)	0.0714
T1490	ADIPOR1		7	280217	280218	CG	-	novel	Frame_Shift_Del	DEL	37	4	c.1987_1988del	p.R663*		0.1081
T148	ADIPOR2		27	43835096	43835097	-	T	novel	Frame_Shift_Ins	INS	90	45	c.881dup	p.L294Ffs*41		0.5
T282	ADRM1		24	46314163	46314163	C	A	novel	Missense_Mutation	SNP	22	4	c.2288C>A	p.S763Y	deleterious_low_confidence(0)	0.1818
T311	ADRM1		24	46314475	46314476	-	T	rs852675135	Frame_Shift_Ins	INS	22	4	c.2600_2601insT	p.T871Hfs*11		0.1818
T282	AFG3L2		7	77769521	77769521	G	T	novel	Missense_Mutation	SNP	21	4	c.1097C>A	p.A366D	deleterious(0)	0.1905
T697	AFG3L2		7	77753407	77753407	A	-	novel	Frame_Shift_Del	DEL	77	4	c.2130del	p.Y710*		0.0519
T697	AFG3L2		7	77753409	77753409	A	T	novel	Missense_Mutation	SNP	77	4	c.2128T>A	p.Y710N	deleterious(0.01)	0.0519
T1462	AGA		16	52324835	52324835	A	T	novel	3'UTR	SNP	30	2	c.*120A>T			0.0667
T1292	AGAP1		25	46705810	46705810	G	A	novel	Missense_Mutation	SNP	114	18	c.1532G>A	p.R511Q	deleterious(0.01)	0.1579
T1462	AGAP1		25	46774391	46774391	G	A	rs853157075	Missense_Mutation	SNP	159	74	c.1738G>A	p.V580M	tolerated(0.15)	0.4654
T311	AGAP1		25	46655371	46655371	G	A	novel	Missense_Mutation	SNP	15	5	c.988G>A	p.G330S	deleterious(0.01)	0.3333
T167	AGBL1		3	49781306	49781306	C	G	rs852723655	Missense_Mutation	SNP	23	23	c.673C>G	p.R225G	deleterious(0.01)	1
T697	AGBL2		18	41962405	41962405	A	T	novel	Missense_Mutation	SNP	13	2	c.197A>T	p.D66V	deleterious_low_confidence(0.01)	0.1538
T697	AGBL3		16	13070931	13070931	G	A	novel	Missense_Mutation	SNP	44	3	c.200C>T	p.P67L	deleterious(0.03)	0.0682
T1834	AGGF1		3	29682227	29682227	C	G	rs851036112	Missense_Mutation	SNP	7	3	c.550G>C	p.A184P	deleterious_low_confidence(0)	0.4286
T218	AGGF1		3	29652676	29652676	A	T	novel	Missense_Mutation	SNP	21	4	c.2238T>A	p.D746E	tolerated(0.16)	0.1905
T344	AGGF1		3	29652683	29652683	C	A	novel	Missense_Mutation	SNP	50	6	c.2231G>T	p.R744I	deleterious(0)	0.12
T282	AGMO		14	30323726	30323726	C	A	novel	Missense_Mutation	SNP	26	4	c.273G>T	p.W91C	deleterious_low_confidence(0)	0.1538
T697	AGO3		15	6145928	6145928	G	C	novel	Missense_Mutation	SNP	35	4	c.2550C>G	p.H850Q	deleterious(0.01)	0.1143
T697	AGO3		15	6145922	6145923	-	TCTGCTGAC	novel	In_Frame_Ins	INS	35	4	c.2555_2556insGTCAGCAGA	p.Q851_D852insESA		0.1143
T344	AGO4		15	6344140	6344143	GGTT	-	novel	Frame_Shift_Del	DEL	42	4	c.1639_1642del	p.N547Ffs*3		0.0952
T1462	AGRN		5	56262296	56262296	G	A	novel	Missense_Mutation	SNP	153	20	c.2059G>A	p.E687K	deleterious(0.02)	0.1307
T1989	AHCTF1		7	37612136	37612136	C	T	novel	Missense_Mutation	SNP	28	5	c.119G>A	p.G40E	deleterious(0)	0.1786
T697	AHCTF1		7	37559656	37559657	-	GTTG	novel	Frame_Shift_Ins	INS	64	4	c.5465_5466insCAAC	p.Q1822Hfs*8		0.0625
T1834	AHCY		24	23414524	23414524	C	T	novel	Missense_Mutation	SNP	33	4	c.694G>A	p.V232I	deleterious_low_confidence(0.04)	0.1212
T1834	AHCY		24	23414526	23414526	C	T	novel	Missense_Mutation	SNP	33	4	c.692G>A	p.R231H	deleterious_low_confidence(0.03)	0.1212
T1834	AHCYL2		14	7365841	7365842	-	T	novel	Frame_Shift_Ins	INS	54	4	c.1347dup	p.A450Sfs*31		0.0741
T1834	AHCYL2		14	7365846	7365846	A	T	novel	Missense_Mutation	SNP	54	4	c.1343T>A	p.L448Q	deleterious(0)	0.0741
T1292	AHDC1		2	72751023	72751023	C	G	novel	Missense_Mutation	SNP	97	18	c.3149C>G	p.A1050G	tolerated_low_confidence(0.33)	0.1856
T697	AHI1		1	28137239	28137240	-	TGGCTCATTCTGCCCAAATCC	novel	Nonsense_Mutation	INS	107	8	c.2593_2594insGGATTTGGGCAGAATGAGCCA	p.Y865delinsWIWAE*		0.0748
T697	AHI1		1	28137241	28137242	-	AAAATGCAACCATATTTTCAAGTGGGTGATAAGAA	novel	Frame_Shift_Ins	INS	105	8	c.2591_2592insTTCTTATCACCCACTTGAAAATATGGTTGCATTTT	p.M864Ifs*107		0.0762
T1834	AHNAK		18	54102050	54102050	G	A	novel	Missense_Mutation	SNP	198	4	c.1109G>A	p.R370K	tolerated(1)	0.0202
T311	AHNAK		18	54111009	54111010	CA	TG	novel	Missense_Mutation	DNP	74	7	c.3507_3508inv	p.K1170E		0.0946
T416	AHNAK		18	54111674	54111674	T	G	novel	Missense_Mutation	SNP	108	24	c.4172T>G	p.I1391S	deleterious(0)	0.2222
T697	AHR		14	31755771	31755771	G	A	novel	Missense_Mutation	SNP	41	3	c.253G>A	p.V85I	deleterious(0.04)	0.0732
T738	AHRR		34	11823876	11823876	G	A	novel	Missense_Mutation	SNP	395	38	c.1564C>T	p.R522C	tolerated(0.07)	0.0962
T282	AIDA		38	16940265	16940265	C	A	novel	Missense_Mutation	SNP	12	4	c.776G>T	p.R259M	deleterious(0)	0.3333
T416	AIFM1		X	101283273	101283274	GA	TT	novel	Missense_Mutation	DNP	13	2	c.1008_1009delinsAA	p.Q337K		0.1538
T697	AIPL1		5	30834053	30834053	G	A	novel	Missense_Mutation	SNP	29	4	c.733G>A	p.E245K	deleterious(0)	0.1379
T697	AK2		2	68350324	68350324	C	T	novel	5'UTR	SNP	16	2	c.-2C>T			0.125
T282	AK7		8	65148020	65148020	C	A	novel	Missense_Mutation	SNP	17	2	c.366C>A	p.N122K	deleterious(0.03)	0.1176
T167	AK7		8	65136750	65136750	G	A	rs852369528	5'UTR	SNP	66	33	c.-11G>A			0.5
T282	AKAP13		3	49166059	49166059	C	A	novel	Missense_Mutation	SNP	8	4	c.3941C>A	p.A1314E	tolerated_low_confidence(0.11)	0.5
T282	AKAP13		3	49278691	49278691	C	A	novel	Missense_Mutation	SNP	17	4	c.5461C>A	p.L1821I	deleterious(0.01)	0.2353
T1124	AKAP6		8	11519395	11519395	G	C	novel	Missense_Mutation	SNP	91	4	c.301G>C	p.D101H	deleterious(0)	0.044
T1124	AKAP6		8	11519401	11519402	-	CACTCAGCTGAAGAAATGGAGCATCAGCAATAA	novel	Nonsense_Mutation	INS	89	4	c.307_308insCACTCAGCTGAAGAAATGGAGCATCAGCAATAA	p.H103delinsPLS*		0.0449
T282	AKAP8		20	46806575	46806575	G	A	novel	Missense_Mutation	SNP	19	4	c.788G>A	p.G263D	deleterious(0)	0.2105
T485	AKNA		11	68586430	68586431	-	TGTC	novel	5'UTR	INS	47	4	c.-43_-42insGACA			0.0851
T485	AKNA		11	68586428	68586429	-	AATAACAATGGTGGT	novel	5'UTR	INS	47	4	c.-41_-40insACCACCATTGTTATT			0.0851
T1834	AKR1B1		14	3002776	3002776	C	A	novel	Missense_Mutation	SNP	29	2	c.565C>A	p.P189T	deleterious(0)	0.069
T697	ALAS2		X	46709322	46709322	A	C	novel	Missense_Mutation	SNP	14	2	c.1133T>G	p.V378G	deleterious(0)	0.1429
T282	ALCAM		33	10983516	10983516	C	A	novel	5'UTR	SNP	11	3	c.-542C>A			0.2727
T697	ALDH1B1		11	54578218	54578219	-	GTGTCC	novel	In_Frame_Ins	INS	27	3	c.1096_1097insGTGTCC	p.D366delinsGVH		0.1111
T167	ALDH4A1		2	79688139	79688139	G	T	novel	5'UTR	SNP	76	76	c.-27G>T			1
T311	ALG12		10	17293837	17293837	G	A	novel	Nonsense_Mutation	SNP	4	2	c.77G>A	p.W26*		0.5
T311	ALG12		10	17293836	17293836	T	-	novel	Frame_Shift_Del	DEL	4	2	c.76del	p.W26Gfs*44		0.5
T282	ALG3		34	17137427	17137427	C	A	novel	Missense_Mutation	SNP	18	4	c.707G>T	p.G236V	tolerated(0.45)	0.2222
T697	ALG6		5	46723713	46723713	G	C	novel	Missense_Mutation	SNP	7	2	c.1318C>G	p.Q440E	tolerated(0.18)	0.2857
T479	ALG8		21	20729808	20729809	-	ATTTTGCAATATATA	novel	3'UTR	INS	41	4	c.*25_*26insATTTTGCAATATATA			0.0976
T479	ALG8		21	20729812	20729813	GC	AT	novel	3'UTR	DNP	41	4	c.*29_*30delinsAT			0.0976
T1462	ALKBH2		26	17917677	17917677	C	T	novel	Missense_Mutation	SNP	90	16	c.1486C>T	p.H496Y	tolerated_low_confidence(0.28)	0.1778
T1407	ALMS1		17	49471485	49471485	T	A	novel	Missense_Mutation	SNP	18	4	c.2746A>T	p.T916S	tolerated_low_confidence(0.59)	0.2222
T1407	ALMS1		17	49471491	49471494	TGGA	-	novel	Frame_Shift_Del	DEL	18	4	c.2737_2740del	p.S913Vfs*15		0.2222
T1490	ALMS1		17	49445974	49445975	AA	TT	novel	Missense_Mutation	DNP	58	4	c.7872_7873inv	p.Y2625N		0.069
T282	ALMS1		17	49443980	49443980	C	A	novel	Missense_Mutation	SNP	25	4	c.9867G>T	p.E3289D	deleterious(0.04)	0.16
T311	ALMS1		17	49448188	49448188	C	G	novel	Missense_Mutation	SNP	260	7	c.5659G>C	p.E1887Q	tolerated(1)	0.0269
T311	ALMS1		17	49449763	49449764	GT	AC	novel	Missense_Mutation	DNP	213	4	c.4083_4084inv	p.R1362C		0.0188
T485	ALMS1		17	49449777	49449777	A	G	novel	Missense_Mutation	SNP	85	3	c.4070T>C	p.L1357S	tolerated(1)	0.0353
T485	ALMS1		17	49449774	49449774	A	G	novel	Missense_Mutation	SNP	81	3	c.4073T>C	p.L1358P	tolerated(0.24)	0.037
T1834	ALOX15		5	31886141	31886141	G	A	novel	Missense_Mutation	SNP	66	13	c.706G>A	p.G236S	deleterious(0.01)	0.197
T282	ALOXE3		5	32940647	32940647	G	A	novel	5'UTR	SNP	11	2	c.-5C>T			0.1818
T1490	ALPK1		32	32238615	32238615	C	A	novel	Missense_Mutation	SNP	19	4	c.448C>A	p.R150S	deleterious(0.01)	0.2105
T1462	ALPK2		1	17525427	17525427	T	C	rs852056991	Missense_Mutation	SNP	123	52	c.3470T>C	p.M1157T	tolerated(0.95)	0.4228
T148	ALPK3		3	54103067	54103067	G	A	novel	Missense_Mutation	SNP	176	4	c.2525G>A	p.G842D	deleterious_low_confidence(0.04)	0.0227
T282	ALS2		37	10793021	10793021	C	A	novel	Missense_Mutation	SNP	17	4	c.2128G>T	p.D710Y	deleterious(0.03)	0.2353
T1462	ALS2CL		20	42075635	42075635	G	A	novel	Missense_Mutation	SNP	113	21	c.929G>A	p.C310Y	tolerated(0.1)	0.1858
T1462	ALS2CL		20	42075665	42075665	G	A	novel	Missense_Mutation	SNP	90	15	c.959G>A	p.R320Q	tolerated(0.65)	0.1667
T167	ALS2CL		20	42082021	42082021	C	T	novel	Missense_Mutation	SNP	366	225	c.1861C>T	p.R621W	deleterious(0.03)	0.6148
T232	AMELX		X	7828510	7828510	G	A	rs852956965	Missense_Mutation	SNP	13	9	c.439G>A	p.V147M	tolerated(0.23)	0.6923
T479	AMOT		X	85776719	85776719	G	T	novel	Missense_Mutation	SNP	46	3	c.1504C>A	p.R502S	deleterious(0.03)	0.0652
T311	AMOT		X	85747144	85747145	-	GGGGTGCTGGGAAATGGAGATCTCCCT	novel	In_Frame_Ins	INS	45	4	c.2656_2657insAGGGAGATCTCCATTTCCCAGCACCCC	p.A886delinsEGDLHFPAPP		0.0889
T167	AMOTL1		21	6176880	6176880	G	A	rs851339176	Missense_Mutation	SNP	168	64	c.275C>T	p.T92M	tolerated_low_confidence(0.06)	0.381
T1834	AMPD3		21	33631637	33631637	C	T	novel	Missense_Mutation	SNP	64	35	c.274C>T	p.R92W	deleterious(0)	0.5469
T167	AMT		20	39819731	39819731	T	A	novel	Missense_Mutation	SNP	208	41	c.1182T>A	p.F394L	deleterious(0)	0.1971
T1462	AMT		20	39819815	39819815	A	T	novel	3'UTR	SNP	74	11	c.*54A>T			0.1486
T282	ANAPC4		3	84902541	84902542	-	TTTTCCCCTGGAAGG	novel	In_Frame_Ins	INS	8	4	c.799_800insCCTTCCAGGGGAAAA	p.L267delinsSFQGKM		0.5
T697	ANGEL1		8	49678843	49678843	T	G	novel	Missense_Mutation	SNP	69	5	c.1126A>C	p.M376L	tolerated(1)	0.0725
T311	ANGEL1		8	49750026	49750026	C	A	novel	5'UTR	SNP	2	2	c.-239G>T			1
T1407	ANGEL2		7	11114283	11114283	C	T	novel	3'UTR	SNP	14	4	c.*7G>A			0.2857
T697	ANHX		26	16583	16583	T	A	novel	Missense_Mutation	SNP	13	2	c.1150A>T	p.S384C	deleterious(0.05)	0.1538
T1407	ANKFN1		9	31354710	31354710	C	T	novel	Missense_Mutation	SNP	26	2	c.2204C>T	p.T735I	deleterious(0.02)	0.0769
T311	ANKFN1		9	31333355	31333356	-	ATACCTTTGTGAACCACAGAAAATCTTGTGTAATGGAACTGGTGTGAGAGTCATCAATTTCAAC	novel	Nonsense_Mutation	INS	64	3	c.1466_1467insTTTGTGAACCACAGAAAATCTTGTGTAATGGAACTGGTGTGAGAGTCATCAATTTCAACATACC	p.I490Lfs*2		0.0469
T311	ANKH		4	88262995	88262995	G	A	novel	3'UTR	SNP	30	2	c.*528G>A			0.0667
T1462	ANKK1		5	19802122	19802122	C	T	rs851081385	Missense_Mutation	SNP	86	73	c.2383G>A	p.A795T	tolerated(0.12)	0.8488
T148	ANKK1		5	19802896	19802897	-	TCTTTCTCTCT	novel	Frame_Shift_Ins	INS	126	4	c.1608_1609insAGAGAGAAAGA	p.G537Rfs*24		0.0317
T1462	ANKLE2		26	401600	401600	G	A	novel	Missense_Mutation	SNP	81	19	c.2149G>A	p.G717S	tolerated(0.76)	0.2346
T1860	ANKLE2		26	386305	386305	G	T	novel	Missense_Mutation	SNP	131	48	c.403G>T	p.D135Y	deleterious(0)	0.3664
T1462	ANKRD16		2	30102629	30102632	GGAC	-	novel	Frame_Shift_Del	DEL	87	43	c.747_750del	p.Q249Hfs*36		0.4943
T282	ANKRD17		13	61914466	61914466	C	T	novel	Missense_Mutation	SNP	15	4	c.4079G>A	p.R1360Q	deleterious(0)	0.2667
T167	ANKRD22		26	38623648	38623648	G	A	rs851719271	3'UTR	SNP	289	139	c.*13C>T			0.481
T167	ANKRD42		21	15979932	15979932	C	T	novel	Missense_Mutation	SNP	37	13	c.454G>A	p.D152N	tolerated(0.21)	0.3514
T1989	ANKRD50		19	15903214	15903214	T	-	novel	Frame_Shift_Del	DEL	25	4	c.4269del	p.Y1423*		0.16
T1989	ANKRD50		19	15903221	15903221	G	A	novel	Missense_Mutation	SNP	24	4	c.4276G>A	p.E1426K	deleterious_low_confidence(0)	0.1667
T1989	ANKRD50		19	15876785	15876785	C	A	novel	5'UTR	SNP	10	4	c.-521C>A			0.4
T697	ANKRD52		10	570637	570638	GC	TT	novel	Missense_Mutation	DNP	30	2	c.903_904delinsAA	p.H302N		0.0667
T697	ANKRD65		5	56567273	56567279	GCTCCCA	-	novel	Frame_Shift_Del	DEL	34	4	c.98_104del	p.L33Pfs*190		0.1176
T697	ANKS1B		15	38180329	38180330	-	ACAGATGCTTGAAATGGAG	novel	Frame_Shift_Ins	INS	142	4	c.3291_3292insCTCCATTTCAAGCATCTGT	p.K1098Lfs*7		0.0282
T697	ANKS1B		15	38180331	38180332	-	AAGACAATGTATTCACTCCATTGAAAGAGGGC	novel	Nonsense_Mutation	INS	141	4	c.3289_3290insGCCCTCTTTCAATGGAGTGAATACATTGTCTT	p.I1097Sfs*7		0.0284
T697	ANO1		18	48153861	48153862	-	TAAGGAGCCCTGGTCACC	novel	Nonsense_Mutation	INS	18	4	c.1243_1244insGGTGACCAGGGCTCCTTA	p.D415delinsG*		0.2222
T167	ANO7		25	51218088	51218088	C	T	rs852106910	Missense_Mutation	SNP	669	325	c.847C>T	p.R283C	tolerated(0.14)	0.4858
T282	ANO7		25	51223594	51223594	C	A	novel	Missense_Mutation	SNP	7	2	c.2321C>A	p.P774H	tolerated(0.11)	0.2857
T1124	ANP32A		30	32775397	32775397	G	T	novel	Missense_Mutation	SNP	11	4	c.131C>A	p.A44D	tolerated_low_confidence(0.07)	0.3636
T697	ANPEP		3	52778981	52778981	T	C	novel	Missense_Mutation	SNP	20	8	c.536A>G	p.N179S	deleterious(0.02)	0.4
T697	ANXA5		19	18448352	18448352	G	A	novel	Missense_Mutation	SNP	96	3	c.1138G>A	p.V380M	tolerated(1)	0.0312
T1891	ANXA6		4	58133365	58133365	C	T	novel	Missense_Mutation	SNP	111	24	c.1667C>T	p.T556M	deleterious(0)	0.2162
T311	ANXA7		4	23938341	23938341	C	T	novel	Missense_Mutation	SNP	24	4	c.1240G>A	p.D414N	deleterious(0.01)	0.1667
T479	ANXA7		4	23949854	23949855	-	CAGGACACAGCTGGGGGATTCCTGTCATCGA	novel	Nonsense_Mutation	INS	37	4	c.497_498insTCGATGACAGGAATCCCCCAGCTGTGTCCTG	p.P167Rfs*2		0.1081
T311	AOC1		16	14963268	14963268	C	T	novel	3'UTR	SNP	20	4	c.*67C>T			0.2
T282	AOPEP		1	71933544	71933544	C	A	novel	Missense_Mutation	SNP	18	3	c.1050G>T	p.K350N	tolerated(0.06)	0.1667
T282	AP1B1		26	22639345	22639345	G	A	novel	Missense_Mutation	SNP	14	4	c.2288C>T	p.A763V	deleterious(0.01)	0.2857
T1490	AP1M1		20	46280048	46280049	-	GGCGGGGGAGGTTGAGGTGTGGGAGAGTCAATTGCT	novel	Nonsense_Mutation	INS	39	4	c.444_445insAGCAATTGACTCTCCCACACCTCAACCTCCCCCGCC	p.R148_P149insSN*		0.1026
T1891	AP2M1		34	17075571	17075571	G	C	rs852773078	Missense_Mutation	SNP	102	8	c.177G>C	p.K59N	deleterious(0)	0.0784
T1891	AP2M1		34	17079906	17079906	G	T	novel	Missense_Mutation	SNP	51	3	c.1243G>T	p.D415Y	deleterious(0.02)	0.0588
T232	AP2M1		34	17075571	17075571	G	C	rs852773078	Missense_Mutation	SNP	97	9	c.177G>C	p.K59N	deleterious(0)	0.0928
T311	AP2M1		34	17078324	17078324	C	T	novel	Missense_Mutation	SNP	111	4	c.950C>T	p.A317V	deleterious(0)	0.036
T485	AP2M1		34	17079931	17079931	G	A	novel	Missense_Mutation	SNP	17	4	c.1268G>A	p.R423H	deleterious(0.03)	0.2353
T485	AP2M1		34	17079943	17079943	G	A	novel	Missense_Mutation	SNP	15	5	c.1280G>A	p.R427H	deleterious(0)	0.3333
T2063	AP2M1		34	17079986	17079987	CC	TG	novel	3'UTR	DNP	16	2	c.*15_*16delinsTG			0.125
T697	AP2M1		34	17077181	17077183	AAG	-	rs852063780	In_Frame_Del	DEL	28	4	c.438_440del	p.E147del		0.1429
T311	AP3B1		3	28482022	28482023	-	CTCCGATACCTTTGATGTAGCCCTTCTCCCGCAGCGACTGCAGCGTGGGCCGCTTCAGCAGGA	novel	In_Frame_Ins	INS	7	2	c.98_99insCTCCGATACCTTTGATGTAGCCCTTCTCCCGCAGCGACTGCAGCGTGGGCCGCTTCAGCAGGA	p.P33_Q34insSDTFDVALLPQRLQRGPLQQE		0.2857
T344	AP3D1		20	56924364	56924365	-	AAGTAAGGCATGAACGTGACTACGGGCAACCCACTATTTTG	novel	Frame_Shift_Ins	INS	4	2	c.2572_2573insAAGTAAGGCATGAACGTGACTACGGGCAACCCACTATTTTG	p.R858Qfs*54		0.5
T282	AP5Z1		6	12855304	12855304	C	G	novel	Missense_Mutation	SNP	22	4	c.345G>C	p.R115S	deleterious(0)	0.1818
T697	APAF1		15	38033197	38033198	AC	TT	novel	Missense_Mutation	DNP	21	2	c.203_204delinsTT	p.Y68F	tolerated(0.32)	0.0952
T1462	APBA1		1	87916893	87916893	G	A	novel	Missense_Mutation	SNP	359	177	c.596G>A	p.R199Q	deleterious_low_confidence(0.04)	0.493
T1407	APBA2		3	38369815	38369815	C	A	novel	Missense_Mutation	SNP	18	4	c.148C>A	p.P50T	deleterious_low_confidence(0.02)	0.2222
T485	APBA2		3	38413884	38413884	A	G	novel	Missense_Mutation	SNP	14	2	c.1571A>G	p.E524G	deleterious(0)	0.1429
T282	APBB1		21	29727442	29727442	C	G	novel	Missense_Mutation	SNP	23	4	c.1003G>C	p.E335Q	tolerated(0.05)	0.1739
T282	APCDD1L		24	43257179	43257179	G	T	novel	Missense_Mutation	SNP	11	4	c.52C>A	p.R18S	tolerated(0.45)	0.3636
T311	APEX1		15	17786505	17786505	C	A	novel	Missense_Mutation	SNP	14	3	c.29C>A	p.S10Y		0.2143
T311	APEX1		15	17786528	17786528	C	G	novel	Missense_Mutation	SNP	9	2	c.52C>G	p.P18A		0.2222
T311	APEX1		15	17789079	17789080	-	TTG	novel	In_Frame_Ins	INS	133	6	c.1305_1306insTGT	p.P435_A436insC		0.0451
T311	APEX1		15	17789082	17789083	CA	-	novel	Frame_Shift_Del	DEL	133	6	c.1307_1308del	p.A436Vfs*3		0.0451
T697	APEX2		X	46702104	46702106	GCC	-	novel	In_Frame_Del	DEL	73	4	c.1445_1447del	p.R482del		0.0548
T1462	APPL2		10	33239687	33239687	G	A	novel	Missense_Mutation	SNP	208	107	c.1702G>A	p.V568M	deleterious(0.01)	0.5144
T282	APTX		11	50122392	50122392	T	C	novel	Missense_Mutation	SNP	17	4	c.502A>G	p.K168E	tolerated(0.58)	0.2353
T282	APTX		11	50122482	50122482	C	T	novel	Missense_Mutation	SNP	23	4	c.412G>A	p.E138K	tolerated(0.19)	0.1739
T282	APTX		11	50122484	50122484	A	T	novel	Missense_Mutation	SNP	23	4	c.410T>A	p.I137K	tolerated(0.88)	0.1739
T1462	AQP8		6	20988390	20988390	C	G	novel	Missense_Mutation	SNP	166	95	c.466G>C	p.V156L	tolerated(0.25)	0.5723
T416	AQR		30	2595265	2595265	A	T	novel	Missense_Mutation	SNP	22	2	c.2582T>A	p.V861D	deleterious(0)	0.0909
T1490	ARAP2		3	75811738	75811738	A	T	novel	Nonsense_Mutation	SNP	13	2	c.4534A>T	p.K1512*		0.1538
T320	ARAP3		2	36615588	36615588	G	A	novel	Missense_Mutation	SNP	96	26	c.4402C>T	p.P1468S	tolerated(0.5)	0.2708
T311	ARF1		14	835962	835963	AA	-	novel	Frame_Shift_Del	DEL	29	6	c.269_270del	p.F90Cfs*3		0.2069
T697	ARF1		14	835681	835681	G	C	novel	Missense_Mutation	SNP	54	2	c.392C>G	p.P131R	deleterious_low_confidence(0)	0.037
T282	ARF4		20	32868349	32868349	C	A	novel	Missense_Mutation	SNP	16	4	c.436C>A	p.Q146K	deleterious_low_confidence(0.05)	0.25
T282	ARFGAP2		18	42399835	42399835	C	A	novel	Missense_Mutation	SNP	24	4	c.5C>A	p.A2E	deleterious(0)	0.1667
T1989	ARFGEF1		29	16799155	16799155	C	T	novel	Missense_Mutation	SNP	12	4	c.322G>A	p.A108T	deleterious(0)	0.3333
T1407	ARFGEF2		24	35734270	35734270	G	A	novel	Nonsense_Mutation	SNP	61	6	c.4604G>A	p.W1535*		0.0984
T282	ARFGEF2		24	35690220	35690221	TC	AA	novel	Missense_Mutation	DNP	19	4	c.1919_1920delinsAA	p.I640K	deleterious(0.01)	0.2105
T697	ARFGEF2		24	35696319	35696321	AGC	TTT	novel	Missense_Mutation	TNP	15	2	c.2316_2318delinsTTT	p.L772_A773delinsFL		0.1333
T282	ARHGAP1		18	42827499	42827499	G	A	novel	Nonsense_Mutation	SNP	23	4	c.416G>A	p.W139*		0.1739
T282	ARHGAP12		2	15029640	15029640	G	T	novel	Missense_Mutation	SNP	14	4	c.929G>T	p.G310V	tolerated(0.08)	0.2857
T232	ARHGAP12		2	14978233	14978233	A	C	novel	Missense_Mutation	SNP	101	20	c.41A>C	p.Y14S	deleterious(0)	0.198
T230	ARHGAP21		2	8865955	8865955	A	C	novel	Missense_Mutation	SNP	104	7	c.3760A>C	p.N1254H	deleterious(0)	0.0673
T697	ARHGAP21		2	8837362	8837362	A	T	novel	Missense_Mutation	SNP	51	2	c.871A>T	p.T291S	tolerated(1)	0.0392
T148	ARHGAP21		2	8876519	8876519	A	-	novel	3'UTR	DEL	139	5	c.*69del			0.036
T148	ARHGAP21		2	8876528	8876528	C	A	novel	3'UTR	SNP	136	5	c.*76C>A			0.0368
T282	ARHGAP22		28	509258	509258	T	A	novel	Nonsense_Mutation	SNP	16	2	c.298A>T	p.K100*		0.125
T697	ARHGAP23		9	23708730	23708730	A	G	novel	Missense_Mutation	SNP	133	10	c.2363T>C	p.L788P	deleterious(0.02)	0.0752
T282	ARHGAP29		6	54995592	54995592	G	T	novel	Missense_Mutation	SNP	10	2	c.1175G>T	p.C392F	deleterious(0)	0.2
T697	ARHGAP30		38	21410542	21410555	GGGACTCCCTTCCT	-	novel	Frame_Shift_Del	DEL	45	4	c.2553_2566del	p.D852Rfs*10		0.0889
T697	ARHGAP31		33	23073313	23073313	G	T	novel	Missense_Mutation	SNP	47	6	c.2864G>T	p.G955V	tolerated(0.07)	0.1277
T282	ARHGAP32		5	5679914	5679914	A	C	novel	Missense_Mutation	SNP	49	5	c.2311A>C	p.N771H	deleterious(0.01)	0.102
T1407	ARHGAP4		X	121765486	121765486	G	T	novel	Missense_Mutation	SNP	18	4	c.1519C>A	p.P507T	deleterious(0)	0.2222
T311	ARHGDIA		9	420950	420952	CGC	-	novel	In_Frame_Del	DEL	161	4	c.145_147del	p.R49del		0.0248
T282	ARHGEF19		2	81494484	81494484	G	T	novel	Missense_Mutation	SNP	12	4	c.1537G>T	p.A513S	tolerated(0.64)	0.3333
T1462	ARHGEF2		7	41812575	41812575	T	C	rs24363546	Missense_Mutation	SNP	80	38	c.202T>C	p.F68L	tolerated(0.21)	0.475
T1989	ARHGEF3		20	33597737	33597738	-	C	novel	Frame_Shift_Ins	INS	23	9	c.499dup	p.R167Pfs*22		0.3913
T697	ARHGEF33		17	30952505	30952505	C	G	novel	Missense_Mutation	SNP	49	2	c.17C>G	p.T6R	deleterious_low_confidence(0)	0.0408
T485	ARHGEF38		32	26490329	26490329	C	T	novel	Missense_Mutation	SNP	6	2	c.1544C>T	p.P515L	tolerated(0.34)	0.3333
T311	ARHGEF39		11	52196869	52196870	-	ACCTGG	novel	3'UTR	INS	104	4	c.*592_*593insCCAGGT			0.0385
T311	ARHGEF39		11	52196851	52196851	G	T	novel	3'UTR	SNP	110	4	c.*611C>A			0.0364
T1490	ARHGEF5		16	5665708	5665709	-	T	novel	Frame_Shift_Ins	INS	88	6	c.1121_1122insA	p.E375Gfs*28		0.0682
T1490	ARHGEF5		16	5665710	5665711	-	TTCTTCTTCTTCTTCTTCTTCTTCTTCTTCTTCT	novel	Frame_Shift_Ins	INS	91	6	c.1119_1120insAGAAGAAGAAGAAGAAGAAGAAGAAGAAGAAGAA	p.G374Rfs*40		0.0659
T218	ARIH2		20	40225032	40225032	G	A	novel	5'UTR	SNP	20	2	c.-33C>T			0.1
T167	ARMC9		25	43255262	43255262	C	T	novel	Missense_Mutation	SNP	110	56	c.2132C>T	p.A711V	tolerated_low_confidence(0.62)	0.5091
T311	ARMCX4		X	75402800	75402800	G	T	novel	Missense_Mutation	SNP	112	4	c.4999G>T	p.A1667S	tolerated(0.17)	0.0357
T311	ARMCX4		X	75402806	75402815	GCTGGTGGCC	-	novel	Frame_Shift_Del	DEL	115	4	c.5005_5014del	p.A1669Rfs*69		0.0348
T697	ARMCX4		X	75400583	75400583	G	T	novel	Missense_Mutation	SNP	74	5	c.2782G>T	p.A928S	tolerated(0.07)	0.0676
T1462	ARMH2		35	22819053	22819053	G	A	novel	Missense_Mutation	SNP	120	45	c.190C>T	p.R64C	tolerated(0.18)	0.375
T485	ARPC1A		6	10217291	10217291	C	T	novel	Missense_Mutation	SNP	78	5	c.1005G>A	p.M335I	deleterious(0.03)	0.0641
T485	ARPC1A		6	10217300	10217301	-	AGCTTCCATGGTAACCCAGGATAGCTCCCACCTCCTA	novel	Frame_Shift_Ins	INS	75	5	c.995_996insTAGGAGGTGGGAGCTATCCTGGGTTACCATGGAAGCT	p.M332Ifs*21		0.0667
T311	ARPIN		3	52873069	52873069	C	A	novel	Missense_Mutation	SNP	24	3	c.720G>T	p.K240N	deleterious_low_confidence(0)	0.125
T485	ARPIN		3	52872894	52872894	G	T	novel	Missense_Mutation	SNP	21	2	c.895C>A	p.L299M	deleterious_low_confidence(0.03)	0.0952
T282	ARRDC2		20	44934129	44934129	G	T	novel	Missense_Mutation	SNP	26	4	c.360C>A	p.F120L	deleterious(0.01)	0.1538
T1921	ARSF		X	1635851	1635851	A	-	novel	Frame_Shift_Del	DEL	95	4	c.1617del	p.E539Dfs*16		0.0421
T1921	ARSF		X	1635852	1635852	A	T	novel	Missense_Mutation	SNP	95	4	c.1617A>T	p.E539D	tolerated(0.17)	0.0421
T1923	ART3		32	741930	741930	C	T	novel	3'UTR	SNP	6	2	c.*96C>T			0.3333
T1923	ART3		32	741944	741944	C	T	novel	3'UTR	SNP	5	2	c.*110C>T			0.4
T167	ART4		27	31776630	31776630	G	A	rs850989087	Missense_Mutation	SNP	29	29	c.175G>A	p.G59R	tolerated(0.44)	1
T1891	ARX		X	20554327	20554328	-	GCCGGGCGTCCCCGCCGGGCCGCCGCCCGAGGCCGCCCCTGC	novel	In_Frame_Ins	INS	147	5	c.323_324insGCAGGGGCGGCCTCGGGCGGCGGCCCGGCGGGGACGCCCGGC	p.A108_G109insQGRPRAAARRGRPA		0.034
T282	ARX		X	20553708	20553708	C	A	novel	Nonsense_Mutation	SNP	8	4	c.943G>T	p.E315*		0.5
T1124	ASAH1		16	41301901	41301901	A	T	novel	Missense_Mutation	SNP	81	4	c.575T>A	p.L192Q	tolerated(0.39)	0.0494
T282	ASB12		X	49463160	49463160	C	A	novel	3'UTR	SNP	18	4	c.*5G>T			0.2222
T282	ASB15		14	11945258	11945259	-	AGTT	novel	Frame_Shift_Ins	INS	5	2	c.1441-1_1441insAACT	p.F481Nfs*4		0.4
T282	ASB2		8	63011370	63011370	G	T	novel	Nonsense_Mutation	SNP	27	4	c.1695C>A	p.C565*		0.1481
T485	ASCC1		4	22872751	22872751	C	A	novel	Nonsense_Mutation	SNP	39	5	c.133G>T	p.E45*		0.1282
T282	ASCC1		4	22780097	22780097	G	A	novel	3'UTR	SNP	24	4	c.*37C>T			0.1667
T167	ASCC2		26	22982538	22982538	G	A	rs853074289	Missense_Mutation	SNP	155	87	c.1307C>T	p.P436L	tolerated(0.14)	0.5613
T1462	ASCL2		18	46395569	46395569	G	A	novel	Missense_Mutation	SNP	60	17	c.407C>T	p.T136I	tolerated(0.08)	0.2833
T1462	ASCL2		18	46395590	46395590	G	T	novel	Missense_Mutation	SNP	69	19	c.386C>A	p.A129E	tolerated(0.28)	0.2754
T1490	ASIC3		16	15100405	15100405	G	T	novel	Missense_Mutation	SNP	92	5	c.302G>T	p.R101L	deleterious(0.01)	0.0543
T282	ASIC4		37	26041811	26041811	C	A	novel	Missense_Mutation	SNP	13	4	c.900C>A	p.S300R	tolerated(0.08)	0.3077
T1462	ASMTL		X	1114631	1114631	G	A	novel	Missense_Mutation	SNP	180	69	c.1468G>A	p.V490I	tolerated(0.13)	0.3833
T311	ASPHD2		26	20122137	20122138	-	ACTGAAGCTATCTGAAGGTAATTCTATAAATATAT	novel	Frame_Shift_Ins	INS	59	3	c.1445_1446insACTGAAGCTATCTGAAGGTAATTCTATAAATATAT	p.P483Lfs*45		0.0508
T1462	ASPM		7	5591806	5591806	C	A	novel	Missense_Mutation	SNP	45	27	c.262C>A	p.R88S	tolerated(0.46)	0.6
T1490	ASPM		7	5601494	5601494	G	C	novel	Missense_Mutation	SNP	15	2	c.1102G>C	p.D368H	deleterious(0)	0.1333
T1490	ASPM		7	5650745	5650745	T	G	novel	Missense_Mutation	SNP	12	2	c.9407T>G	p.V3136G	deleterious(0)	0.1667
T282	ASPN		1	98891676	98891676	C	A	novel	Missense_Mutation	SNP	6	2	c.266C>A	p.P89Q	deleterious(0)	0.3333
T1490	ASS1		9	53448229	53448231	GTA	-	novel	In_Frame_Del	DEL	13	2	c.757_759del	p.Y253del		0.1538
T282	ASTN2		11	70432427	70432427	G	T	novel	Missense_Mutation	SNP	34	4	c.2774C>A	p.S925Y	deleterious_low_confidence(0.01)	0.1176
T148	ATAD2		13	21677219	21677220	-	TAGATGATTATCTGAGAT	novel	In_Frame_Ins	INS	47	4	c.3027_3028insATCTCAGATAATCATCTA	p.M1009_D1010insISDNHL		0.0851
T148	ATAD2		13	21677221	21677222	-	ACCCTGTAATTAAGTTTATTT	novel	In_Frame_Ins	INS	48	5	c.3025_3026insAAATAAACTTAATTACAGGGT	p.M1009delinsKINLITGL		0.1042
T282	ATAD2		13	21687373	21687373	G	T	novel	Missense_Mutation	SNP	18	4	c.2645C>A	p.A882D	tolerated(1)	0.2222
T1462	ATAD3A		5	56602320	56602320	C	T	novel	Missense_Mutation	SNP	122	110	c.1259C>T	p.A420V	deleterious(0.02)	0.9016
T282	ATAD3A		5	56601756	56601756	A	G	novel	Missense_Mutation	SNP	26	4	c.1177A>G	p.K393E	deleterious(0.01)	0.1538
T218	ATF4		10	25529210	25529211	-	T	novel	Frame_Shift_Ins	INS	40	6	c.807_808insA	p.A270Sfs*6		0.15
T218	ATF4		10	25529211	25529212	-	CT	novel	Frame_Shift_Ins	INS	40	6	c.806_807insAG	p.K271Qfs*3		0.15
T311	ATF4		10	25529891	25529892	CG	GA	novel	Missense_Mutation	DNP	292	7	c.219_220delinsTC	p.G74R		0.024
T344	ATF4		10	25529210	25529211	-	T	novel	Frame_Shift_Ins	INS	30	3	c.807_808insA	p.A270Sfs*6		0.1
T344	ATF4		10	25529211	25529212	-	CT	novel	Frame_Shift_Ins	INS	30	3	c.806_807insAG	p.K271Qfs*3		0.1
T1989	ATF4		10	25530193	25530194	CG	TA	novel	5'UTR	DNP	25	4	c.-84_-83delinsTA			0.16
T485	ATG14		8	31202003	31202004	-	ACATGAATTTTATAGCTATTTATAGACCCAT	novel	Nonsense_Mutation	INS	36	4	c.1262_1263insATGGGTCTATAAATAGCTATAAAATTCATGT	p.S422Wfs*5		0.1111
T218	ATG2B		8	65088725	65088725	C	T	novel	Missense_Mutation	SNP	18	2	c.946G>A	p.D316N	tolerated(0.05)	0.1111
T485	ATG2B		8	65095852	65095852	G	A	novel	Missense_Mutation	SNP	48	3	c.437C>T	p.P146L	deleterious(0.03)	0.0625
T1462	ATG3		33	17073146	17073146	G	C	rs852722702	5'UTR	SNP	148	148	c.-33C>G			1
T697	ATG3		33	17050547	17050549	GTT	AAA	novel	Missense_Mutation	TNP	53	3	c.675_677delinsTTT	p.L225_T226delinsFL		0.0566
T167	ATG3		33	17073148	17073148	T	-	novel	5'UTR	DEL	242	240	c.-35del			0.9917
T697	ATG4A		X	81674952	81674952	G	T	novel	Missense_Mutation	SNP	14	4	c.544G>T	p.D182Y	deleterious(0)	0.2857
T697	ATG4A		X	81674956	81674956	G	T	novel	Missense_Mutation	SNP	14	4	c.548G>T	p.R183I	deleterious(0)	0.2857
T282	ATG4A		X	81687634	81687634	C	A	novel	3'UTR	SNP	25	4	c.*12C>A			0.16
T282	ATG9A		37	25770191	25770191	G	T	novel	Missense_Mutation	SNP	18	4	c.2461C>A	p.R821S	tolerated(0.1)	0.2222
T218	ATMIN		5	70784049	70784049	G	T	novel	Missense_Mutation	SNP	634	20	c.1396C>A	p.P466T	deleterious(0)	0.0315
T282	ATOH1		32	16807389	16807389	C	A	novel	Missense_Mutation	SNP	26	4	c.54C>A	p.D18E	tolerated_low_confidence(0.25)	0.1538
T416	ATP11B		34	15866107	15866107	A	T	novel	Missense_Mutation	SNP	44	20	c.1439A>T	p.K480I	tolerated(0.23)	0.4545
T416	ATP12A		25	18769662	18769662	G	A	novel	Missense_Mutation	SNP	59	25	c.1240C>T	p.R414W	deleterious(0)	0.4237
T697	ATP12A		25	18779136	18779137	-	G	novel	Frame_Shift_Ins	INS	77	4	c.56_57insC	p.E19Dfs*10		0.0519
T697	ATP12A		25	18779138	18779138	C	A	novel	Nonsense_Mutation	SNP	77	4	c.55G>T	p.E19*		0.0519
T1462	ATP12A		25	18779209	18779209	C	G	rs852715444	5'UTR	SNP	123	58	c.-17G>C			0.4715
T1490	ATP13A2		2	81214871	81214871	C	-	novel	Frame_Shift_Del	DEL	138	4	c.2962del	p.L988Cfs*67		0.029
T1490	ATP13A2		2	81214873	81214873	T	A	novel	Missense_Mutation	SNP	138	4	c.2963T>A	p.L988Q	deleterious(0)	0.029
T282	ATP13A4		34	24926440	24926440	C	A	novel	Missense_Mutation	SNP	30	3	c.2725G>T	p.A909S	tolerated(0.07)	0.1
T282	ATP1A3		1	112344053	112344053	G	T	novel	Missense_Mutation	SNP	25	4	c.3736G>T	p.G1246C	deleterious_low_confidence(0)	0.16
T1407	ATP1A3		1	112345732	112345732	C	T	novel	3'UTR	SNP	14	2	c.*36C>T			0.1429
T282	ATP2A3		9	47706565	47706565	G	A	novel	Missense_Mutation	SNP	18	5	c.2036C>T	p.A679V	deleterious(0.01)	0.2778
T282	ATP4A		1	117112214	117112214	A	T	novel	Missense_Mutation	SNP	20	4	c.2023A>T	p.M675L	tolerated(0.33)	0.2
T697	ATP4A		1	117105920	117105921	CA	-	novel	Frame_Shift_Del	DEL	23	2	c.454_455del	p.T152Rfs*10		0.087
T697	ATP5F1A		7	45120046	45120046	G	T	novel	Missense_Mutation	SNP	23	4	c.268G>T	p.A90S	tolerated_low_confidence(0.13)	0.1739
T282	ATP5F1B		10	872397	872397	C	G	novel	Missense_Mutation	SNP	19	4	c.1603G>C	p.E535Q	deleterious_low_confidence(0)	0.2105
T485	ATP5PB		6	40613762	40613763	-	GCAGCTTTAGATCTGCAATACACTTGGCAATTGTTTCCTTGTCACAGGAAAAGGAGACAATTGCCAAGTGTATC	novel	Nonsense_Mutation	INS	37	4	c.736_737insGATACACTTGGCAATTGTCTCCTTTTCCTGTGACAAGGAAACAATTGCCAAGTGTATTGCAGATCTAAAGCTGC	p.L246Rfs*23		0.1081
T148	ATP6V0A2		26	5930029	5930029	A	-	novel	Frame_Shift_Del	DEL	148	4	c.925del	p.Y309Tfs*4		0.027
T148	ATP6V0A2		26	5930034	5930034	G	T	novel	Missense_Mutation	SNP	156	4	c.920C>A	p.A307D	deleterious(0)	0.0256
T282	ATP6V0A2		26	5916407	5916407	C	A	novel	Missense_Mutation	SNP	9	2	c.2111G>T	p.S704I	tolerated(0.13)	0.2222
T485	ATP6V0A4		16	9903946	9903947	CA	TC	novel	Missense_Mutation	DNP	32	4	c.963_964delinsTC	p.I322L		0.125
T485	ATP6V0A4		16	9903950	9903950	G	A	novel	Missense_Mutation	SNP	32	4	c.967G>A	p.A323T	deleterious(0)	0.125
T697	ATP6V0B		15	16283947	16283948	AG	-	novel	Frame_Shift_Del	DEL	27	2	c.359_360del	p.A120Dfs*2		0.0741
T282	ATP6V1B1		10	69283044	69283044	C	A	novel	Missense_Mutation	SNP	14	4	c.842C>A	p.A281E	deleterious_low_confidence(0)	0.2857
T218	ATP6V1G2		12	1047190	1047190	C	T	novel	Missense_Mutation	SNP	87	6	c.613G>A	p.V205M	tolerated_low_confidence(0.22)	0.069
T282	ATP7B		22	225082	225082	G	A	novel	Missense_Mutation	SNP	17	4	c.4121G>A	p.G1374D	deleterious(0)	0.2353
T416	ATP7B		22	193068	193068	C	T	novel	Missense_Mutation	SNP	55	7	c.1136C>T	p.P379L	deleterious(0.04)	0.1273
T485	ATRIP		20	40637964	40637964	T	C	novel	Missense_Mutation	SNP	29	3	c.545A>G	p.K182R	tolerated(0.29)	0.1034
T167	ATRNL1		28	25816617	25816623	CGCCCCC	-	novel	5'UTR	DEL	154	154	c.-67_-61del			1
T1462	ATXN1L		5	77621870	77621870	C	A	novel	Missense_Mutation	SNP	98	91	c.2010C>A	p.F670L	deleterious(0)	0.9286
T282	ATXN1L		5	77621662	77621662	C	T	novel	Missense_Mutation	SNP	19	4	c.1802C>T	p.P601L	tolerated(0.14)	0.2105
T1860	AUTS2		6	2774201	2774201	G	C	novel	Missense_Mutation	SNP	17	2	c.1295C>G	p.S432W	deleterious(0)	0.1176
T282	AUTS2		6	2750051	2750051	C	T	novel	Missense_Mutation	SNP	24	4	c.2908G>A	p.E970K	tolerated(0.12)	0.1667
T167	AVP		24	18184542	18184542	C	T	novel	Missense_Mutation	SNP	64	63	c.376C>T	p.P126S	deleterious_low_confidence(0)	0.9844
T218	B3GALNT2		4	4453069	4453069	G	A	novel	Missense_Mutation	SNP	12	2	c.700G>A	p.E234K	deleterious(0.04)	0.1667
T1462	B3GNT6		21	21693150	21693150	G	C	rs852760073	Missense_Mutation	SNP	169	84	c.1276C>G	p.Q426E	tolerated_low_confidence(0.67)	0.497
T311	B4GALNT3		27	42589174	42589174	C	T	novel	Missense_Mutation	SNP	135	5	c.785C>T	p.A262V	tolerated(0.07)	0.037
T738	B4GALNT3		27	42597979	42597979	G	T	novel	Missense_Mutation	SNP	10	2	c.2779G>T	p.V927F	tolerated_low_confidence(0.07)	0.2
T167	B4GALNT4		18	25529738	25529738	G	A	rs852513324	Missense_Mutation	SNP	473	227	c.1897G>A	p.A633T	tolerated(0.52)	0.4799
T282	B4GALT7		11	3498453	3498453	C	T	novel	Missense_Mutation	SNP	14	4	c.1072G>A	p.A358T	tolerated(0.09)	0.2857
T282	BAALC		13	4603309	4603309	G	C	novel	Missense_Mutation	SNP	26	4	c.94G>C	p.D32H	deleterious(0)	0.1538
T282	BACE1		5	16315512	16315512	C	A	novel	Nonsense_Mutation	SNP	16	4	c.1185C>A	p.C395*		0.25
T697	BAG4		16	27276037	27276037	G	C	novel	Missense_Mutation	SNP	8	2	c.631C>G	p.Q211E	deleterious(0.02)	0.25
T485	BAG6		12	1129475	1129475	C	A	novel	Missense_Mutation	SNP	17	4	c.2469G>T	p.Q823H	deleterious(0.04)	0.2353
T697	BAHCC1		9	684442	684442	G	T	novel	Missense_Mutation	SNP	25	2	c.6340C>A	p.R2114S	tolerated(0.31)	0.08
T282	BAIAP2		9	930857	930857	C	A	novel	Missense_Mutation	SNP	24	4	c.1715G>T	p.R572L	deleterious(0)	0.1667
T485	BAZ1B		6	6759598	6759598	T	G	novel	Missense_Mutation	SNP	36	2	c.3314T>G	p.I1105R	deleterious(0.02)	0.0556
T485	BBS9		14	45558743	45558743	T	G	novel	Missense_Mutation	SNP	33	2	c.2595T>G	p.D865E	tolerated(0.4)	0.0606
T282	BCAT1		27	22636935	22636935	G	A	novel	3'UTR	SNP	14	2	c.*85G>A			0.1429
T1490	BCCIP		28	34997166	34997166	G	T	novel	Nonsense_Mutation	SNP	22	4	c.775G>T	p.E259*		0.1818
T282	BCL2L13		27	45336857	45336857	C	A	novel	Missense_Mutation	SNP	23	4	c.737C>A	p.P246H	deleterious_low_confidence(0)	0.1739
T697	BCL2L13		27	45288543	45288543	G	C	novel	Missense_Mutation	SNP	20	4	c.318G>C	p.Q106H	tolerated(0.1)	0.2
T167	BDH1		33	30422724	30422725	-	CTCA	novel	5'UTR	INS	220	91	c.-176_-175insTGAG			0.4136
T1923	BDP1		2	54654632	54654633	-	GGGCTTCGG	novel	In_Frame_Ins	INS	34	4	c.154_155insGCTTCGGGG	p.T51_D52insGFG		0.1176
T1923	BDP1		2	54654636	54654636	T	A	novel	Missense_Mutation	SNP	34	4	c.156T>A	p.D52E	tolerated(0.11)	0.1176
T282	BDP1		2	54695714	54695714	C	A	novel	Missense_Mutation	SNP	16	4	c.4273C>A	p.H1425N	tolerated(0.29)	0.25
T311	BDP1		2	54730912	54730912	C	G	novel	Missense_Mutation	SNP	6	4	c.6896C>G	p.P2299R	deleterious(0.01)	0.6667
T479	BDP1		2	54709056	54709057	CG	-	novel	Frame_Shift_Del	DEL	81	4	c.5440_5441del	p.R1814Kfs*2		0.0494
T479	BDP1		2	54709061	54709069	TAAGACCTC	-	novel	In_Frame_Del	DEL	80	4	c.5450_5458del	p.T1817_K1819del		0.05
T282	BEND6		12	24242491	24242491	G	T	novel	Missense_Mutation	SNP	13	4	c.498G>T	p.E166D	tolerated_low_confidence(0.15)	0.3077
T697	BEST3		10	11600341	11600341	G	C	novel	Missense_Mutation	SNP	38	2	c.2009C>G	p.P670R		0.0526
T485	BICD2		1	98723410	98723410	C	A	novel	Nonsense_Mutation	SNP	19	4	c.320C>A	p.S107*		0.2105
T1989	BICD2		1	98732730	98732730	G	A	novel	3'UTR	SNP	16	4	c.*9G>A			0.25
T697	BIN1		19	23533823	23533823	G	T	novel	Missense_Mutation	SNP	60	4	c.2310G>T	p.K770N	deleterious_low_confidence(0)	0.0667
T282	BLMH		9	44294763	44294763	G	T	novel	Missense_Mutation	SNP	22	4	c.910C>A	p.P304T	tolerated(0.07)	0.1818
T282	BLOC1S3		1	110327199	110327199	C	T	novel	Missense_Mutation	SNP	15	4	c.244G>A	p.V82M	deleterious(0)	0.2667
T1989	BLVRA		18	6446395	6446395	G	T	novel	Missense_Mutation	SNP	23	3	c.661C>A	p.Q221K	tolerated(0.17)	0.1304
T311	BMP15		X	43765132	43765132	G	C	novel	5'UTR	SNP	29	4	c.-35G>C			0.1379
T1490	BMPR2		37	11532814	11532814	G	A	novel	Missense_Mutation	SNP	21	4	c.2995G>A	p.V999I	tolerated_low_confidence(0.09)	0.1905
T1462	BMS1		28	4188660	4188660	G	A	novel	Missense_Mutation	SNP	100	41	c.2710C>T	p.L904F	deleterious(0.05)	0.41
T1124	BOD1L1		3	66485670	66485670	C	G	novel	Missense_Mutation	SNP	58	6	c.2100C>G	p.N700K	deleterious(0)	0.1034
T1462	BOD1L1		3	66475942	66475942	T	C	novel	Missense_Mutation	SNP	20	2	c.661T>C	p.F221L	tolerated(0.59)	0.1
T1462	BOD1L1		3	66475960	66475960	A	G	novel	Missense_Mutation	SNP	21	2	c.679A>G	p.S227G	deleterious(0.04)	0.0952
T1834	BOD1L1		3	66475876	66475876	A	C	novel	Missense_Mutation	SNP	20	2	c.595A>C	p.K199Q	deleterious(0.02)	0.1
T1834	BOD1L1		3	66475899	66475899	A	C	novel	Missense_Mutation	SNP	17	2	c.618A>C	p.K206N	deleterious(0)	0.1176
T1462	BPI		24	26792918	26792918	C	T	rs851551631	Missense_Mutation	SNP	118	53	c.1388C>T	p.T463M	tolerated(0.08)	0.4492
T697	BPIFA2		24	22422987	22422987	C	A	novel	3'UTR	SNP	25	2	c.*33C>A			0.08
T282	BPIFB2		24	22275972	22275972	C	A	novel	Missense_Mutation	SNP	25	4	c.80C>A	p.T27N	deleterious(0)	0.16
T1989	BPNT1		38	14844863	14844863	C	A	novel	Missense_Mutation	SNP	26	2	c.514G>T	p.V172F	deleterious(0)	0.0769
T282	BPTF		9	12702929	12702930	-	ACATATCATAAGCTTTTAATATTAATATTCTCATATTCTT	novel	Nonsense_Mutation	INS	21	4	c.493_494insAAGAATATGAGAATATTAATATTAAAAGCTTATGATATGT	p.L165Qfs*12		0.1905
T282	BPTF		9	12702932	12702932	G	C	novel	Missense_Mutation	SNP	21	3	c.491C>G	p.T164R	deleterious(0)	0.1429
T416	BPTF		9	12643006	12643006	A	G	novel	Missense_Mutation	SNP	367	110	c.4919T>C	p.L1640P	tolerated(0.08)	0.2997
T1292	BRD2		12	2540928	2540928	A	C	novel	Missense_Mutation	SNP	49	15	c.464A>C	p.Y155S	deleterious(0)	0.3061
T282	BRD8		11	25807177	25807177	C	T	novel	Missense_Mutation	SNP	13	4	c.2557G>A	p.A853T	deleterious(0)	0.3077
T485	BROX		38	16982981	16982981	G	C	novel	Missense_Mutation	SNP	67	8	c.528G>C	p.E176D	tolerated(1)	0.1194
T697	BRPF3		12	5316172	5316172	C	A	novel	Missense_Mutation	SNP	75	3	c.1258C>A	p.L420M	deleterious(0)	0.04
T148	BRSK2		18	45677204	45677204	G	A	novel	Missense_Mutation	SNP	26	2	c.1100G>A	p.S367N	tolerated(0.21)	0.0769
T282	BRWD1		31	34155906	34155906	G	A	novel	Missense_Mutation	SNP	21	4	c.3554C>T	p.A1185V	tolerated(0.21)	0.1905
T1585	BSN		20	39606632	39606632	C	G	novel	Missense_Mutation	SNP	5	2	c.11389G>C	p.A3797P	tolerated_low_confidence(0.1)	0.4
T1585	BSN		20	39606634	39606634	G	A	novel	Missense_Mutation	SNP	5	2	c.11387C>T	p.P3796L	deleterious_low_confidence(0.02)	0.4
T697	BSN		20	39614798	39614798	G	A	novel	Missense_Mutation	SNP	80	4	c.6149C>T	p.A2050V	tolerated(0.16)	0.05
T1490	BSPRY		11	67725716	67725716	A	T	novel	Missense_Mutation	SNP	50	5	c.683A>T	p.K228M	deleterious(0)	0.1
T311	BTAF1		28	6469384	6469385	GT	AA	novel	Missense_Mutation	DNP	19	3	c.2378_2379delinsAA	p.G793E	tolerated(1)	0.1579
T232	BTBD11		10	31477293	31477296	CCCG	-	novel	Frame_Shift_Del	DEL	144	4	c.1125_1128del	p.C375*		0.0278
T1490	BTBD16		28	31968902	31968902	C	G	novel	Missense_Mutation	SNP	27	2	c.657C>G	p.C219W	deleterious(0)	0.0741
T1989	BTBD7		8	62455059	62455059	C	T	novel	Missense_Mutation	SNP	55	5	c.1505G>A	p.R502Q	deleterious(0.01)	0.0909
T1462	BTG2		38	71090	71090	C	T	novel	Missense_Mutation	SNP	58	13	c.155C>T	p.P52L		0.2241
T282	BTG2		38	71226	71226	G	T	novel	Missense_Mutation	SNP	15	4	c.291G>T	p.E97D	deleterious_low_confidence(0.01)	0.2667
T218	BVES		12	62571361	62571361	C	T	novel	Missense_Mutation	SNP	29	2	c.307G>A	p.V103I	tolerated(1)	0.069
T697	BZW1		37	10014942	10014943	GC	AA	novel	Missense_Mutation	DNP	28	2	c.1081_1082delinsAA	p.A361N	tolerated(0.13)	0.0714
T311	C10H22orf23		10	26708958	26708958	A	G	novel	Missense_Mutation	SNP	26	4	c.629A>G	p.Q210R	tolerated_low_confidence(0.29)	0.1538
T1462	C10orf67		2	9916473	9916473	G	A	novel	Missense_Mutation	SNP	66	27	c.164G>A	p.S55N	tolerated(0.09)	0.4091
T697	C11H5orf15		11	22181126	22181127	GG	AA	novel	Missense_Mutation	DNP	20	2	c.672_673delinsTT	p.L225F		0.1
T2063	C12orf43		26	16835723	16835723	A	G	novel	Missense_Mutation	SNP	162	4	c.74T>C	p.L25S	deleterious(0)	0.0247
T282	C14H1orf35		14	832180	832180	G	T	novel	Missense_Mutation	SNP	26	4	c.176G>T	p.G59V	deleterious(0)	0.1538
T320	C15H12orf50		15	29150103	29150103	T	C	novel	Missense_Mutation	SNP	44	16	c.829A>G	p.K277E	tolerated(0.07)	0.3636
T479	C15H1orf109		15	4814468	4814468	C	A	novel	Missense_Mutation	SNP	78	4	c.538C>A	p.Q180K	tolerated_low_confidence(0.11)	0.0513
T1490	C16orf96		6	36820408	36820408	C	A	novel	Missense_Mutation	SNP	22	4	c.1549G>T	p.A517S	tolerated(0.09)	0.1818
T311	C18H11orf24		18	49590407	49590408	CA	-	novel	Frame_Shift_Del	DEL	89	4	c.913_914del	p.T305Pfs*10		0.0449
T1462	C18H7orf57		18	89940	89940	T	C	novel	Missense_Mutation	SNP	204	54	c.872T>C	p.F291S	tolerated_low_confidence(0.05)	0.2647
T167	C1GALT1		14	22890787	22890787	C	T	novel	Missense_Mutation	SNP	44	28	c.571C>T	p.P191S	deleterious(0.05)	0.6364
T282	C1H9orf135		1	87640551	87640551	C	A	novel	Missense_Mutation	SNP	15	4	c.219G>T	p.E73D	tolerated(0.4)	0.2667
T282	C1QA		2	76669933	76669933	C	A	novel	Missense_Mutation	SNP	5	2	c.211G>T	p.G71W	deleterious(0)	0.4
T1292	C1R		27	37959881	37959881	C	G	novel	Missense_Mutation	SNP	84	26	c.1484C>G	p.T495S	tolerated(0.5)	0.3095
T1834	C20H19orf44		20	46020947	46020947	C	-	novel	Frame_Shift_Del	DEL	323	154	c.1890del	p.K631Rfs*4		0.4768
T479	C20H3orf14		20	28745310	28745310	C	A	novel	Nonsense_Mutation	SNP	26	4	c.277G>T	p.E93*		0.1538
T479	C20H3orf14		20	28745322	28745322	C	T	novel	Missense_Mutation	SNP	26	4	c.265G>A	p.A89T	deleterious(0.04)	0.1538
T282	C20H3orf18		20	38806397	38806397	G	T	novel	Missense_Mutation	SNP	24	4	c.240G>T	p.L80F	tolerated(0.12)	0.1667
T311	C20H3orf67		20	31881963	31881964	-	AACAA	novel	Frame_Shift_Ins	INS	34	3	c.2154_2155insAAAAC	p.S719Kfs*19		0.0882
T282	C21H11orf42		21	29542037	29542037	G	A	novel	Missense_Mutation	SNP	11	2	c.34G>A	p.D12N	tolerated_low_confidence(0.33)	0.1818
T1891	C24H20orf96		24	20567705	20567705	A	G	novel	Missense_Mutation	SNP	113	18	c.1076A>G	p.E359G	deleterious(0)	0.1593
T167	C24H20orf96		24	20567821	20567821	G	A	rs852667623	3'UTR	SNP	73	73	c.*100G>A			1
T1462	C2CD2		31	36318554	36318554	C	T	novel	Missense_Mutation	SNP	59	10	c.706G>A	p.V236M	tolerated(0.08)	0.1695
T344	C2CD2L		5	14749206	14749206	G	A	novel	Missense_Mutation	SNP	60	5	c.1793C>T	p.A598V	deleterious(0)	0.0833
T282	C2CD3		21	24256254	24256254	G	T	novel	Missense_Mutation	SNP	12	2	c.6714G>T	p.M2238I	tolerated(0.19)	0.1667
T697	C2H16orf78		2	65876969	65876969	C	G	novel	Missense_Mutation	SNP	13	4	c.302G>C	p.R101P	deleterious(0.02)	0.3077
T311	C2H1orf158		2	83714810	83714810	G	A	novel	Nonsense_Mutation	SNP	164	4	c.259C>T	p.Q87*		0.0244
T697	C2H1orf158		2	83714666	83714666	C	T	novel	Missense_Mutation	SNP	19	4	c.403G>A	p.A135T	tolerated(0.08)	0.2105
T167	C3		20	53571072	53571072	G	A	novel	Missense_Mutation	SNP	220	83	c.1141G>A	p.G381S	deleterious(0.01)	0.3773
T1462	C30H15orf39		30	38173769	38173769	G	A	novel	Missense_Mutation	SNP	153	83	c.667G>A	p.G223S	tolerated(0.58)	0.5425
T1989	C31H21orf62		31	27460188	27460188	C	T	novel	Missense_Mutation	SNP	75	26	c.565G>A	p.V189I	tolerated(0.53)	0.3467
T167	C32H4orf54		32	21658013	21658013	C	G	rs851308954	Missense_Mutation	SNP	359	193	c.728G>C	p.R243P	tolerated_low_confidence(1)	0.5376
T167	C32H4orf54		32	21658049	21658049	G	A	rs850601442	Missense_Mutation	SNP	345	189	c.692C>T	p.A231V	deleterious_low_confidence(0.01)	0.5478
T416	C32H4orf54		32	21657557	21657557	T	C	novel	Missense_Mutation	SNP	102	5	c.1184A>G	p.E395G	deleterious(0)	0.049
T1834	C37H2orf69		37	9092770	9092771	-	A	novel	Frame_Shift_Ins	INS	21	4	c.113_114insA	p.G40Rfs*72		0.1905
T1490	C5		11	73995910	73995932	CAGCACCGCCTGTTTGTACTTAG	-	novel	Frame_Shift_Del	DEL	60	4	c.2063_2085del	p.A688Efs*97		0.0667
T697	C5AR1		1	108661343	108661343	G	A	novel	Missense_Mutation	SNP	46	3	c.272C>T	p.P91L	deleterious(0)	0.0652
T1834	C5AR2		1	108645763	108645763	G	A	novel	Missense_Mutation	SNP	177	71	c.196C>T	p.R66W	deleterious(0.01)	0.4011
T1989	C5H16orf46		5	70773761	70773763	GCA	-	novel	In_Frame_Del	DEL	60	17	c.910_912del	p.Q304del		0.2833
T218	C5H1orf174		5	58359535	58359535	T	G	novel	Missense_Mutation	SNP	98	6	c.601A>C	p.M201L	deleterious(0.04)	0.0612
T218	C5H1orf174		5	58359719	58359720	-	GCCA	novel	Frame_Shift_Ins	INS	168	14	c.416_419dup	p.L141Gfs*38		0.0833
T485	C5H1orf174		5	58359719	58359720	-	GCCA	novel	Frame_Shift_Ins	INS	75	6	c.416_419dup	p.L141Gfs*38		0.08
T311	C5H1orf174		5	58359719	58359720	-	GCCA	novel	Frame_Shift_Ins	INS	150	10	c.416_419dup	p.L141Gfs*38		0.0667
T416	C5H1orf87		5	49893346	49893346	T	C	novel	3'UTR	SNP	14	2	c.*47T>C			0.1429
T282	C5orf34		4	66503991	66503992	CA	TT	novel	Missense_Mutation	DNP	7	2	c.345_346delinsTT	p.I116F		0.2857
T311	C6H16orf54		6	17813310	17813311	GC	-	novel	Frame_Shift_Del	DEL	113	4	c.205_206del	p.A69Nfs*37		0.0354
T311	C6H16orf54		6	17813312	17813312	C	T	novel	Nonsense_Mutation	SNP	110	4	c.204G>A	p.W68*		0.0364
T218	C6H1orf194		6	42691447	42691447	G	A	novel	Missense_Mutation	SNP	27	2	c.370G>A	p.V124I	tolerated(1)	0.0741
T1462	C7H1orf112		7	28803646	28803646	G	A	rs851326267	Missense_Mutation	SNP	71	29	c.1937C>T	p.S646F	tolerated(0.09)	0.4085
T1891	C7H1orf116		7	6161939	6161939	C	T	novel	Missense_Mutation	SNP	208	46	c.1756G>A	p.E586K	deleterious(0)	0.2212
T416	C8H14orf39		8	35518896	35518897	-	TGAAACATGGTAATGGGTTACCAGGACAAAA	novel	Frame_Shift_Ins	INS	5	2	c.578_579insTTTTGTCCTGGTAACCCATTACCATGTTTCA	p.Q193Hfs*15		0.4
T485	C9H9orf16		9	55323396	55323397	-	CTCTTTTAAAATTTTTTTTAAGAAAGATTTTTATTTATT	novel	Nonsense_Mutation	INS	5	3	c.213_214insAATAAATAAAAATCTTTCTTAAAAAAAATTTTAAAAGAG	p.R71_L72insNK*		0.6
T311	C9orf50		9	54176178	54176179	CG	AA	novel	Missense_Mutation	DNP	27	2	c.72_73delinsAA	p.G25R		0.0741
T282	CA2		29	31960428	31960428	G	T	novel	Missense_Mutation	SNP	21	4	c.80G>T	p.R27L	deleterious(0.01)	0.1905
T1462	CABLES1		7	65123944	65123944	G	T	novel	Missense_Mutation	SNP	167	75	c.620C>A	p.A207D	deleterious_low_confidence(0.01)	0.4491
T167	CABLES1		7	65124140	65124140	C	G	novel	Missense_Mutation	SNP	101	43	c.424G>C	p.A142P	deleterious_low_confidence(0)	0.4257
T148	CABLES1		7	65124112	65124112	G	A	novel	Missense_Mutation	SNP	35	3	c.452C>T	p.A151V	deleterious_low_confidence(0.02)	0.0857
T167	CABLES2		24	46375650	46375650	T	C	novel	Missense_Mutation	SNP	131	50	c.269A>G	p.D90G		0.3817
T311	CABLES2		24	46375603	46375603	G	A	novel	Missense_Mutation	SNP	38	2	c.316C>T	p.R106C		0.0526
T1462	CABP7		26	22924247	22924247	G	A	rs850725421	Missense_Mutation	SNP	84	75	c.413G>A	p.G138D	tolerated_low_confidence(0.31)	0.8929
T697	CACNA1A		20	48954382	48954382	G	T	novel	Missense_Mutation	SNP	18	2	c.1910G>T	p.G637V	deleterious(0)	0.1111
T738	CACNA1A		20	49035502	49035504	AGG	-	novel	In_Frame_Del	DEL	102	4	c.6986_6988del	p.Q2329_A2330delinsP		0.0392
T167	CACNA1B		9	47846620	47846620	C	T	novel	Missense_Mutation	SNP	114	15	c.4373G>A	p.R1458Q	tolerated(0.38)	0.1316
T282	CACNA1B		9	47846595	47846595	T	A	novel	Missense_Mutation	SNP	11	4	c.4398A>T	p.L1466F	tolerated(1)	0.3636
T1462	CACNA1G		9	26522455	26522455	G	A	novel	Missense_Mutation	SNP	211	99	c.4042G>A	p.V1348I	tolerated(0.65)	0.4692
T282	CACNA1H		6	39533606	39533606	G	T	novel	Missense_Mutation	SNP	9	2	c.148C>A	p.P50T		0.2222
T320	CACNA1H		6	39523228	39523228	C	T	novel	Missense_Mutation	SNP	80	34	c.3052G>A	p.V1018I	deleterious(0)	0.425
T336	CACNA1H		6	39512793	39512793	C	G	novel	Missense_Mutation	SNP	29	4	c.5645G>C	p.R1882P	deleterious(0)	0.1379
T1124	CACNA1S		7	2128808	2128808	A	T	novel	Missense_Mutation	SNP	309	46	c.1039A>T	p.T347S	tolerated(1)	0.1489
T282	CACNA1S		7	2170561	2170561	G	T	novel	Missense_Mutation	SNP	21	4	c.5332G>T	p.A1778S	tolerated_low_confidence(0.38)	0.1905
T1124	CACNA2D1		18	21620496	21620496	G	C	novel	Missense_Mutation	SNP	59	4	c.1378C>G	p.R460G	deleterious(0)	0.0678
T1407	CACNG8		1	103250281	103250281	C	T	novel	Missense_Mutation	SNP	19	2	c.1072G>A	p.G358S	deleterious_low_confidence(0.03)	0.1053
T282	CACNG8		1	103250619	103250630	GAGCGGGAGCTA	-	novel	In_Frame_Del	DEL	47	4	c.723_734del	p.S243_S246del		0.0851
T697	CAD		17	21218470	21218470	C	G	novel	Missense_Mutation	SNP	27	4	c.5587C>G	p.L1863V	tolerated(0.37)	0.1481
T320	CADM2		31	1965248	1965248	G	A	novel	Nonsense_Mutation	SNP	160	11	c.826C>T	p.R276*		0.0688
T282	CADM4		1	111511069	111511069	G	A	novel	Missense_Mutation	SNP	14	3	c.992G>A	p.G331D	deleterious(0.02)	0.2143
T282	CADPS		20	28586160	28586160	C	A	novel	Missense_Mutation	SNP	24	4	c.2779C>A	p.L927M	tolerated(0.11)	0.1667
T282	CADPS		20	28495676	28495676	C	A	novel	Missense_Mutation	SNP	18	4	c.1072C>A	p.H358N	tolerated(0.08)	0.2222
T1124	CADPS2		14	60327682	60327682	G	A	novel	Missense_Mutation	SNP	101	8	c.1376C>T	p.P459L	deleterious(0)	0.0792
T1124	CADPS2		14	60109179	60109179	G	T	novel	3'UTR	SNP	39	3	c.*117C>A			0.0769
T282	CALCR		14	18936428	18936428	C	T	novel	Missense_Mutation	SNP	24	4	c.1066G>A	p.G356R	deleterious(0)	0.1667
T1407	CALCRL		36	29358493	29358493	C	T	novel	Nonsense_Mutation	SNP	28	5	c.782G>A	p.W261*		0.1786
T1462	CALHM3		28	15834357	15834357	G	A	rs853080904	3'UTR	SNP	32	15	c.*47C>T			0.4688
T697	CALR3		20	46055758	46055758	A	T	novel	Missense_Mutation	SNP	22	2	c.862A>T	p.T288S	tolerated(0.14)	0.0909
T1462	CAMK1G		7	8269518	8269518	G	A	rs852038160	Missense_Mutation	SNP	211	94	c.1120G>A	p.E374K	tolerated(0.14)	0.4455
T282	CAMKMT		10	47123428	47123428	G	C	novel	Missense_Mutation	SNP	22	2	c.391G>C	p.E131Q	deleterious(0)	0.0909
T1989	CAMSAP1		9	49515988	49515988	C	A	novel	Missense_Mutation	SNP	69	8	c.4196C>A	p.P1399H	tolerated(0.12)	0.1159
T282	CAMSAP2		7	2329955	2329956	-	CAGAGCCCTCTGGTGTAGTTCTCAGAAAACTACAC	novel	Nonsense_Mutation	INS	30	6	c.1912_1913insGTGTAGTTTTCTGAGAACTACACCAGAGGGCTCTG	p.E638Gfs*5		0.2
T697	CAMTA2		5	31653797	31653797	C	T	novel	Missense_Mutation	SNP	24	4	c.2723C>T	p.S908F	deleterious(0.03)	0.1667
T1462	CAND2		20	5790046	5790046	C	G	novel	Missense_Mutation	SNP	28	5	c.202G>C	p.A68P		0.1786
T282	CAND2		20	5763200	5763200	C	A	novel	Missense_Mutation	SNP	17	4	c.3685G>T	p.D1229Y	deleterious(0)	0.2353
T282	CAPN13		17	24435377	24435377	G	A	novel	Nonsense_Mutation	SNP	19	4	c.316C>T	p.Q106*		0.2105
T1462	CAPN15		6	39997805	39997806	-	G	novel	Frame_Shift_Ins	INS	92	17	c.3497dup	p.L1167Afs*?		0.1848
T1490	CAPN15		6	40003448	40003448	C	A	novel	Missense_Mutation	SNP	26	3	c.217G>T	p.G73W	deleterious_low_confidence(0.01)	0.1154
T1921	CAPN3		30	9372279	9372279	C	T	novel	Missense_Mutation	SNP	153	69	c.1465C>T	p.R489W	deleterious(0)	0.451
T282	CAPN5		21	21628514	21628514	C	A	novel	Missense_Mutation	SNP	13	2	c.1912G>T	p.D638Y	deleterious(0)	0.1538
T282	CAPN6		X	84354563	84354563	G	T	novel	Missense_Mutation	SNP	27	4	c.1525C>A	p.L509M	tolerated(0.25)	0.1481
T1490	CAPN7		23	27360882	27360882	C	A	novel	Missense_Mutation	SNP	65	6	c.1397G>T	p.W466L	deleterious(0)	0.0923
T1989	CAPN7		23	27377578	27377578	G	A	novel	Nonsense_Mutation	SNP	4	4	c.418C>T	p.R140*		1
T1462	CAPN9		4	8638321	8638321	T	G	novel	Missense_Mutation	SNP	268	160	c.664A>C	p.K222Q	deleterious(0)	0.597
T1860	CAPS		20	54176626	54176627	-	A	novel	3'UTR	INS	29	10	c.*8dup			0.3448
T282	CARF		37	11822762	11822762	G	T	novel	Missense_Mutation	SNP	22	4	c.697G>T	p.V233F	deleterious(0.03)	0.1818
T1490	CARMIL1		35	23496584	23496584	C	A	novel	Missense_Mutation	SNP	25	4	c.2207C>A	p.T736K	deleterious(0.02)	0.16
T218	CARMIL2		5	81792171	81792171	G	C	novel	Missense_Mutation	SNP	62	4	c.3530C>G	p.T1177S		0.0645
T282	CARMIL2		5	81797784	81797784	G	T	novel	Missense_Mutation	SNP	12	4	c.1888C>A	p.L630M	tolerated(0.37)	0.3333
T282	CARNS1		18	50045232	50045232	C	T	novel	Missense_Mutation	SNP	28	4	c.1210G>A	p.G404S	tolerated(0.67)	0.1429
T282	CARNS1		18	50045229	50045230	CA	-	novel	Frame_Shift_Del	DEL	28	4	c.1212_1213del	p.E405Dfs*32		0.1429
T697	CARNS1		18	50046266	50046266	A	G	novel	Missense_Mutation	SNP	24	2	c.1024T>C	p.F342L	tolerated(0.65)	0.0833
T167	CASP2		16	6380889	6380889	C	G	rs852605090	Missense_Mutation	SNP	70	35	c.1284G>C	p.E428D	tolerated(0.26)	0.5
T697	CASP2		16	6380862	6380862	C	A	novel	Missense_Mutation	SNP	35	2	c.1311G>T	p.E437D	tolerated(0.38)	0.0571
T1462	CASQ1		38	22014610	22014610	C	A	novel	Missense_Mutation	SNP	298	97	c.1279G>T	p.G427W	deleterious_low_confidence(0)	0.3255
T167	CASQ1		38	22014369	22014369	T	C	rs852391516	Missense_Mutation	SNP	329	138	c.1358A>G	p.Q453R	tolerated_low_confidence(0.43)	0.4195
T1462	CASQ1		38	22018396	22018396	C	T	rs853006615	5'UTR	SNP	75	40	c.-228G>A			0.5333
T1490	CAST		3	13031944	13031945	AA	-	novel	5'UTR	DEL	11	2	c.-50_-49del			0.1818
T1490	CAST		3	13031935	13031935	G	A	novel	5'UTR	SNP	12	2	c.-40C>T			0.1667
T1989	CATSPERG		1	114647456	114647456	C	A	novel	Missense_Mutation	SNP	50	4	c.1210G>T	p.D404Y	deleterious(0.01)	0.08
T1462	CBARP		20	57555190	57555190	G	A	novel	Missense_Mutation	SNP	88	73	c.7G>A	p.V3M	tolerated_low_confidence(0.11)	0.8295
T282	CBARP		20	57558259	57558259	C	A	novel	Missense_Mutation	SNP	24	4	c.1066C>A	p.R356S	deleterious(0)	0.1667
T282	CBLIF		21	50345270	50345270	T	C	novel	Missense_Mutation	SNP	23	5	c.640A>G	p.I214V	tolerated(1)	0.2174
T282	CC2D1A		20	48554762	48554762	G	T	novel	Missense_Mutation	SNP	20	4	c.1471C>A	p.Q491K	tolerated(0.1)	0.2
T282	CCAR2		25	34660754	34660754	T	C	novel	3'UTR	SNP	12	4	c.*1A>G			0.3333
T1462	CCDC127		34	11975247	11975247	G	A	novel	Missense_Mutation	SNP	105	46	c.989G>A	p.R330H	deleterious_low_confidence(0.03)	0.4381
T1923	CCDC138		10	35040975	35040975	G	A	novel	Nonsense_Mutation	SNP	31	5	c.1444C>T	p.R482*		0.1613
T282	CCDC146		18	17391111	17391111	G	T	novel	Missense_Mutation	SNP	4	2	c.1745G>T	p.R582M	deleterious(0)	0.5
T1490	CCDC149		3	85355980	85355980	G	T	novel	Missense_Mutation	SNP	61	8	c.1044G>T	p.L348F	deleterious(0.03)	0.1311
T336	CCDC15		5	9476765	9476765	G	A	novel	Missense_Mutation	SNP	85	32	c.1864C>T	p.P622S	tolerated(0.43)	0.3765
T282	CCDC150		37	6332557	6332557	G	T	novel	Nonsense_Mutation	SNP	26	4	c.2713G>T	p.E905*		0.1538
T1462	CCDC153		5	14685834	14685834	A	G	rs850555132	Missense_Mutation	SNP	99	99	c.826A>G	p.K276E	deleterious_low_confidence(0.02)	1
T1462	CCDC153		5	14685855	14685855	C	G	rs852587808	Missense_Mutation	SNP	78	78	c.847C>G	p.Q283E	tolerated_low_confidence(0.1)	1
T1462	CCDC157		26	23514942	23514942	C	T	novel	Missense_Mutation	SNP	49	42	c.1156C>T	p.R386W	deleterious(0)	0.8571
T485	CCDC158		32	1021847	1021847	C	A	novel	Missense_Mutation	SNP	16	4	c.1239G>T	p.M413I	deleterious(0.04)	0.25
T697	CCDC178		7	56574079	56574079	A	-	novel	Frame_Shift_Del	DEL	21	2	c.1837del	p.T613Lfs*29		0.0952
T697	CCDC178		7	56574070	56574071	AA	-	novel	Frame_Shift_Del	DEL	18	2	c.1828_1829del	p.N610*		0.1111
T697	CCDC179		21	44439062	44439063	AG	-	novel	Frame_Shift_Del	DEL	24	2	c.175_176del	p.L59Sfs*37		0.0833
T148	CCDC18		6	55880827	55880827	T	A	novel	Missense_Mutation	SNP	63	4	c.2386A>T	p.M796L	tolerated(0.24)	0.0635
T282	CCDC18		6	55816211	55816211	C	A	novel	3'UTR	SNP	11	4	c.*40G>T			0.3636
T697	CCDC189		6	17415666	17415666	C	T	novel	Missense_Mutation	SNP	15	4	c.217C>T	p.P73S	deleterious(0)	0.2667
T697	CCDC22		X	42340047	42340047	G	A	novel	Missense_Mutation	SNP	28	4	c.1329G>A	p.M443I	tolerated(0.46)	0.1429
T697	CCDC22		X	42342408	42342408	G	A	novel	Missense_Mutation	SNP	24	4	c.2131G>A	p.E711K	deleterious(0)	0.1667
T1834	CCDC27		5	58273651	58273651	A	G	novel	Missense_Mutation	SNP	12	4	c.718A>G	p.R240G	deleterious_low_confidence(0.01)	0.3333
T697	CCDC27		5	58273354	58273355	-	CCCTCCTGCTGC	novel	In_Frame_Ins	INS	4	2	c.421_422insCCCTCCTGCTGC	p.E141delinsALLLQ		0.5
T697	CCDC27		5	58273357	58273357	G	A	novel	Missense_Mutation	SNP	4	2	c.424G>A	p.E142K	deleterious_low_confidence(0)	0.5
T282	CCDC3		2	23478131	23478131	A	G	novel	Missense_Mutation	SNP	17	4	c.298A>G	p.N100D	deleterious(0.01)	0.2353
T1462	CCDC38		15	35726359	35726360	-	A	novel	Frame_Shift_Ins	INS	31	31	c.561_561+1insT	p.V188Cfs*8		1
T282	CCDC58		33	25524000	25524000	G	C	novel	Missense_Mutation	SNP	18	2	c.64C>G	p.Q22E	tolerated_low_confidence(0.3)	0.1111
T1462	CCDC65		27	5643227	5643227	C	G	novel	Missense_Mutation	SNP	62	41	c.566G>C	p.S189T	tolerated(0.09)	0.6613
T282	CCDC68		1	20687768	20687768	C	G	novel	3'UTR	SNP	12	2	c.*33C>G			0.1667
T282	CCDC71		20	40034830	40034830	C	A	novel	Missense_Mutation	SNP	17	3	c.992C>A	p.A331E	tolerated(0.14)	0.1765
T697	CCDC77		27	42472772	42472772	G	A	novel	Missense_Mutation	SNP	16	4	c.61G>A	p.D21N	tolerated(0.69)	0.25
T282	CCDC85C		8	68004700	68004700	G	A	novel	5'UTR	SNP	8	2	c.-453C>T			0.25
T282	CCDC88B		18	52731997	52731997	G	T	novel	Missense_Mutation	SNP	24	4	c.2296C>A	p.Q766K	tolerated_low_confidence(0.14)	0.1667
T1462	CCHCR1		12	853646	853646	C	T	rs852825222	Missense_Mutation	SNP	136	76	c.403G>A	p.V135I	tolerated(0.17)	0.5588
T1490	CCKAR		3	84018926	84018926	G	T	novel	Missense_Mutation	SNP	117	4	c.1360G>T	p.A454S	tolerated(0.43)	0.0342
T1490	CCKAR		3	84018932	84018933	TT	CA	novel	Missense_Mutation	DNP	111	4	c.1366_1367delinsCA	p.F456H	deleterious(0)	0.036
T697	CCL3		9	37695088	37695088	G	C	novel	Missense_Mutation	SNP	42	2	c.431G>C	p.S144T	deleterious(0.04)	0.0476
T282	CCL4		9	37710097	37710097	G	A	novel	Missense_Mutation	SNP	22	4	c.14C>T	p.T5M	tolerated(0.22)	0.1818
T1407	CCL7		9	38996133	38996133	G	A	rs851907482	5'UTR	SNP	40	5	c.-30C>T			0.125
T282	CCM2		16	10390896	10390896	C	A	novel	Missense_Mutation	SNP	23	4	c.896C>A	p.S299Y	deleterious(0.03)	0.1739
T311	CCNB2		30	24054402	24054402	G	A	novel	Missense_Mutation	SNP	50	5	c.484G>A	p.G162R	deleterious(0.02)	0.1
T697	CCNE2		29	39535103	39535103	G	A	novel	Missense_Mutation	SNP	47	3	c.1163C>T	p.P388L	deleterious(0)	0.0638
T282	CCNF		6	38584627	38584627	C	G	novel	Missense_Mutation	SNP	20	6	c.831G>C	p.K277N	tolerated(0.1)	0.3
T311	CCNG1		4	47803806	47803806	G	C	novel	Missense_Mutation	SNP	9	3	c.637C>G	p.Q213E	tolerated(1)	0.3333
T697	CCP110		6	25721843	25721844	GA	-	novel	Frame_Shift_Del	DEL	47	4	c.2326_2327del	p.V777Nfs*10		0.0851
T697	CCP110		6	25721854	25721855	CA	-	novel	Frame_Shift_Del	DEL	47	4	c.2315_2316del	p.L772*		0.0851
T1490	CCPG1		30	20764056	20764056	A	T	novel	Missense_Mutation	SNP	45	3	c.883T>A	p.Y295N	tolerated(0.39)	0.0667
T218	CCPG1		30	20760415	20760416	-	CTTTTT	novel	In_Frame_Ins	INS	112	10	c.1363_1368dup	p.K455_K456dup		0.0893
T1834	CCPG1		30	20757143	20757143	C	T	novel	Missense_Mutation	SNP	57	4	c.2339G>A	p.R780Q	tolerated(0.14)	0.0702
T1834	CCPG1		30	20759698	20759699	-	GC	novel	Frame_Shift_Ins	INS	129	4	c.2085_2086insGC	p.R696Afs*5		0.031
T1834	CCPG1		30	20759702	20759703	AA	-	novel	Frame_Shift_Del	DEL	129	5	c.2081_2082del	p.I694Rfs*10		0.0388
T1834	CCPG1		30	20760415	20760416	-	CTTTTT	novel	In_Frame_Ins	INS	135	4	c.1363_1368dup	p.K455_K456dup		0.0296
T218	CCPG1		30	20760422	20760422	G	T	novel	Missense_Mutation	SNP	128	17	c.1362C>A	p.D454E	tolerated(1)	0.1328
T311	CCPG1		30	20760415	20760416	-	CTTTTT	novel	In_Frame_Ins	INS	115	9	c.1363_1368dup	p.K455_K456dup		0.0783
T311	CCPG1		30	20760422	20760422	G	T	novel	Missense_Mutation	SNP	123	10	c.1362C>A	p.D454E	tolerated(1)	0.0813
T1462	CCR2		20	42308356	42308356	C	T	novel	Missense_Mutation	SNP	116	25	c.343G>A	p.A115T	tolerated(0.14)	0.2155
T1989	CCR2		20	42308571	42308571	G	A	novel	Missense_Mutation	SNP	31	11	c.128C>T	p.P43L	deleterious(0.05)	0.3548
T336	CCR5		20	42296086	42296086	T	C	novel	Missense_Mutation	SNP	101	14	c.203A>G	p.Y68C	deleterious(0.04)	0.1386
T697	CCR5		20	42296281	42296281	T	A	novel	Missense_Mutation	SNP	40	2	c.8A>T	p.Y3F	tolerated(0.25)	0.05
T1834	CCSER1		32	13500196	13500197	AG	-	novel	Frame_Shift_Del	DEL	77	3	c.1120_1121del	p.E374Rfs*9		0.039
T282	CCSER2		4	32585170	32585170	G	T	novel	Missense_Mutation	SNP	29	4	c.268G>T	p.D90Y	deleterious(0.01)	0.1379
T282	CCSER2		4	32585176	32585176	G	T	novel	Missense_Mutation	SNP	29	4	c.274G>T	p.V92L	tolerated(1)	0.1379
T1462	CCT4		10	61873949	61873949	G	A	novel	5'UTR	SNP	36	24	c.-36C>T			0.6667
T1989	CCT5		34	4038696	4038698	TAG	-	novel	In_Frame_Del	DEL	38	4	c.1100_1102del	p.T367del		0.1053
T1462	CCT8		31	24074978	24074988	CGCGCGCCGCG	-	novel	Frame_Shift_Del	DEL	124	56	c.377_387del	p.A126Gfs*21		0.4516
T1462	CD101		17	54400095	54400095	G	A	novel	Missense_Mutation	SNP	234	110	c.226G>A	p.V76M	tolerated(0.17)	0.4701
T311	CD101		17	54411308	54411308	G	T	novel	Missense_Mutation	SNP	104	4	c.1830G>T	p.K610N	deleterious(0.05)	0.0385
T282	CD19		6	18420088	18420088	T	A	novel	Missense_Mutation	SNP	10	4	c.537T>A	p.N179K	tolerated_low_confidence(0.17)	0.4
T697	CD200		33	16885474	16885474	G	A	novel	Missense_Mutation	SNP	16	3	c.649G>A	p.V217I	tolerated(0.18)	0.1875
T1407	CD226		1	8432171	8432172	-	GTATAAAACTTAATATGGAGAGATGAAATCCTGATAAAAATTTTTATG	novel	Nonsense_Mutation	INS	40	4	c.994_995insGTATAAAACTTAATATGGAGAGATGAAATCCTGATAAAAATTTTTATG	p.F332delinsCIKLNMER*		0.1
T167	CD320		20	52886366	52886366	G	A	rs851290430	3'UTR	SNP	131	66	c.*10C>T			0.5038
T1462	CD34		7	6736071	6736071	C	T	novel	Missense_Mutation	SNP	142	72	c.991G>A	p.E331K	deleterious(0)	0.507
T1462	CD44		18	32757451	32757451	T	C	novel	Missense_Mutation	SNP	83	17	c.1817A>G	p.H606R	tolerated_low_confidence(0.12)	0.2048
T282	CD5L		7	40525697	40525697	G	C	novel	3'UTR	SNP	5	2	c.*90G>C			0.4
T1407	CD84		38	21724299	21724299	G	C	novel	3'UTR	SNP	15	2	c.*159G>C			0.1333
T282	CDADC1		22	2463639	2463639	C	A	novel	Missense_Mutation	SNP	22	4	c.759G>T	p.K253N	deleterious(0.01)	0.1818
T1462	CDADC1		22	2445992	2445992	A	G	rs850874015	3'UTR	SNP	31	13	c.*98T>C			0.4194
T282	CDC123		2	24188999	24188999	C	T	novel	Missense_Mutation	SNP	16	4	c.1475G>A	p.G492E	tolerated_low_confidence(0.09)	0.25
T282	CDC14B		1	70323716	70323716	C	A	novel	Missense_Mutation	SNP	17	4	c.1436C>A	p.A479D	deleterious(0.05)	0.2353
T311	CDC25A		20	40847510	40847511	-	GCTCCCACTCCACAAGTGTCCTCT	novel	3'UTR	INS	5	2	c.*101_*102insCTCCCACTCCACAAGTGTCCTCTG			0.4
T311	CDC25A		20	40847509	40847510	-	A	novel	3'UTR	INS	5	2	c.*99_*100insA			0.4
T1462	CDC25C		11	25934458	25934458	C	T	novel	Missense_Mutation	SNP	36	14	c.46G>A	p.G16S	tolerated(0.29)	0.3889
T697	CDC37		20	50736151	50736152	-	CGCCTCCAGACTTTTCTGGGGCTTATTTTCTGTGGGTGCAGTATGCAACAGA	novel	Frame_Shift_Ins	INS	34	4	c.1261_1262insCGCCTCCAGACTTTTCTGGGGCTTATTTTCTGTGGGTGCAGTATGCAACAGA	p.L421Pfs*?		0.1176
T697	CDC37		20	50736155	50736155	A	C	novel	Missense_Mutation	SNP	31	2	c.1265A>C	p.E422A	deleterious(0)	0.0645
T1462	CDC40		12	66898524	66898524	T	C	novel	Missense_Mutation	SNP	152	77	c.418T>C	p.S140P	tolerated(0.06)	0.5066
T167	CDC40		12	66897981	66897981	A	C	rs852327764	Missense_Mutation	SNP	68	28	c.58A>C	p.S20R		0.4118
T167	CDC40		12	66897983	66897984	TG	CC	novel	Missense_Mutation	DNP	68	28	c.60_61delinsCC	p.A21P		0.4118
T485	CDC40		12	66898308	66898308	A	G	novel	Missense_Mutation	SNP	54	4	c.202A>G	p.K68E		0.0741
T485	CDC40		12	66898309	66898310	-	TAGATGC	novel	Frame_Shift_Ins	INS	54	4	c.203_204insTAGATGC	p.K68Nfs*44		0.0741
T697	CDC42BPA		7	37947434	37947434	C	A	novel	Missense_Mutation	SNP	30	3	c.1472C>A	p.T491N	tolerated(0.28)	0.1
T218	CDCA3		27	38173299	38173299	C	-	novel	Frame_Shift_Del	DEL	81	6	c.110del	p.T37Ifs*11		0.0741
T218	CDCA3		27	38174103	38174104	-	CT	novel	Frame_Shift_Ins	INS	28	4	c.385_386insCT	p.Q129Pfs*45		0.1429
T1891	CDH12		4	82876511	82876511	C	T	novel	Missense_Mutation	SNP	226	51	c.73C>T	p.P25S	tolerated(0.79)	0.2257
T344	CDH18		4	84841865	84841867	CAC	-	novel	In_Frame_Del	DEL	16	4	c.1519_1521del	p.H507del		0.25
T485	CDH18		4	84563055	84563055	C	A	novel	Missense_Mutation	SNP	19	4	c.180C>A	p.F60L	tolerated(0.09)	0.2105
T282	CDH20		1	15184516	15184516	C	A	novel	Nonsense_Mutation	SNP	18	4	c.2383G>T	p.E795*		0.2222
T1891	CDH22		24	33492069	33492069	A	G	novel	Missense_Mutation	SNP	83	5	c.77T>C	p.L26P	tolerated(0.2)	0.0602
T167	CDH22		24	33492177	33492177	C	G	novel	5'UTR	SNP	24	10	c.-32G>C			0.4167
T282	CDH23		4	22412460	22412460	C	T	novel	Missense_Mutation	SNP	24	4	c.1247C>T	p.A416V	tolerated(0.17)	0.1667
T1989	CDH3		5	80881485	80881485	G	A	novel	Missense_Mutation	SNP	38	16	c.1211C>T	p.A404V	tolerated(0.17)	0.4211
T1407	CDH7		1	11772354	11772354	T	-	novel	Frame_Shift_Del	DEL	59	3	c.342del	p.E114Dfs*20		0.0508
T1407	CDH7		1	11772355	11772355	T	A	novel	Missense_Mutation	SNP	59	3	c.341A>T	p.E114V	deleterious(0.05)	0.0508
T1462	CDH8		5	86589181	86589181	C	T	rs852213585	Missense_Mutation	SNP	91	84	c.1241C>T	p.T414M	tolerated(0.08)	0.9231
T1462	CDH9		4	79257615	79257615	A	T	novel	Missense_Mutation	SNP	48	5	c.535A>T	p.I179L	tolerated(0.34)	0.1042
T697	CDHR3		18	14463921	14463921	C	G	novel	Missense_Mutation	SNP	48	5	c.793G>C	p.D265H	deleterious(0.02)	0.1042
T167	CDHR4		20	39477907	39477907	G	A	novel	Missense_Mutation	SNP	121	65	c.862G>A	p.A288T	tolerated(1)	0.5372
T1124	CDK1		4	12891648	12891648	A	C	novel	Missense_Mutation	SNP	88	10	c.153A>C	p.E51D	deleterious(0)	0.1136
T1490	CDK13		18	9845122	9845122	C	T	novel	Missense_Mutation	SNP	21	4	c.2094G>A	p.M698I	deleterious(0)	0.1905
T336	CDK19		12	67327045	67327045	A	T	novel	Missense_Mutation	SNP	68	21	c.40T>A	p.F14I	tolerated_low_confidence(0.16)	0.3088
T485	CDK5R2		37	25529940	25529940	A	G	novel	Missense_Mutation	SNP	123	4	c.790A>G	p.T264A	deleterious(0.01)	0.0325
T485	CDK5R2		37	25529950	25529950	A	C	novel	Missense_Mutation	SNP	113	4	c.800A>C	p.Y267S	deleterious(0)	0.0354
T1490	CDK5RAP2		11	73548051	73548051	C	A	novel	Missense_Mutation	SNP	38	2	c.5468G>T	p.R1823L	deleterious(0)	0.0526
T485	CDK5RAP3		9	24284359	24284360	-	GCCCCCTTGC	novel	Frame_Shift_Ins	INS	33	4	c.1009_1010insGCCCCCTTGC	p.D337Gfs*21		0.1212
T485	CDK5RAP3		9	24284361	24284362	-	AACCTTCCA	novel	In_Frame_Ins	INS	33	4	c.1011_1012insAACCTTCCA	p.D337_A338insNLP		0.1212
T1989	CDKL2		32	181229	181229	C	T	novel	Missense_Mutation	SNP	20	3	c.655G>A	p.G219S	deleterious(0)	0.15
T697	CDO1		11	5519661	5519662	GT	AC	novel	Missense_Mutation	DNP	120	3	c.370_371inv	p.T124V	tolerated(0.53)	0.025
T311	CDS1		32	8398740	8398740	C	G	novel	Missense_Mutation	SNP	42	2	c.585C>G	p.F195L	deleterious(0.03)	0.0476
T1462	CDS2		24	16430008	16430016	TGTATCATC	-	novel	In_Frame_Del	DEL	100	33	c.532_540del	p.D178_T180del		0.33
T1462	CDS2		24	16430023	16430025	GGC	-	novel	In_Frame_Del	DEL	98	36	c.523_525del	p.A175del		0.3673
T311	CDX4		X	57124389	57124389	C	A	novel	Missense_Mutation	SNP	57	4	c.470C>A	p.S157Y	tolerated(1)	0.0702
T1462	CE10		24	32847207	32847207	G	A	novel	3'UTR	SNP	213	40	c.*68C>T			0.1878
T1462	CE10		24	32847118	32847118	A	T	novel	3'UTR	SNP	26	6	c.*157T>A			0.2308
T738	CEACAM1		1	111791439	111791439	C	T	novel	Missense_Mutation	SNP	7	2	c.223C>T	p.P75S	tolerated(0.86)	0.2857
T1462	CEBPZ		17	29584858	29584858	A	G	novel	5'UTR	SNP	248	137	c.-272T>C			0.5524
T1407	CEL		9	51345240	51345240	C	T	novel	5'UTR	SNP	22	4	c.-67G>A			0.1818
T697	CELSR1		10	19826434	19826434	A	G	novel	Missense_Mutation	SNP	17	2	c.6838A>G	p.T2280A	tolerated(0.64)	0.1176
T344	CELSR1		10	19758252	19758252	G	A	novel	Missense_Mutation	SNP	268	33	c.3436G>A	p.E1146K	deleterious(0)	0.1231
T167	CELSR2		6	42573349	42573350	-	GCG	novel	In_Frame_Ins	INS	210	7	c.58_59insCGC	p.L19_L20insP		0.0333
T282	CELSR2		6	42554947	42554947	G	T	novel	Missense_Mutation	SNP	13	4	c.6376C>A	p.H2126N	tolerated(0.21)	0.3077
T311	CELSR2		6	42571522	42571522	C	-	novel	Frame_Shift_Del	DEL	89	4	c.1886del	p.G629Afs*5		0.0449
T311	CELSR2		6	42571525	42571525	A	T	novel	Missense_Mutation	SNP	89	4	c.1883T>A	p.V628E	deleterious(0)	0.0449
T167	CELSR3		20	40480142	40480142	G	A	novel	Missense_Mutation	SNP	226	116	c.9293G>A	p.R3098H	tolerated_low_confidence(0.25)	0.5133
T282	CELSR3		20	40478362	40478362	C	A	novel	Missense_Mutation	SNP	10	4	c.8591C>A	p.A2864D	tolerated(0.05)	0.4
T697	CELSR3		20	40464284	40464285	-	TTTTTG	novel	In_Frame_Ins	INS	115	4	c.4389_4390insTTTTTG	p.P1463_R1464insFL		0.0348
T336	CELSR3		20	40483802	40483802	C	T	novel	3'UTR	SNP	5	4	c.*3023C>T			0.8
T282	CEMIP		3	56737630	56737630	G	T	novel	Missense_Mutation	SNP	12	4	c.3683C>A	p.P1228H	deleterious(0)	0.3333
T1462	CEMIP2		1	85982689	85982689	C	T	novel	Missense_Mutation	SNP	41	19	c.1970C>T	p.T657M	deleterious(0.03)	0.4634
T697	CEMIP2		1	85966428	85966428	G	T	novel	Missense_Mutation	SNP	29	4	c.338G>T	p.C113F	deleterious(0)	0.1379
T697	CEMIP2		1	86009455	86009455	C	A	novel	Missense_Mutation	SNP	33	4	c.3470C>A	p.A1157E	tolerated(0.33)	0.1212
T697	CEMIP2		1	86009463	86009464	TC	AA	novel	Missense_Mutation	DNP	29	2	c.3478_3479delinsAA	p.S1160K	tolerated(0.13)	0.069
T167	CENPF		7	12566067	12566067	C	T	rs852995701	Missense_Mutation	SNP	39	16	c.428C>T	p.T143M	deleterious(0.04)	0.4103
T697	CENPJ		25	18604861	18604863	TGT	AAA	novel	Missense_Mutation	TNP	40	2	c.3460_3462delinsAAA	p.C1154K	tolerated(0.28)	0.05
T311	CENPK		2	51269969	51269969	G	A	novel	Missense_Mutation	SNP	21	2	c.433C>T	p.H145Y	tolerated(0.37)	0.0952
T697	CENPM		10	23415662	23415662	A	G	novel	Missense_Mutation	SNP	30	6	c.176A>G	p.N59S	tolerated(0.78)	0.2
T1462	CENPV		5	39567907	39567907	T	-	novel	Frame_Shift_Del	DEL	163	21	c.118del	p.S40Pfs*37		0.1288
T282	CEP126		5	29591139	29591139	C	A	novel	Missense_Mutation	SNP	13	4	c.2221G>T	p.A741S	tolerated(0.3)	0.3077
T416	CEP152		30	14993942	14993942	T	A	novel	Missense_Mutation	SNP	24	2	c.1862A>T	p.D621V	deleterious(0)	0.0833
T1490	CEP162		12	44413030	44413030	T	G	novel	Missense_Mutation	SNP	25	2	c.3049A>C	p.N1017H	tolerated(0.14)	0.08
T697	CEP164		5	16231524	16231524	C	A	novel	Missense_Mutation	SNP	16	3	c.5296G>T	p.D1766Y	deleterious(0)	0.1875
T1462	CEP19		33	29741116	29741116	C	T	novel	Missense_Mutation	SNP	137	54	c.13G>A	p.E5K		0.3942
T697	CEP19		33	29736543	29736543	C	G	novel	Missense_Mutation	SNP	29	2	c.737G>C	p.S246T	tolerated_low_confidence(0.12)	0.069
T1462	CEP192		7	78425513	78425513	G	A	novel	Missense_Mutation	SNP	126	126	c.1043G>A	p.R348Q	tolerated(0.35)	1
T1860	CEP192		7	78465964	78465964	A	G	novel	Missense_Mutation	SNP	36	3	c.2812A>G	p.R938G	deleterious(0.04)	0.0833
T1860	CEP192		7	78465966	78465967	GA	CC	novel	Missense_Mutation	DNP	37	3	c.2814_2815delinsCC	p.R938_I939delinsSL		0.0811
T218	CEP192		7	78513258	78513258	T	A	novel	Missense_Mutation	SNP	21	2	c.5891T>A	p.L1964H	deleterious(0.04)	0.0952
T167	CEP192		7	78352181	78352181	A	T	novel	5'UTR	SNP	52	21	c.-114A>T			0.4038
T167	CEP250		24	24437180	24437180	G	A	rs851088520	Missense_Mutation	SNP	113	51	c.2116G>A	p.A706T	tolerated(0.1)	0.4513
T311	CEP350		7	13595500	13595500	A	T	novel	Nonsense_Mutation	SNP	99	4	c.3868A>T	p.K1290*		0.0404
T311	CEP350		7	13595506	13595506	A	-	novel	Frame_Shift_Del	DEL	100	4	c.3875del	p.N1292Mfs*7		0.04
T1490	CEP57		21	5325439	5325439	C	A	novel	Nonsense_Mutation	SNP	39	2	c.1855G>T	p.E619*		0.0513
T697	CEP57L1		12	66124922	66124923	CA	-	novel	Frame_Shift_Del	DEL	20	4	c.1198_1199del	p.Q400Rfs*5		0.2
T320	CEP85		2	73765504	73765504	C	G	novel	Missense_Mutation	SNP	214	14	c.99G>C	p.W33C	deleterious(0)	0.0654
T485	CEPT1		6	40869567	40869567	G	C	novel	5'UTR	SNP	23	2	c.-56C>G			0.087
T1989	CERS3		3	40496154	40496155	AG	-	novel	Frame_Shift_Del	DEL	30	4	c.207_208del	p.A70Kfs*6		0.1333
T282	CFAP100		20	592032	592032	G	A	novel	Missense_Mutation	SNP	20	4	c.218G>A	p.R73Q	deleterious(0)	0.2
T230	CFAP36		10	56403048	56403048	T	-	novel	Frame_Shift_Del	DEL	13	4	c.1023del	p.N341Kfs*16		0.3077
T230	CFAP36		10	56403051	56403051	G	T	novel	Missense_Mutation	SNP	13	4	c.1026G>T	p.K342N	deleterious(0)	0.3077
T282	CFAP43		28	16514100	16514100	C	A	novel	Missense_Mutation	SNP	8	4	c.1346G>T	p.G449V	tolerated(0.29)	0.5
T167	CFAP46		28	40646021	40646021	C	T	rs851091483	Missense_Mutation	SNP	71	71	c.1942G>A	p.G648R	deleterious(0.01)	1
T1462	CFAP46		28	40625065	40625065	G	A	rs852629708	5'UTR	SNP	183	89	c.-3283C>T			0.4863
T697	CFAP54		15	36251061	36251061	A	G	novel	Missense_Mutation	SNP	34	2	c.1904A>G	p.Y635C	tolerated(0.12)	0.0588
T697	CFAP58		28	16658366	16658366	G	T	novel	Nonsense_Mutation	SNP	26	4	c.49G>T	p.E17*		0.1538
T282	CFDP1		5	75322147	75322147	G	T	novel	Missense_Mutation	SNP	21	4	c.121G>T	p.G41C	deleterious(0.03)	0.1905
T1407	CFOLF4		20	47500502	47500503	GA	CC	novel	Missense_Mutation	DNP	64	3	c.424_425delinsGG	p.S142G	tolerated_low_confidence(1)	0.0469
T218	CFOLF4		20	47500251	47500251	G	A	novel	Missense_Mutation	SNP	10	2	c.676C>T	p.R226C	tolerated_low_confidence(0.38)	0.2
T416	CFTR		14	56385553	56385553	T	G	novel	Nonsense_Mutation	SNP	39	13	c.1875T>G	p.Y625*		0.3333
T1462	CFTR		14	56452969	56452969	C	T	rs852101487	3'UTR	SNP	74	64	c.*50C>T			0.8649
T1462	CHAC2		10	54798924	54798924	T	C	novel	Missense_Mutation	SNP	69	42	c.524T>C	p.L175S	deleterious(0.03)	0.6087
T697	CHCHD1		4	24218499	24218500	-	CTCTGTAACAA	novel	Nonsense_Mutation	INS	44	4	c.310_311insCTCTGTAACAA	p.L104Pfs*3		0.0909
T697	CHCHD1		4	24218502	24218502	A	T	novel	Missense_Mutation	SNP	45	4	c.313A>T	p.N105Y	deleterious(0)	0.0889
T218	CHCHD2		6	583270	583270	A	G	novel	Missense_Mutation	SNP	32	2	c.133T>C	p.S45P	tolerated(0.11)	0.0625
T1490	CHD5		5	60061225	60061225	G	-	novel	Frame_Shift_Del	DEL	84	4	c.1188del	p.D396Efs*107		0.0476
T1490	CHD5		5	60061226	60061226	T	A	novel	Missense_Mutation	SNP	84	4	c.1187A>T	p.D396V	deleterious(0)	0.0476
T485	CHD5		5	60074378	60074378	G	A	novel	Missense_Mutation	SNP	21	4	c.79C>T	p.P27S	deleterious_low_confidence(0)	0.1905
T282	CHD7		29	11198581	11198581	G	A	novel	Missense_Mutation	SNP	26	4	c.1816G>A	p.V606I	tolerated_low_confidence(1)	0.1538
T479	CHD7		29	11214192	11214199	AGAAGGTT	-	novel	Frame_Shift_Del	DEL	39	4	c.2154_2161del	p.E719*		0.1026
T479	CHD7		29	11214201	11214205	TGAAA	-	novel	Frame_Shift_Del	DEL	39	4	c.2163_2167del	p.E722Ffs*14		0.1026
T282	CHIC1		X	57198981	57198981	C	A	novel	Missense_Mutation	SNP	24	4	c.38C>A	p.T13N	deleterious_low_confidence(0)	0.1667
T1462	CHID1		18	45245574	45245574	C	T	novel	Missense_Mutation	SNP	108	13	c.631G>A	p.D211N	tolerated(0.05)	0.1204
T1834	CHN2		14	42511669	42511669	G	A	novel	Missense_Mutation	SNP	56	14	c.1369G>A	p.V457M	deleterious(0)	0.25
T1124	CHORDC1		21	10129695	10129695	C	T	novel	Missense_Mutation	SNP	13	4	c.355C>T	p.P119S		0.3077
T1490	CHP1		30	8329029	8329029	C	T	novel	Missense_Mutation	SNP	86	7	c.163C>T	p.P55S	tolerated(0.05)	0.0814
T697	CHRDL1		X	83833478	83833478	T	A	novel	Nonsense_Mutation	SNP	38	4	c.919A>T	p.K307*		0.1053
T697	CHRDL2		21	23682219	23682219	A	C	novel	Missense_Mutation	SNP	46	7	c.113A>C	p.K38T	deleterious(0)	0.1522
T282	CHRNB2		7	42793050	42793050	C	A	novel	Missense_Mutation	SNP	16	3	c.1282G>T	p.G428C	deleterious(0.03)	0.1875
T167	CHRNB3		16	23025771	23025771	C	G	rs852587709	Missense_Mutation	SNP	36	20	c.383G>C	p.G128A	tolerated(0.75)	0.5556
T282	CHST7		X	40211045	40211045	C	A	novel	Missense_Mutation	SNP	14	4	c.950C>A	p.A317E	tolerated(0.54)	0.2857
T697	CHST7		X	40211236	40211236	C	A	novel	Missense_Mutation	SNP	48	5	c.1141C>A	p.Q381K	tolerated(0.23)	0.1042
T167	CHSY1		3	39860698	39860699	-	TGTGGTGGCTTGATGTGGAGATGCTGAGTTGTAGATCT	novel	Nonsense_Mutation	INS	42	4	c.791_792insTGTGGTGGCTTGATGTGGAGATGCTGAGTTGTAGATCT	p.G265Vfs*4		0.0952
T167	CHSY1		3	39860701	39860702	-	GAGGGA	novel	In_Frame_Ins	INS	38	4	c.795_796insAGGGAG	p.G265_V266insRE		0.1053
T1462	CHTF18		6	39815164	39815164	C	T	novel	Missense_Mutation	SNP	36	35	c.170G>A	p.R57Q		0.9722
T344	CHTF8		5	80519325	80519349	AAGGCCAGCTGGGCCCATGGGGGTA	-	novel	3'UTR	DEL	152	14	c.*724_*748del			0.0921
T218	CHTF8		5	80519318	80519318	A	T	novel	3'UTR	SNP	185	9	c.*715A>T			0.0486
T218	CHTF8		5	80519325	80519349	AAGGCCAGCTGGGCCCATGGGGGTA	-	novel	3'UTR	DEL	240	25	c.*724_*748del			0.1042
T311	CHTF8		5	80519599	80519599	C	T	novel	3'UTR	SNP	81	5	c.*996C>T			0.0617
T218	CHTOP		7	43420019	43420019	A	G	novel	Missense_Mutation	SNP	106	5	c.650T>C	p.L217P	deleterious(0.04)	0.0472
T218	CHTOP		7	43420037	43420037	A	C	novel	Missense_Mutation	SNP	141	8	c.632T>G	p.V211G	tolerated(0.14)	0.0567
T485	CHUK		28	12992341	12992341	A	C	novel	Missense_Mutation	SNP	36	2	c.221T>G	p.V74G	deleterious(0)	0.0556
T697	CHUK		28	12979909	12979909	G	C	novel	Missense_Mutation	SNP	37	4	c.1423C>G	p.Q475E	deleterious(0)	0.1081
T416	CIAO3		6	39847028	39847028	G	A	novel	5'UTR	SNP	26	2	c.-2G>A			0.0769
T320	CIB3		20	46316910	46316910	C	T	novel	Missense_Mutation	SNP	216	14	c.487C>T	p.R163W	deleterious(0.04)	0.0648
T1407	CILP		30	29583615	29583615	C	T	novel	Missense_Mutation	SNP	12	2	c.1126G>A	p.G376R	tolerated_low_confidence(0.14)	0.1667
T697	CILP		30	29580619	29580619	A	C	novel	Missense_Mutation	SNP	55	3	c.1735T>G	p.S579A	tolerated_low_confidence(0.94)	0.0545
T697	CILP		30	29580622	29580622	C	G	novel	Missense_Mutation	SNP	55	3	c.1732G>C	p.A578P	deleterious_low_confidence(0.03)	0.0545
T282	CILP2		20	43704613	43704613	C	T	novel	Missense_Mutation	SNP	21	4	c.2969G>A	p.R990H	tolerated(0.3)	0.1905
T697	CIP2A		33	13825342	13825343	AA	TT	novel	Missense_Mutation	DNP	41	2	c.1276_1277inv	p.L426K	deleterious(0.01)	0.0488
T311	CIR1		36	18414884	18414884	G	T	novel	Missense_Mutation	SNP	9	3	c.873C>A	p.D291E	tolerated(0.09)	0.3333
T1462	CIT		26	15782884	15782884	C	T	novel	Missense_Mutation	SNP	62	7	c.2470G>A	p.V824M	tolerated(0.05)	0.1129
T282	CIT		26	15733003	15733003	C	A	novel	Missense_Mutation	SNP	20	4	c.5412G>T	p.E1804D	tolerated(0.16)	0.2
T282	CIT		26	15734673	15734673	G	T	novel	Missense_Mutation	SNP	19	4	c.5245C>A	p.P1749T	deleterious(0.04)	0.2105
T282	CIT		26	15864735	15864735	C	T	novel	Missense_Mutation	SNP	23	4	c.415G>A	p.V139I	tolerated(0.36)	0.1739
T311	CKAP2		25	142713	142713	A	G	novel	Missense_Mutation	SNP	79	3	c.1049T>C	p.I350T	tolerated(0.28)	0.038
T311	CKAP2		25	142709	142709	A	C	novel	Missense_Mutation	SNP	78	3	c.1053T>G	p.H351Q	tolerated(0.5)	0.0385
T311	CKAP2		25	143182	143191	CTGGTAGGGG	-	novel	Frame_Shift_Del	DEL	136	9	c.571_580del	p.P191Sfs*7		0.0662
T344	CKAP2		25	143182	143191	CTGGTAGGGG	-	novel	Frame_Shift_Del	DEL	63	7	c.571_580del	p.P191Sfs*7		0.1111
T485	CKAP2		25	135624	135625	-	T	novel	Frame_Shift_Ins	INS	96	3	c.2038_2039insA	p.G680Efs*?		0.0312
T485	CKAP2		25	135625	135626	-	TG	novel	Frame_Shift_Ins	INS	96	3	c.2037_2038insCA	p.G680Qfs*?		0.0312
T485	CKAP2		25	142944	142945	-	CATT	novel	Frame_Shift_Ins	INS	64	4	c.817_818insAATG	p.L273Qfs*22		0.0625
T311	CKAP2L		17	36954598	36954598	C	A	novel	Missense_Mutation	SNP	156	3	c.537G>T	p.E179D	tolerated(0.24)	0.0192
T311	CKAP2L		17	36954600	36954601	CT	AG	novel	Nonsense_Mutation	DNP	157	3	c.534_535inv	p.K178_E179delinsN*		0.0191
T697	CKAP2L		17	36954110	36954110	T	C	novel	Missense_Mutation	SNP	118	3	c.1025A>G	p.N342S	tolerated(0.32)	0.0254
T697	CKAP2L		17	36954113	36954113	A	T	novel	Missense_Mutation	SNP	114	3	c.1022T>A	p.F341Y	tolerated(1)	0.0263
T282	CKAP5		18	42730197	42730200	AGTC	-	novel	Frame_Shift_Del	DEL	42	4	c.1364_1367del	p.V455Efs*12		0.0952
T282	CKAP5		18	42772138	42772138	G	T	novel	Missense_Mutation	SNP	30	3	c.4851G>T	p.E1617D	tolerated(1)	0.1
T282	CKAP5		18	42779669	42779669	C	-	novel	Frame_Shift_Del	DEL	26	4	c.5916del	p.K1973Nfs*44		0.1538
T311	CKAP5		18	42772911	42772911	C	A	novel	Missense_Mutation	SNP	35	6	c.4928C>A	p.S1643Y	deleterious(0)	0.1714
T282	CLASP1		19	28726716	28726716	C	A	novel	Missense_Mutation	SNP	18	4	c.1517C>A	p.A506D	deleterious(0)	0.2222
T282	CLASP2		23	3270223	3270223	G	T	novel	Missense_Mutation	SNP	34	3	c.239G>T	p.C80F	deleterious(0.01)	0.0882
T1462	CLBA1		8	72454062	72454062	C	A	novel	Missense_Mutation	SNP	104	50	c.829C>A	p.R277S	tolerated_low_confidence(0.94)	0.4808
T479	CLCC1		6	42818680	42818680	A	-	novel	Frame_Shift_Del	DEL	29	4	c.584del	p.Y195Lfs*7		0.1379
T479	CLCC1		6	42818682	42818682	G	T	novel	Missense_Mutation	SNP	29	4	c.586G>T	p.D196Y	deleterious(0)	0.1379
T311	CLCF1		18	50084283	50084283	C	T	novel	5'UTR	SNP	117	5	c.-15C>T			0.0427
T485	CLDN16		34	22408218	22408219	-	TGCT	novel	Frame_Shift_Ins	INS	140	4	c.299_300insGCTT	p.A101Lfs*21		0.0286
T1860	CLDN17		31	25041744	25041745	-	AAGGAAGAGATGGTG	novel	In_Frame_Ins	INS	94	4	c.23_24insCACCATCTCTTCCTT	p.I8_A9insTISSF		0.0426
T1860	CLDN17		31	25041738	25041739	AC	CT	novel	Missense_Mutation	DNP	97	4	c.29_30delinsAG	p.G10E	deleterious(0)	0.0412
T1860	CLDN18		23	34255376	34255376	G	T	novel	Missense_Mutation	SNP	65	4	c.753G>T	p.M251I	tolerated_low_confidence(0.21)	0.0615
T1860	CLDN18		23	34255378	34255379	-	CAGGGTAATAT	novel	Frame_Shift_Ins	INS	65	4	c.755_756insCAGGGTAATAT	p.Q252Hfs*33		0.0615
T311	CLDN34		X	6657052	6657052	A	T	novel	Missense_Mutation	SNP	17	4	c.136A>T	p.I46F	tolerated(0.77)	0.2353
T282	CLEC14A		8	16611685	16611685	A	C	novel	Missense_Mutation	SNP	24	4	c.1025T>G	p.L342R	deleterious(0.05)	0.1667
T1490	CLEC1B		27	35940193	35940194	-	ACAA	novel	Frame_Shift_Ins	INS	35	4	c.620_621insTTGT	p.R208Cfs*6		0.1143
T1490	CLEC1B		27	35940195	35940195	A	T	novel	Missense_Mutation	SNP	35	4	c.619T>A	p.S207T	deleterious(0.01)	0.1143
T1490	CLEC2D		27	36305431	36305431	C	T	novel	Missense_Mutation	SNP	16	2	c.620G>A	p.G207D	tolerated(0.1)	0.125
T1490	CLEC2D		27	36305442	36305442	G	-	novel	Frame_Shift_Del	DEL	16	3	c.609del	p.S203Rfs*4		0.1875
T282	CLEC2L		16	9267271	9267271	G	A	novel	Missense_Mutation	SNP	11	4	c.242C>T	p.A81V	tolerated(0.32)	0.3636
T167	CLEC4F		10	69171519	69171519	G	A	rs852259104	Missense_Mutation	SNP	170	88	c.1711C>T	p.R571W	deleterious(0)	0.5176
T167	CLEC4F		10	69178716	69178716	G	T	rs851779155	Missense_Mutation	SNP	242	100	c.137C>A	p.A46D	deleterious(0.02)	0.4132
T282	CLEC4G		20	52479194	52479194	G	T	novel	Missense_Mutation	SNP	24	4	c.143C>A	p.A48E	tolerated(0.06)	0.1667
T1989	CLGN		19	2445337	2445338	-	GAAGCGGATGAGAGCACAGGATCTGGAGATGGGCCAGATCCTGTGCTCTCATCCGCTTCCTTCATCTAGAAGAAA	novel	Nonsense_Mutation	INS	66	4	c.1927_1928insATCCTGTGCTCTCATCCGCTTCCTTCATCTAGAAGAAAGAAGCGGATGAGAGCACAGGATCTGGAGATGGGCCAG	p.P642_V643insDPVLSSASFI*		0.0606
T282	CLGN		19	2440180	2440180	A	G	novel	Missense_Mutation	SNP	4	4	c.1396A>G	p.I466V	deleterious(0.05)	1
T311	CLGN		19	2443067	2443067	A	G	novel	Missense_Mutation	SNP	15	3	c.1847A>G	p.E616G	deleterious(0)	0.2
T282	CLIC5		12	14208509	14208509	G	T	novel	Missense_Mutation	SNP	24	4	c.628C>A	p.L210M	tolerated(0.2)	0.1667
T1490	CLINT1		4	52504841	52504842	GA	TC	novel	Missense_Mutation	DNP	46	4	c.1877_1878inv	p.G626V	deleterious(0.01)	0.087
T1490	CLINT1		4	52504845	52504847	TGT	-	novel	In_Frame_Del	DEL	46	4	c.1881_1883del	p.V628del		0.087
T697	CLIP2		6	6081236	6081236	C	G	novel	Missense_Mutation	SNP	17	5	c.121G>C	p.E41Q	deleterious(0.04)	0.2941
T1124	CLK1		37	10058409	10058409	C	A	novel	Missense_Mutation	SNP	15	4	c.916G>T	p.A306S	tolerated(0.12)	0.2667
T1462	CLMN		8	64100318	64100318	C	G	rs852738436	Missense_Mutation	SNP	171	85	c.1434G>C	p.K478N	deleterious_low_confidence(0.04)	0.4971
T167	CLMN		8	64100268	64100268	G	A	rs24518712	Missense_Mutation	SNP	171	81	c.1484C>T	p.T495I	tolerated_low_confidence(0.1)	0.4737
T1490	CLPB		21	25828825	25828825	G	A	novel	Missense_Mutation	SNP	15	4	c.1075G>A	p.A359T	deleterious(0.01)	0.2667
T282	CLPP		20	53788470	53788471	-	AATTTCATAATTATTACCTTAGTTAA	novel	Frame_Shift_Ins	INS	24	4	c.747_748insTTAACTAAGGTAATAATTATGAAATT	p.R250Lfs*14		0.1667
T282	CLSPN		15	6408004	6408004	A	T	novel	Missense_Mutation	SNP	15	4	c.932A>T	p.E311V	deleterious(0)	0.2667
T697	CLSPN		15	6408369	6408370	GC	-	novel	Frame_Shift_Del	DEL	48	3	c.1115_1116del	p.A372Gfs*3		0.0625
T697	CLSPN		15	6408383	6408383	G	A	novel	Missense_Mutation	SNP	45	3	c.1128G>A	p.M376I	tolerated(0.41)	0.0667
T1462	CLSTN1		5	62938690	62938692	TCC	-	rs851672393	In_Frame_Del	DEL	157	153	c.2892_2894del	p.E967del		0.9745
T1407	CLSTN1		5	63092869	63092869	C	A	novel	5'UTR	SNP	18	4	c.-117G>T			0.2222
T1462	CLSTN2		23	36544754	36544754	G	T	rs851029799	Missense_Mutation	SNP	124	47	c.1258G>T	p.V420L	tolerated(0.06)	0.379
T1860	CLSTN2		23	36614287	36614287	G	T	novel	Missense_Mutation	SNP	132	46	c.1908G>T	p.Q636H	tolerated(0.09)	0.3485
T282	CLSTN2		23	36544754	36544754	G	T	rs851029799	Missense_Mutation	SNP	19	3	c.1258G>T	p.V420L	tolerated(0.06)	0.1579
T282	CLSTN2		23	36631994	36631994	G	T	novel	Missense_Mutation	SNP	26	4	c.2468G>T	p.S823I	tolerated(0.2)	0.1538
T1989	CLSTN3		27	37893985	37893985	C	T	novel	Missense_Mutation	SNP	17	4	c.1879G>A	p.V627M	deleterious(0)	0.2353
T282	CLTB		4	36931367	36931368	-	CTGTCTGTCT	novel	Frame_Shift_Ins	INS	57	4	c.470_471insCTGTCTGTCT	p.D158Cfs*4		0.0702
T282	CLTB		4	36931370	36931370	A	C	novel	Missense_Mutation	SNP	57	4	c.473A>C	p.D158A	deleterious(0.03)	0.0702
T1490	CLU		25	29999508	29999521	GATCATGGGAAGAA	-	novel	3'UTR	DEL	7	2	c.*182_*195del			0.2857
T311	CLUH		9	46743896	46743896	G	A	novel	Missense_Mutation	SNP	98	10	c.1927C>T	p.R643C	deleterious(0)	0.102
T697	CMBL		34	4030977	4030977	T	A	novel	Missense_Mutation	SNP	50	2	c.644T>A	p.V215E	deleterious(0)	0.04
T282	CMTM2		5	82696278	82696278	A	C	novel	Missense_Mutation	SNP	28	4	c.269T>G	p.L90R	deleterious(0.03)	0.1429
T282	CMTM8		23	12400879	12400879	C	A	novel	Missense_Mutation	SNP	29	3	c.329G>T	p.C110F	deleterious(0.03)	0.1034
T167	CNKSR1		2	73806945	73806945	G	A	rs851108694	Missense_Mutation	SNP	244	123	c.1672C>T	p.P558S	tolerated(0.12)	0.5041
T485	CNKSR1		2	73805753	73805753	C	T	novel	Missense_Mutation	SNP	20	4	c.2273G>A	p.C758Y	tolerated_low_confidence(0.13)	0.2
T1407	CNKSR2		X	17459391	17459391	G	A	novel	Missense_Mutation	SNP	23	4	c.2704G>A	p.E902K	tolerated(0.66)	0.1739
T282	CNKSR2		X	17404964	17404964	C	A	novel	Missense_Mutation	SNP	23	4	c.1841C>A	p.A614E	deleterious(0)	0.1739
T1124	CNKSR3		1	44282952	44282952	C	A	novel	Missense_Mutation	SNP	70	5	c.1836G>T	p.L612F	tolerated_low_confidence(0.06)	0.0714
T282	CNNM1		28	12291837	12291837	C	A	novel	Missense_Mutation	SNP	26	4	c.1326C>A	p.D442E	tolerated(0.13)	0.1538
T344	CNNM1		28	12291136	12291136	T	C	novel	Missense_Mutation	SNP	113	5	c.625T>C	p.Y209H	tolerated(0.38)	0.0442
T1490	CNOT1		2	58120165	58120165	C	A	novel	Missense_Mutation	SNP	156	9	c.4907C>A	p.A1636D	tolerated(0.25)	0.0577
T1834	CNOT1		2	58121093	58121093	G	A	novel	Missense_Mutation	SNP	60	5	c.5089G>A	p.D1697N	tolerated(0.15)	0.0833
T344	CNOT10		23	4053108	4053109	CC	TT	novel	Nonsense_Mutation	DNP	23	2	c.179_180delinsAA	p.W60*		0.087
T697	CNOT9		37	25212501	25212502	-	CCTGATCAGCTGAAGGTGGTGTCCTTCAGCTGATCAGGGAGGCACTG	novel	Nonsense_Mutation	INS	45	6	c.775_776insTGGTGTCCTTCAGCTGATCAGGGAGGCACTGCCTGATCAGCTGAAGG	p.D259Vfs*6		0.1333
T697	CNTNAP1		9	20305463	20305463	C	G	novel	Missense_Mutation	SNP	20	2	c.350G>C	p.R117P	tolerated(0.1)	0.1
T697	CNTNAP1		9	20306530	20306530	G	T	novel	5'UTR	SNP	20	4	c.-80C>A			0.2
T148	CNTNAP4		5	74608956	74608964	GCCCTTCCC	-	novel	In_Frame_Del	DEL	134	4	c.671_679del	p.R224_G226del		0.0299
T485	CNTNAP4		5	74530743	74530743	C	T	novel	Missense_Mutation	SNP	20	5	c.2767G>A	p.A923T	deleterious(0.02)	0.25
T1490	CNTROB		5	32806206	32806206	C	G	novel	Missense_Mutation	SNP	31	4	c.1354C>G	p.L452V	deleterious(0.02)	0.129
T697	COA7		15	8708709	8708709	G	C	novel	Missense_Mutation	SNP	34	3	c.163G>C	p.A55P	deleterious(0.02)	0.0882
T282	COA8		8	71353658	71353658	G	C	novel	Missense_Mutation	SNP	6	4	c.415G>C	p.D139H	deleterious(0.05)	0.6667
T311	COCH		8	10224494	10224495	AC	-	novel	Frame_Shift_Del	DEL	125	3	c.1433_1434del	p.T478Ifs*18		0.024
T1407	COG2		4	8724220	8724221	-	CTG	novel	In_Frame_Ins	INS	37	4	c.940_942dup	p.Q314dup		0.1081
T1407	COG2		4	8724224	8724225	-	TGAGTAAGACCGACCCAGTATTGTTCCC	novel	Frame_Shift_Ins	INS	36	4	c.938_939insGGGAACAATACTGGGTCGGTCTTACTCA	p.Q314Gfs*14		0.1111
T1923	COG3		22	5574286	5574287	-	GAGAGATGTGAATTTCCAGGAATTTCTCCAGAATTCTCCCAATTA	novel	In_Frame_Ins	INS	55	3	c.1610_1611insTAATTGGGAGAATTCTGGAGAAATTCCTGGAAATTCACATCTCTC	p.E537delinsDNWENSGEIPGNSHLS		0.0545
T282	COG3		22	5554868	5554868	G	T	novel	Missense_Mutation	SNP	14	4	c.2287C>A	p.L763M	deleterious(0.05)	0.2857
T1407	COG4		5	76490217	76490217	C	T	novel	Missense_Mutation	SNP	9	2	c.160G>A	p.G54S	tolerated(0.72)	0.2222
T697	COG4		5	76473672	76473672	T	G	novel	Missense_Mutation	SNP	14	2	c.1527A>C	p.L509F	tolerated(0.46)	0.1429
T1490	COG5		18	13316154	13316154	C	A	novel	Missense_Mutation	SNP	42	7	c.2413C>A	p.Q805K	deleterious(0.02)	0.1667
T697	COG5		18	13044926	13044930	AAATG	-	novel	Frame_Shift_Del	DEL	32	4	c.617_621del	p.N206Rfs*3		0.125
T282	COG6		25	1453304	1453305	-	ACAGAGCTAGTGTTGTCTTCATCATATATAGTGAAGACAACACTAGCTCTGTTTGAGTTCACTG	novel	Frame_Shift_Ins	INS	2	2	c.1627_1628insCAGTGAACTCAAACAGAGCTAGTGTTGTCTTCACTATATATGATGAAGACAACACTAGCTCTGT	p.F543Sfs*23		1
T311	COL11A1		6	47615224	47615224	A	-	novel	Frame_Shift_Del	DEL	128	4	c.4998del	p.K1666Nfs*5		0.0312
T311	COL11A1		6	47615227	47615227	A	T	novel	Nonsense_Mutation	SNP	128	4	c.4996A>T	p.K1666*		0.0312
T697	COL11A2		12	2652798	2652799	GC	AA	novel	Missense_Mutation	DNP	34	2	c.218_219delinsTT	p.R73L	tolerated(0.1)	0.0588
T282	COL12A1		12	36786873	36786873	C	A	novel	Missense_Mutation	SNP	25	4	c.4301G>T	p.R1434L	tolerated(0.12)	0.16
T697	COL13A1		4	20921108	20921108	C	T	novel	Nonsense_Mutation	SNP	28	4	c.505C>T	p.R169*		0.1429
T697	COL14A1		13	19135472	19135472	G	A	novel	Nonsense_Mutation	SNP	51	4	c.2547G>A	p.W849*		0.0784
T697	COL14A1		13	19135474	19135475	-	GACCCGTAGGTTT	novel	Frame_Shift_Ins	INS	51	4	c.2549_2550insGACCCGTAGGTTT	p.D850Efs*15		0.0784
T148	COL16A1		2	69418011	69418011	G	A	novel	Missense_Mutation	SNP	60	4	c.943G>A	p.E315K	tolerated(0.41)	0.0667
T282	COL16A1		2	69450379	69450379	G	T	novel	Missense_Mutation	SNP	23	5	c.3959G>T	p.R1320L	tolerated(0.25)	0.2174
T282	COL17A1		28	16357616	16357633	CCTGGGGGGCCAGGGGGC	-	novel	In_Frame_Del	DEL	18	4	c.2937_2954del	p.P981_P986del		0.2222
T282	COL17A1		28	16358429	16358429	C	A	novel	Missense_Mutation	SNP	14	2	c.2869G>T	p.G957W	deleterious_low_confidence(0)	0.1429
T697	COL17A1		28	16374879	16374880	GC	CA	novel	Missense_Mutation	DNP	8	2	c.1359_1360delinsTG	p.P454A		0.25
T697	COL21A1		12	23363037	23363038	AG	GA	novel	Missense_Mutation	DNP	22	2	c.2576_2577delinsTC	p.A859V	tolerated(0.45)	0.0909
T697	COL21A1		12	23363082	23363082	A	T	novel	Missense_Mutation	SNP	26	2	c.2532T>A	p.F844L	tolerated(0.42)	0.0769
T1989	COL24A1		6	62065588	62065588	C	T	novel	Missense_Mutation	SNP	31	6	c.2321C>T	p.P774L	deleterious(0)	0.1935
T1891	COL26A1		6	8389269	8389269	C	T	novel	Missense_Mutation	SNP	86	31	c.907G>A	p.G303R	deleterious(0)	0.3605
T1407	COL4A1		22	58563259	58563259	A	T	novel	Missense_Mutation	SNP	27	5	c.294T>A	p.N98K	deleterious(0.04)	0.1852
T148	COL4A3		25	40096301	40096301	G	A	novel	Missense_Mutation	SNP	13	2	c.4216G>A	p.G1406R	deleterious(0.01)	0.1538
T148	COL4A3		25	40080441	40080442	-	ATGT	novel	Frame_Shift_Ins	INS	76	4	c.2857_2858insATGT	p.A953Dfs*38		0.0526
T148	COL4A3		25	40096281	40096281	C	A	novel	Missense_Mutation	SNP	19	2	c.4196C>A	p.P1399Q	tolerated(0.73)	0.1053
T282	COL4A4		25	39890736	39890736	C	A	novel	Missense_Mutation	SNP	7	2	c.2887G>T	p.A963S	tolerated(0.86)	0.2857
T1490	COL4A4		25	39854696	39854696	C	T	novel	3'UTR	SNP	8	4	c.*120G>A			0.5
T697	COL4A5		X	82169274	82169274	G	T	novel	Missense_Mutation	SNP	14	2	c.1709G>T	p.G570V	deleterious(0)	0.1429
T282	COL5A2		36	30564694	30564695	TC	AG	novel	Missense_Mutation	DNP	8	4	c.2204_2205delinsCT	p.G735A	deleterious(0)	0.5
T1462	COL6A1		31	39437958	39437958	G	C	rs851663360	Missense_Mutation	SNP	74	74	c.1656G>C	p.E552D	tolerated(0.61)	1
T697	COL6A3		25	47972125	47972125	C	T	novel	3'UTR	SNP	24	4	c.*1G>A			0.1667
T697	COL7A1		20	40519517	40519517	G	A	novel	Missense_Mutation	SNP	25	2	c.22G>A	p.A8T	tolerated_low_confidence(0.21)	0.08
T282	COL9A1		12	32810913	32810913	C	A	novel	Missense_Mutation	SNP	26	4	c.1279G>T	p.G427C	deleterious(0)	0.1538
T479	COL9A1		12	32838858	32838859	-	ATGGTA	novel	In_Frame_Ins	INS	33	4	c.335_336insTACCAT	p.S112_F113insTI		0.1212
T320	COL9A1		12	32811728	32811728	C	A	novel	Nonsense_Mutation	SNP	12	3	c.1219G>T	p.G407*		0.25
T1462	COL9A3		24	46667625	46667625	C	T	novel	Missense_Mutation	SNP	241	122	c.1153C>T	p.R385W		0.5062
T167	COL9A3		24	46667753	46667753	G	A	rs852459145	3'UTR	SNP	42	20	c.*30G>A			0.4762
T697	COLEC12		7	67213728	67213728	C	T	novel	Missense_Mutation	SNP	22	2	c.1678G>A	p.G560R	deleterious(0.04)	0.0909
T1490	COLGALT1		20	45263946	45263946	G	A	novel	Missense_Mutation	SNP	32	2	c.782C>T	p.T261I	deleterious(0.01)	0.0625
T697	COMP		20	44314236	44314237	-	ACCACACTCAGGGCAGGTA	novel	Nonsense_Mutation	INS	40	4	c.2287_2288insACCACACTCAGGGCAGGTA	p.G763Dfs*7		0.1
T311	COPS6		6	9500857	9500858	CG	AC	novel	Missense_Mutation	DNP	32	3	c.943_944delinsGT	p.R315V	deleterious(0)	0.0938
T282	COPS7A		27	38307784	38307784	G	T	novel	Missense_Mutation	SNP	22	2	c.641C>A	p.A214D	tolerated(0.27)	0.0909
T697	COPZ2		9	24335214	24335214	G	C	novel	5'UTR	SNP	20	2	c.-78C>G			0.1
T311	COQ8A		7	38105284	38105284	G	A	novel	Nonsense_Mutation	SNP	19	2	c.175C>T	p.Q59*		0.1053
T311	COQ8A		7	38105290	38105290	G	A	novel	Nonsense_Mutation	SNP	19	2	c.169C>T	p.Q57*		0.1053
T282	COQ8B		1	113068979	113068979	C	G	novel	Missense_Mutation	SNP	20	4	c.999C>G	p.D333E	deleterious_low_confidence(0.02)	0.2
T311	COR10A3		21	31493122	31493122	G	A	novel	Missense_Mutation	SNP	26	5	c.82C>T	p.L28F	tolerated(1)	0.1923
T1490	cOR13M4		16	5967844	5967845	TC	GT	novel	Missense_Mutation	DNP	47	4	c.5_6delinsAC	p.G2D	tolerated(0.12)	0.0851
T1490	COR52A16		21	28026090	28026090	C	G	novel	Missense_Mutation	SNP	37	5	c.332C>G	p.S111C	tolerated(0.3)	0.1351
T1490	COR52A16		21	28026093	28026093	T	C	novel	Missense_Mutation	SNP	37	5	c.335T>C	p.I112T	tolerated(0.19)	0.1351
T2063	COR52A16		21	28026090	28026090	C	G	novel	Missense_Mutation	SNP	39	3	c.332C>G	p.S111C	tolerated(0.3)	0.0769
T2063	COR52A16		21	28026093	28026093	T	C	novel	Missense_Mutation	SNP	39	3	c.335T>C	p.I112T	tolerated(0.19)	0.0769
T218	COR52A16		21	28026090	28026090	C	G	novel	Missense_Mutation	SNP	106	12	c.332C>G	p.S111C	tolerated(0.3)	0.1132
T218	COR52A16		21	28026093	28026093	T	C	novel	Missense_Mutation	SNP	108	12	c.335T>C	p.I112T	tolerated(0.19)	0.1111
T232	COR52A16		21	28026062	28026062	C	T	novel	Nonsense_Mutation	SNP	25	5	c.304C>T	p.Q102*		0.2
T697	COR52A16		21	28026090	28026090	C	G	novel	Missense_Mutation	SNP	24	2	c.332C>G	p.S111C	tolerated(0.3)	0.0833
T320	COR52A16		21	28026090	28026090	C	G	novel	Missense_Mutation	SNP	126	20	c.332C>G	p.S111C	tolerated(0.3)	0.1587
T320	COR52A16		21	28026093	28026093	T	C	novel	Missense_Mutation	SNP	129	21	c.335T>C	p.I112T	tolerated(0.19)	0.1628
T232	COR52J8		21	27651584	27651584	A	C	novel	Missense_Mutation	SNP	15	2	c.229A>C	p.T77P	deleterious(0)	0.1333
T232	COR52J8		21	27651587	27651587	A	C	novel	Missense_Mutation	SNP	15	2	c.232A>C	p.T78P	deleterious(0)	0.1333
T416	COR5L1		18	40086330	40086330	A	T	novel	Missense_Mutation	SNP	27	5	c.773T>A	p.I258N	deleterious(0.02)	0.1852
T697	COR6D7		28	2296117	2296117	G	A	novel	Missense_Mutation	SNP	26	2	c.667G>A	p.V223I	tolerated(0.46)	0.0769
T697	COR6D7		28	2296125	2296126	CC	TG	novel	Missense_Mutation	DNP	23	2	c.675_676delinsTG	p.L226V		0.087
T282	CORIN		13	43569736	43569736	C	A	novel	Missense_Mutation	SNP	36	5	c.956G>T	p.R319L	deleterious(0.04)	0.1389
T1462	CORIN		13	43737556	43737556	C	T	rs24740071	5'UTR	SNP	37	17	c.-370G>A			0.4595
T1462	CORIN		13	43737605	43737605	T	C	rs24740069	5'UTR	SNP	35	16	c.-419A>G			0.4571
T697	COX11		9	30074671	30074671	A	T	novel	Missense_Mutation	SNP	22	2	c.728T>A	p.I243K	deleterious(0)	0.0909
T697	COX11		9	30074687	30074687	G	T	novel	Missense_Mutation	SNP	31	2	c.712C>A	p.Q238K	tolerated(0.35)	0.0645
T697	COX15		28	12622715	12622715	G	A	novel	Missense_Mutation	SNP	17	2	c.184C>T	p.P62S	tolerated(1)	0.1176
T1490	COX15		28	12610597	12610597	G	T	novel	3'UTR	SNP	17	4	c.*66C>A			0.2353
T1407	CPAMD8		20	45733476	45733476	C	A	novel	Missense_Mutation	SNP	21	2	c.5099C>A	p.A1700D	tolerated(0.23)	0.0952
T1490	CPEB4		4	38663924	38663924	C	T	novel	Missense_Mutation	SNP	22	4	c.55G>A	p.A19T	tolerated_low_confidence(0.1)	0.1818
T1462	CPED1		14	59344390	59344390	C	T	rs851838645	Missense_Mutation	SNP	31	3	c.2345C>T	p.T782M	deleterious(0)	0.0968
T1490	CPED1		14	59234209	59234209	G	A	novel	Missense_Mutation	SNP	23	2	c.1585G>A	p.E529K	tolerated(0.62)	0.087
T282	CPN1		28	12891966	12891966	G	T	novel	Missense_Mutation	SNP	18	6	c.544C>A	p.H182N	deleterious(0)	0.3333
T1834	CPQ		29	41461307	41461307	T	A	novel	3'UTR	SNP	7	2	c.*83T>A			0.2857
T282	CPSF2		8	1376801	1376801	C	T	novel	Missense_Mutation	SNP	21	2	c.583C>T	p.P195S	deleterious(0)	0.0952
T148	CPSF3		17	6573479	6573481	GGG	-	novel	In_Frame_Del	DEL	61	4	c.2089_2091del	p.G697del		0.0656
T697	CPSF3		17	6559919	6559919	G	T	novel	Nonsense_Mutation	SNP	67	5	c.1405G>T	p.E469*		0.0746
T230	CPSF7		18	55002943	55002944	-	TGAGACGCTGCTCAGCAATGGCTG	novel	In_Frame_Ins	INS	98	4	c.1117_1118insGCAATGGCTGTGAGACGCTGCTCA	p.L372_T373insSNGCETLL		0.0408
T311	CPVL		14	42104656	42104656	T	A	novel	Missense_Mutation	SNP	67	4	c.998A>T	p.E333V	tolerated(0.14)	0.0597
T282	CPXM1		24	18457196	18457196	C	A	novel	Missense_Mutation	SNP	24	4	c.763C>A	p.Q255K	deleterious(0.01)	0.1667
T1462	CPZ		3	60298514	60298514	G	A	rs852157325	Missense_Mutation	SNP	212	98	c.361G>A	p.E121K	tolerated(1)	0.4623
T1462	CPZ		3	60298568	60298568	G	A	rs851780082	Missense_Mutation	SNP	162	75	c.415G>A	p.D139N	deleterious(0)	0.463
T1462	CRACR2B		18	45193836	45193836	C	T	novel	3'UTR	SNP	62	48	c.*17C>T			0.7742
T282	CRAMP1		6	39212675	39212675	A	G	novel	Missense_Mutation	SNP	12	2	c.2774T>C	p.L925S	tolerated_low_confidence(0.12)	0.1667
T148	CRAT		9	54566850	54566850	G	A	novel	5'UTR	SNP	15	2	c.-38G>A			0.1333
T1462	CRB1		7	5490141	5490141	C	T	novel	Missense_Mutation	SNP	232	107	c.96G>A	p.M32I	tolerated_low_confidence(0.27)	0.4612
T282	CRHBP		3	29737711	29737711	G	A	novel	5'UTR	SNP	24	4	c.-16C>T			0.1667
T1462	CROCC2		25	51031610	51031610	A	G	rs852638568	Missense_Mutation	SNP	44	27	c.2797A>G	p.T933A	tolerated(1)	0.6136
T282	CROCC2		25	51031610	51031610	A	G	rs852638568	Missense_Mutation	SNP	5	4	c.2797A>G	p.T933A	tolerated(1)	0.8
T311	CRTAC1		28	11209832	11209833	CC	AA	novel	Missense_Mutation	DNP	20	2	c.92_93delinsTT	p.W31F	deleterious_low_confidence(0.01)	0.1
T311	CRTAC1		28	11133403	11133404	CA	-	novel	Frame_Shift_Del	DEL	89	4	c.614_615del	p.V205Gfs*22		0.0449
T1989	CRYAA		31	37309786	37309786	C	A	novel	3'UTR	SNP	15	4	c.*71C>A			0.2667
T697	CRYBB1		26	20268008	20268008	G	C	novel	Missense_Mutation	SNP	29	3	c.154C>G	p.P52A	tolerated(0.77)	0.1034
T697	CRYBB1		26	20268079	20268079	C	T	novel	Missense_Mutation	SNP	54	5	c.83G>A	p.G28E	tolerated(0.07)	0.0926
T282	CRYBG1		12	63883967	63883967	C	T	novel	Missense_Mutation	SNP	23	4	c.1490C>T	p.A497V	tolerated_low_confidence(0.39)	0.1739
T282	CRYBG2		2	73681698	73681698	C	G	novel	Missense_Mutation	SNP	17	4	c.3352C>G	p.L1118V	deleterious(0.03)	0.2353
T282	CRYM		6	24187942	24187942	C	A	novel	Missense_Mutation	SNP	18	4	c.277C>A	p.Q93K	tolerated(0.14)	0.2222
T485	CS		10	585569	585569	A	T	novel	Missense_Mutation	SNP	108	4	c.1250T>A	p.M417K	tolerated(0.14)	0.037
T485	CS		10	585582	585582	C	T	novel	Missense_Mutation	SNP	94	4	c.1237G>A	p.G413S	deleterious(0.02)	0.0426
T697	CSAD		27	2026200	2026200	T	C	novel	Missense_Mutation	SNP	19	4	c.577T>C	p.S193P	deleterious(0)	0.2105
T1462	CSF2RA		X	853656	853656	C	T	rs850861850	Missense_Mutation	SNP	93	37	c.1511C>T	p.A504V		0.3978
T167	CSF2RA		X	851546	851546	G	A	rs852394199	Missense_Mutation	SNP	93	59	c.1174G>A	p.A392T	tolerated(0.15)	0.6344
T167	CSF2RA		X	851880	851880	G	C	rs851928768	Missense_Mutation	SNP	135	67	c.1322G>C	p.G441A	tolerated(0.09)	0.4963
T1860	CSF2RA		X	851813	851813	G	A	novel	Missense_Mutation	SNP	52	5	c.1255G>A	p.V419I	tolerated(0.1)	0.0962
T1490	CSMD1		16	55476640	55476640	G	-	novel	Frame_Shift_Del	DEL	26	3	c.2994del	p.I999Sfs*40		0.1154
T1490	CSMD1		16	55476642	55476642	A	T	novel	Missense_Mutation	SNP	26	3	c.2992T>A	p.S998T	deleterious(0.02)	0.1154
T697	CSMD1		16	55392855	55392856	-	AATAACCGAT	novel	Frame_Shift_Ins	INS	85	4	c.4201_4202insATCGGTTATT	p.T1401Nfs*10		0.0471
T697	CSMD1		16	55496490	55496491	-	CTCATCGGGGAGTACCAC	novel	Nonsense_Mutation	INS	69	4	c.2365_2366insGTGGTACTCCCCGATGAG	p.P789delinsRGTPR*		0.058
T282	CSNK1G3		11	13444275	13444275	A	G	novel	Missense_Mutation	SNP	25	4	c.1100A>G	p.H367R	tolerated(1)	0.16
T1462	CSPG4		30	38465668	38465669	-	GGGGCCCCTGGCCGGGCA	novel	In_Frame_Ins	INS	371	157	c.7217_7234dup	p.P2411_P2412insLPGQGP		0.4232
T1462	CSPG4		30	38465888	38465888	T	C	novel	Missense_Mutation	SNP	198	87	c.7015A>G	p.M2339V	deleterious_low_confidence(0.03)	0.4394
T1462	CSPG4		30	38465903	38465903	G	A	novel	Missense_Mutation	SNP	177	77	c.7000C>T	p.L2334F	tolerated_low_confidence(1)	0.435
T282	CSPG4		30	38466467	38466467	G	C	novel	Missense_Mutation	SNP	56	6	c.6436C>G	p.L2146V	tolerated(0.28)	0.1071
T311	CSPG4		30	38477269	38477269	G	A	novel	Nonsense_Mutation	SNP	79	4	c.1951C>T	p.Q651*		0.0506
T1407	CSRP3		21	41300442	41300442	C	T	novel	3'UTR	SNP	2	2	c.*85G>A			1
T1585	CTBP2		28	34415484	34415495	GGAGGTGGTGGT	-	novel	5'UTR	DEL	155	7	c.-733_-722del			0.0452
T416	CTDP1		1	926253	926254	CC	TT	novel	Missense_Mutation	DNP	21	2	c.1016_1017delinsAA	p.R339K	tolerated(1)	0.0952
T697	CTDSP2		10	1878977	1878977	C	T	novel	3'UTR	SNP	29	4	c.*76G>A			0.1379
T697	CTDSP2		10	1878973	1878973	G	C	novel	3'UTR	SNP	29	4	c.*80C>G			0.1379
T167	CTH		6	75348289	75348354	TGAGCAGGAGCGGGAGCAGGAGCAGGAGCAGGAGCGGGAGCAGGAGCAGGAGCAGGAGCAGGAGCA	-	novel	In_Frame_Del	DEL	91	46	c.211_276del	p.C71_S92del		0.5055
T167	CTH		6	75348379	75348396	GGAGCAGGAGCGGGAGCA	-	novel	In_Frame_Del	DEL	68	36	c.169_186del	p.C57_S62del		0.5294
T311	CTSA		24	33183391	33183405	GGCGCCGCCGGGCCA	-	novel	In_Frame_Del	DEL	150	4	c.126_140del	p.P43_A47del		0.0267
T311	CTSA		24	33183410	33183410	G	C	novel	Missense_Mutation	SNP	150	4	c.142G>C	p.A48P	deleterious(0)	0.0267
T167	CTSH		3	58113714	58113714	C	-	rs852315687	3'UTR	DEL	132	64				0.4848
T167	CTTNBP2		14	56524471	56524472	GG	CT	novel	Missense_Mutation	DNP	30	18	c.4449_4450delinsAG	p.P1484A		0.6
T1834	CTTNBP2		14	56585636	56585636	A	C	novel	Missense_Mutation	SNP	103	7	c.1795T>G	p.F599V	deleterious(0)	0.068
T1860	CTTNBP2		14	56524471	56524472	GG	CT	novel	Missense_Mutation	DNP	37	9	c.4449_4450delinsAG	p.P1484A		0.2432
T697	CTTNBP2		14	56587045	56587045	T	-	novel	Frame_Shift_Del	DEL	77	4	c.386del	p.E129Gfs*31		0.0519
T697	CTTNBP2		14	56587046	56587046	C	A	novel	Nonsense_Mutation	SNP	77	4	c.385G>T	p.E129*		0.0519
T282	CUEDC1		9	32567749	32567749	G	T	novel	Missense_Mutation	SNP	20	4	c.1080C>A	p.D360E	tolerated(0.1)	0.2
T282	CUL4B		X	92498508	92498509	CT	-	novel	Frame_Shift_Del	DEL	14	2	c.2432_2433del	p.Q811Rfs*12		0.1429
T282	CUL4B		X	92498510	92498510	G	A	novel	Nonsense_Mutation	SNP	14	2	c.2431C>T	p.Q811*		0.1429
T1989	CUL9		12	11676843	11676843	G	A	novel	Missense_Mutation	SNP	20	2	c.567G>A	p.M189I	deleterious(0)	0.1
T282	CUL9		12	11680404	11680404	A	G	novel	Missense_Mutation	SNP	18	4	c.1901A>G	p.E634G	deleterious(0.04)	0.2222
T311	CUL9		12	11703169	11703169	G	A	novel	Missense_Mutation	SNP	107	5	c.5300G>A	p.R1767Q	tolerated(1)	0.0467
T1834	CUX2		26	8971826	8971827	-	GCCCTTCATCTTGATGAAGGGCTCCTT	novel	In_Frame_Ins	INS	72	4	c.1860_1861insTTGATGAAGGGCTCCTTGCCCTTCATC	p.I620_K621insLMKGSLPFI		0.0556
T282	CUX2		26	8969120	8969120	C	A	novel	Nonsense_Mutation	SNP	16	4	c.882C>A	p.C294*		0.25
T697	CUZD1		28	32452830	32452830	G	C	novel	3'UTR	SNP	28	4	c.*14C>G			0.1429
T697	CWC22		36	23374049	23374049	G	A	novel	Missense_Mutation	SNP	39	6	c.1333C>T	p.H445Y	tolerated(1)	0.1538
T311	CWC25		9	23442980	23442981	TG	AA	novel	Nonstop_Mutation	DNP	7	2	c.1261_1262delinsAA	p.*421Kext*?		0.2857
T336	CWF19L1		28	13016260	13016261	-	CA	novel	Frame_Shift_Ins	INS	73	4	c.784_785insTG	p.T262Mfs*34		0.0548
T336	CWF19L1		28	13016262	13016263	-	AGGTGATG	novel	Frame_Shift_Ins	INS	73	4	c.782_783insCATCACCT	p.T262Ifs*36		0.0548
T1490	CWH43		13	44767344	44767344	G	A	novel	Missense_Mutation	SNP	32	2	c.1738G>A	p.E580K	tolerated(0.59)	0.0625
T282	CXHXorf38		X	35121280	35121280	C	G	novel	Missense_Mutation	SNP	24	4	c.106G>C	p.V36L	tolerated(0.12)	0.1667
T218	CXXC1		7	78596212	78596212	T	C	novel	Missense_Mutation	SNP	155	7	c.1859T>C	p.L620P	deleterious(0)	0.0452
T697	CYB561A3		18	55046372	55046372	G	A	novel	Missense_Mutation	SNP	24	4	c.487G>A	p.V163I	tolerated(0.7)	0.1667
T311	CYB5R4		12	44247084	44247085	-	GTATATGCAAAATATTTTGAAACTTCTTTTGGGAGTTTTC	novel	3'UTR	INS	2	2	c.*63_*64insGTATATGCAAAATATTTTGAAACTTCTTTTGGGAGTTTTC			1
T282	CYBB		X	32536883	32536883	G	A	novel	Missense_Mutation	SNP	17	4	c.176G>A	p.C59Y	deleterious(0)	0.2353
T416	CYFIP1		3	32135631	32135631	G	A	novel	Missense_Mutation	SNP	21	2	c.2401C>T	p.L801F	deleterious(0.02)	0.0952
T1124	CYLC2		11	59245653	59245653	A	C	novel	Missense_Mutation	SNP	92	4	c.969A>C	p.K323N	deleterious(0.04)	0.0435
T1124	CYLC2		11	59245659	59245660	-	TT	novel	Frame_Shift_Ins	INS	89	4	c.975_976insTT	p.K326Lfs*16		0.0449
T1462	CYLC2		11	59245002	59245002	G	T	novel	Missense_Mutation	SNP	72	35	c.318G>T	p.K106N	deleterious(0.02)	0.4861
T1891	CYLC2		11	59245466	59245466	A	T	novel	Missense_Mutation	SNP	16	4	c.782A>T	p.E261V	tolerated(0.16)	0.25
T697	CYP17A1		28	15293126	15293126	G	C	novel	3'UTR	SNP	5	2	c.*168C>G			0.4
T282	CYP1A1		30	37794292	37794292	T	C	novel	Missense_Mutation	SNP	6	2	c.1439A>G	p.H480R	tolerated(0.05)	0.3333
T1462	CYP1A2		30	37819854	37819854	C	T	rs23655378	Missense_Mutation	SNP	94	46	c.773C>T	p.A258V	tolerated(0.29)	0.4894
T1462	CYP1A2		30	37820118	37820118	C	T	rs23643750	Missense_Mutation	SNP	110	65	c.1037C>T	p.T346M	deleterious(0.02)	0.5909
T167	CYP1A2		30	37819431	37819431	C	T	rs23653115	Missense_Mutation	SNP	530	289	c.350C>T	p.A117V	tolerated(0.3)	0.5453
T218	CYP2F1		1	112985806	112985806	C	T	novel	Missense_Mutation	SNP	69	3	c.1441C>T	p.P481S	deleterious(0.02)	0.0435
T218	CYP2F1		1	112985830	112985831	-	TTCTCCCTCTGCCTGTGTCTCTGCCTCTCTCTCTCTCTCACTGT	novel	Frame_Shift_Ins	INS	44	3	c.1465_1466insTTCTCCCTCTGCCTGTGTCTCTGCCTCTCTCTCTCTCTCACTGT	p.R489Lfs*110		0.0682
T282	CYP2F1		1	112981628	112981628	C	T	novel	Missense_Mutation	SNP	10	4	c.773C>T	p.P258L	tolerated(0.18)	0.4
T148	CYP2R1		21	37579675	37579675	C	T	novel	Missense_Mutation	SNP	26	2	c.19G>A	p.A7T	tolerated(0.12)	0.0769
T311	CYP3A26		6	9778018	9778018	C	T	novel	Missense_Mutation	SNP	36	3	c.1465G>A	p.V489I	tolerated(1)	0.0833
T1490	CYP3A26		6	9795939	9795939	G	T	novel	Missense_Mutation	SNP	26	2	c.628C>A	p.L210I	tolerated(0.2)	0.0769
T1490	CYP3A26		6	9795948	9795948	T	C	novel	Missense_Mutation	SNP	29	2	c.619A>G	p.T207A	tolerated(0.64)	0.069
T148	CYP3A26		6	9809490	9809490	A	T	novel	Missense_Mutation	SNP	232	30	c.137T>A	p.F46Y	tolerated(0.1)	0.1293
T311	CYP3A26		6	9854277	9854277	G	C	novel	Missense_Mutation	SNP	61	3	c.358C>G	p.L120V	tolerated(0.69)	0.0492
T311	CYP3A26		6	9854280	9854280	A	T	novel	Missense_Mutation	SNP	62	3	c.355T>A	p.S119T	tolerated(0.39)	0.0484
T1490	CYP46A1		8	68047997	68047997	C	-	novel	Frame_Shift_Del	DEL	44	4	c.522del	p.F174Lfs*25		0.0909
T1490	CYP46A1		8	68047998	68047998	G	T	novel	Missense_Mutation	SNP	44	4	c.523G>T	p.A175S	deleterious_low_confidence(0)	0.0909
T282	CYP4A11		15	13670645	13670645	C	A	novel	Missense_Mutation	SNP	11	4	c.1647C>A	p.S549R	deleterious(0.02)	0.3636
T167	CYP4F22		20	46647394	46647394	A	T	rs850532153	Missense_Mutation	SNP	82	40	c.1641T>A	p.D547E	tolerated(0.18)	0.4878
T1292	DAAM2		12	8761679	8761679	G	A	novel	Missense_Mutation	SNP	94	24	c.620G>A	p.S207N	deleterious(0.04)	0.2553
T1834	DAB1		5	52486715	52486715	G	C	novel	Missense_Mutation	SNP	242	14	c.1155G>C	p.Q385H	deleterious(0.01)	0.0579
T1989	DAB1		5	52491183	52491183	G	T	novel	Missense_Mutation	SNP	27	6	c.1675G>T	p.D559Y	tolerated(0.05)	0.2222
T282	DAB2		4	69644083	69644083	G	T	novel	Missense_Mutation	SNP	21	4	c.2341G>T	p.D781Y	deleterious(0.01)	0.1905
T697	DACH2		X	67682303	67682303	T	A	novel	Missense_Mutation	SNP	40	2	c.1719T>A	p.N573K	tolerated(0.1)	0.05
T282	DALRD3		20	40146121	40146121	C	A	novel	Missense_Mutation	SNP	6	2	c.349C>A	p.R117S	tolerated(0.31)	0.3333
T697	DAPK3		20	55600947	55600948	-	TCAAAGTCATAGTTCAC	novel	Frame_Shift_Ins	INS	38	3	c.748_749insTCAAAGTCATAGTTCAC	p.D250Vfs*21		0.0789
T1490	DARS1		19	38701932	38701932	A	T	novel	Missense_Mutation	SNP	13	2	c.900T>A	p.H300Q	deleterious(0.01)	0.1538
T1490	DARS1		19	38701934	38701934	G	C	novel	Missense_Mutation	SNP	13	2	c.898C>G	p.H300D	tolerated(0.1)	0.1538
T282	DARS2		7	25390726	25390726	C	A	novel	Nonsense_Mutation	SNP	7	2	c.1147G>T	p.E383*		0.2857
T485	DAW1		25	40548720	40548720	C	A	novel	Missense_Mutation	SNP	17	4	c.38C>A	p.P13Q	deleterious(0.01)	0.2353
T1462	DBH		9	50004807	50004807	C	T	rs850599694	5'UTR	SNP	60	25	c.-7C>T			0.4167
T485	DBN1		4	35889632	35889632	G	A	novel	Missense_Mutation	SNP	99	3	c.146G>A	p.R49Q	deleterious_low_confidence(0.03)	0.0303
T1462	DBNDD1		5	63620629	63620629	G	C	novel	Missense_Mutation	SNP	177	16	c.403G>C	p.V135L	tolerated_low_confidence(0.25)	0.0904
T282	DBR1		23	34376640	34376640	C	A	novel	Missense_Mutation	SNP	23	4	c.1223G>T	p.G408V	tolerated(0.51)	0.1739
T1490	DCAF1		20	38161198	38161199	-	GTGATTTATAGAACAGAAAGAC	novel	Nonsense_Mutation	INS	40	4	c.3502_3503insGTGATTTATAGAACAGAAAGAC	p.V1168Gfs*4		0.1
T697	DCAF12		11	50858451	50858451	T	A	novel	Missense_Mutation	SNP	44	3	c.658A>T	p.I220F	tolerated(0.09)	0.0682
T1490	DCAF13		13	4859196	4859196	G	C	novel	Missense_Mutation	SNP	53	4	c.1171G>C	p.A391P	deleterious(0.01)	0.0755
T1490	DCAF13		13	4859199	4859204	CGTCAC	-	novel	In_Frame_Del	DEL	59	4	c.1176_1181del	p.R394_H395del		0.0678
T1834	DCAF13		13	4851894	4851894	C	T	novel	Missense_Mutation	SNP	32	5	c.851C>T	p.A284V	deleterious(0.01)	0.1562
T1891	DCAF4		8	46348413	46348413	G	A	novel	Missense_Mutation	SNP	39	3	c.1432G>A	p.G478R	deleterious(0)	0.0769
T282	DCAF4		8	46338063	46338063	C	A	novel	Missense_Mutation	SNP	25	4	c.566C>A	p.T189K	deleterious(0)	0.16
T282	DCBLD1		1	57767780	57767780	C	A	novel	Missense_Mutation	SNP	19	4	c.669C>A	p.S223R	tolerated(0.42)	0.2105
T311	DCBLD2		33	5630323	5630323	C	T	novel	Missense_Mutation	SNP	35	2	c.2168G>A	p.G723E	tolerated_low_confidence(0.12)	0.0571
T697	DCDC2		35	22270339	22270340	TG	CT	novel	Missense_Mutation	DNP	84	4	c.1300_1301delinsAG	p.Q434R	tolerated_low_confidence(0.22)	0.0476
T1490	DCHS2		15	51916499	51916500	-	T	novel	Frame_Shift_Ins	INS	130	5	c.9731_9732insA	p.R3245Efs*9		0.0385
T1490	DCHS2		15	51916523	51916525	TTT	-	novel	In_Frame_Del	DEL	139	5	c.9706_9708del	p.K3236del		0.036
T485	DCHS2		15	51966592	51966592	C	A	novel	Missense_Mutation	SNP	57	5	c.6532G>T	p.V2178F	tolerated(0.06)	0.0877
T485	DCHS2		15	51966636	51966636	C	G	novel	Missense_Mutation	SNP	69	5	c.6488G>C	p.R2163T	deleterious(0)	0.0725
T230	DCSTAMP		13	5559254	5559254	C	G	novel	Missense_Mutation	SNP	117	44	c.1381C>G	p.Q461E	tolerated(1)	0.3761
T311	DCSTAMP		13	5558027	5558027	G	T	novel	Nonsense_Mutation	SNP	153	4	c.1084G>T	p.E362*		0.0261
T479	DCT		22	45275385	45275385	G	C	novel	Missense_Mutation	SNP	19	2	c.1472C>G	p.P491R	deleterious(0.01)	0.1053
T311	DCTN2		10	1622694	1622694	C	T	novel	Missense_Mutation	SNP	51	2	c.841G>A	p.A281T	tolerated(0.16)	0.0392
T311	DDC		18	1853927	1853927	T	A	novel	Missense_Mutation	SNP	54	2	c.451A>T	p.M151L	tolerated(0.23)	0.037
T1462	DDHD1		8	29341049	29341049	C	G	rs853135512	Missense_Mutation	SNP	353	351	c.702G>C	p.E234D	tolerated(0.63)	0.9943
T697	DDHD1		8	29293584	29293585	-	TCCAAGATCACCGTTCTAGGAGA	novel	Frame_Shift_Ins	INS	25	4	c.963_964insTCTCCTAGAACGGTGATCTTGGA	p.H322Sfs*26		0.16
T697	DDHD1		8	29293583	29293583	T	A	novel	Missense_Mutation	SNP	25	4	c.965A>T	p.H322L	deleterious(0)	0.16
T311	DDIT4		4	22916610	22916610	G	A	novel	Missense_Mutation	SNP	3	2	c.515G>A	p.C172Y		0.6667
T1490	DDN		27	5575129	5575129	C	A	novel	Missense_Mutation	SNP	11	2	c.1020C>A	p.S340R	tolerated_low_confidence(0.14)	0.1818
T282	DDX21		4	20123586	20123586	C	T	novel	Nonsense_Mutation	SNP	11	4	c.1648C>T	p.Q550*		0.3636
T282	DDX25		5	8585581	8585581	C	A	novel	5'UTR	SNP	10	4	c.-303G>T			0.4
T311	DDX47		27	33525375	33525376	CC	TT	novel	Missense_Mutation	DNP	35	2	c.141_142delinsAA	p.E48K		0.0571
T282	DDX50		4	20080385	20080385	G	T	novel	Missense_Mutation	SNP	9	2	c.475G>T	p.V159L	deleterious(0.03)	0.2222
T167	DDX51		26	835780	835780	C	A	novel	Missense_Mutation	SNP	194	17	c.1431C>A	p.N477K	deleterious(0)	0.0876
T282	DDX51		26	831846	831846	C	A	novel	5'UTR	SNP	17	4	c.-455C>A			0.2353
T320	DDX54		26	10553404	10553404	C	A	novel	Missense_Mutation	SNP	111	9	c.2132G>T	p.G711V	tolerated(0.14)	0.0811
T697	DDX60		15	63691814	63691815	-	TATGGTAACAGAACAAGAAAAATCCA	novel	Frame_Shift_Ins	INS	67	4	c.3177_3178insTGGATTTTTCTTGTTCTGTTACCATA	p.I1060Wfs*9		0.0597
T697	DDX60		15	63691819	63691820	AT	GC	novel	Missense_Mutation	DNP	66	4	c.3172_3173delinsGC	p.I1058A	deleterious(0.04)	0.0606
T1490	DEAF1		18	25732978	25733019	GCCGCGGCCGCCGCCGCCACAGCGGCCGCGGCCGCCACCGCC	-	novel	In_Frame_Del	DEL	37	3	c.51_92del	p.V19_A32del		0.0811
T344	DENND1C		20	53717836	53717838	CCC	AAA	novel	3'UTR	TNP	21	2	c.*54_*56delinsAAA			0.0952
T697	DENND2C		17	52330024	52330024	A	T	novel	Missense_Mutation	SNP	43	3	c.799T>A	p.Y267N	tolerated(0.62)	0.0698
T697	DENND4A		30	30048770	30048771	-	GGCCAGGCTG	novel	Frame_Shift_Ins	INS	55	4	c.1916_1917insCAGCCTGGCC	p.K639Nfs*12		0.0727
T697	DENND4A		30	30048772	30048773	-	GATGTGGTC	novel	In_Frame_Ins	INS	55	4	c.1914_1915insGACCACATC	p.D638_K639insDHI		0.0727
T479	DENND4B		7	43191037	43191037	C	T	novel	Missense_Mutation	SNP	11	2	c.1825C>T	p.L609F	deleterious(0)	0.1818
T282	DENND4C		11	39137554	39137554	C	A	novel	Missense_Mutation	SNP	20	4	c.4595C>A	p.S1532Y	deleterious(0)	0.2
T282	DENND5A		21	32434081	32434081	A	T	novel	Missense_Mutation	SNP	24	4	c.3238T>A	p.Y1080N	deleterious_low_confidence(0)	0.1667
T282	DENND5A		21	32434089	32434089	A	T	novel	Missense_Mutation	SNP	27	4	c.3230T>A	p.L1077H	tolerated_low_confidence(0.21)	0.1481
T697	DENND5A		21	32406480	32406480	G	A	novel	Missense_Mutation	SNP	38	2	c.3935C>T	p.S1312L	tolerated_low_confidence(0.07)	0.0526
T282	DEPDC1		6	76860132	76860132	A	T	novel	Missense_Mutation	SNP	25	4	c.1542A>T	p.E514D	deleterious(0.01)	0.16
T282	DEPDC1		6	76848059	76848059	C	A	novel	5'UTR	SNP	13	3	c.-545C>A			0.2308
T282	DERL3		26	28689286	28689286	G	T	novel	Missense_Mutation	SNP	20	4	c.398G>T	p.R133L	deleterious(0)	0.2
T697	DGAT1		13	37756121	37756122	-	ACAAGGA	novel	Frame_Shift_Ins	INS	32	4	c.526_527insTCCTTGT	p.A176Vfs*50		0.125
T1490	DGAT2		21	22851117	22851118	-	TGGTGTTGGTGTGAGGAC	novel	In_Frame_Ins	INS	46	4	c.143_144insGTCCTCACACCAACACCA	p.F48delinsLSSHQHH		0.087
T1490	DGAT2		21	22851119	22851120	-	GAT	novel	In_Frame_Ins	INS	46	4	c.141_142insATC	p.S47_F48insI		0.087
T1891	DGCR2		26	30109995	30109995	G	A	novel	Missense_Mutation	SNP	107	16	c.496G>A	p.V166M	deleterious(0)	0.1495
T282	DGKI		16	11243848	11243848	C	A	novel	Missense_Mutation	SNP	16	4	c.2774C>A	p.A925D	tolerated(0.29)	0.25
T1989	DGKK		X	43087254	43087254	A	T	novel	Missense_Mutation	SNP	10	2	c.1994T>A	p.L665H	deleterious(0)	0.2
T697	DHDH		1	107440668	107440668	C	T	novel	Missense_Mutation	SNP	17	2	c.583G>A	p.E195K	tolerated(0.12)	0.1176
T697	DHDH		1	107440677	107440678	GC	-	novel	Frame_Shift_Del	DEL	17	2	c.573_574del	p.Q192Efs*13		0.1176
T1462	DHH		27	5493458	5493458	G	A	novel	Missense_Mutation	SNP	224	23	c.331G>A	p.A111T	deleterious(0)	0.1027
T1124	DHODH		5	77756439	77756440	-	TGCAGAGCCATTTCAGGGCTCAATCCCATGGCTCTGAGGTTGTGACCTGA	novel	5'UTR	INS	4	2	c.-88_-87insTGCAGAGCCATTTCAGGGCTCAATCCCATGGCTCTGAGGTTGTGACCTGA			0.5
T697	DHRS13		9	43053283	43053283	C	T	novel	Missense_Mutation	SNP	37	3	c.1058G>A	p.R353H	deleterious(0.01)	0.0811
T167	DHTKD1		2	24349761	24349761	C	A	rs851381849	Missense_Mutation	SNP	172	97	c.4G>T	p.A2S	tolerated_low_confidence(0.28)	0.564
T282	DHTKD1		2	24303267	24303267	C	A	novel	Missense_Mutation	SNP	21	4	c.2414G>T	p.S805I	deleterious(0)	0.1905
T167	DHTKD1		2	24349786	24349786	G	A	rs850757383	5'UTR	SNP	118	64	c.-22C>T			0.5424
T697	DHX29		2	42650268	42650270	AAG	-	novel	In_Frame_Del	DEL	69	4	c.441_443del	p.L148del		0.058
T282	DHX30		20	41116649	41116649	C	A	novel	Missense_Mutation	SNP	8	2	c.87G>T	p.Q29H	tolerated_low_confidence(0.1)	0.25
T282	DHX35		24	27377575	27377575	T	G	novel	Missense_Mutation	SNP	21	4	c.1442T>G	p.M481R	tolerated(0.42)	0.1905
T282	DHX8		9	19736865	19736865	T	A	novel	Missense_Mutation	SNP	9	2	c.2999A>T	p.E1000V	deleterious(0)	0.2222
T697	DHX8		9	19751003	19751003	C	T	novel	Missense_Mutation	SNP	27	2	c.1702G>A	p.E568K	tolerated(0.85)	0.0741
T1891	DIAPH2		X	70533945	70533945	C	A	novel	Missense_Mutation	SNP	24	5	c.2482C>A	p.L828I	deleterious(0.01)	0.2083
T1462	DIPK1A		6	56205050	56205051	-	G	novel	Frame_Shift_Ins	INS	50	7	c.575_576insG	p.L193Tfs*3		0.14
T1462	DIPK1A		6	56205052	56205053	CT	AG	novel	Missense_Mutation	DNP	51	7	c.577_578inv	p.L193R	tolerated(0.59)	0.1373
T1462	DIPK1A		6	56205382	56205382	A	G	novel	Missense_Mutation	SNP	49	10	c.907A>G	p.M303V	tolerated(0.39)	0.2041
T282	DISP2		30	7550875	7550875	C	A	novel	Missense_Mutation	SNP	19	4	c.3102C>A	p.F1034L	deleterious(0.02)	0.2105
T320	DKC1		X	122838949	122839017	CGGGCGCTGCCCTCCGCCCGGCCGCCCCCGTGGCAGCCGCGGCCTCCGGGCTGGCCTCGCCTCTGGAGC	-	novel	5'UTR	DEL	317	5	c.-124_-56del			0.0158
T697	DKKL1		1	107112507	107112510	CCAG	-	novel	Frame_Shift_Del	DEL	42	4	c.286_289del	p.L96Gfs*14		0.0952
T1462	DLA-12		12	985394	985394	G	A	rs851005557	Missense_Mutation	SNP	119	66	c.983G>A	p.G328D	deleterious_low_confidence(0.01)	0.5546
T167	DLA-12		12	933690	933690	T	C	rs852445518	Missense_Mutation	SNP	44	12	c.206T>C	p.M69T	tolerated_low_confidence(0.06)	0.2727
T282	DLA-12		12	985429	985429	C	T	rs22179365	Missense_Mutation	SNP	8	3	c.1018C>T	p.R340W	deleterious_low_confidence(0)	0.375
T282	DLA-79		18	41145838	41145838	A	C	novel	3'UTR	SNP	3	2	c.*930A>C			0.6667
T167	DLA-DQA1		12	2225320	2225320	A	C	rs851319712	Missense_Mutation	SNP	32	17	c.295A>C	p.M99L	tolerated(1)	0.5312
T167	DLA88		12	1021667	1021671	GGTGC	-	novel	Frame_Shift_Del	DEL	209	50	c.20_24del	p.G7Afs*121		0.2392
T1407	DLEC1		23	7886179	7886179	C	T	novel	Missense_Mutation	SNP	52	4	c.4517C>T	p.P1506L	tolerated(0.09)	0.0769
T697	DLG4		5	32170944	32170946	TTG	AAA	novel	Missense_Mutation	TNP	50	2	c.1038_1040delinsTTT	p.N347F		0.04
T1490	DLGAP1		7	70082783	70082783	C	G	novel	Missense_Mutation	SNP	84	5	c.3302G>C	p.R1101P	deleterious(0)	0.0595
T167	DLL1		12	72266138	72266138	T	C	rs22259025	Missense_Mutation	SNP	347	175	c.1861A>G	p.T621A	tolerated(0.78)	0.5043
T311	DLL1		12	72271424	72271424	G	A	novel	Missense_Mutation	SNP	128	3	c.245C>T	p.S82F	deleterious(0)	0.0234
T697	DLL4		30	8064974	8064975	-	GGGAG	novel	Frame_Shift_Ins	INS	28	4	c.1181_1182insGGGAG	p.F394Lfs*12		0.1429
T697	DLL4		30	8064975	8064976	-	ACCCAAACATATAAATCAATTAATAACATAAAGAAACTCACTG	novel	Frame_Shift_Ins	INS	28	4	c.1183_1184insCCCAAACATATAAATCAATTAATAACATAAAGAAACTCACTGA	p.M395Tfs*20		0.1429
T282	DMAC2		1	112572018	112572018	G	C	novel	Missense_Mutation	SNP	14	4	c.388G>C	p.D130H	deleterious(0.02)	0.2857
T1462	DMBT1		28	32255502	32255502	C	T	novel	Missense_Mutation	SNP	138	8	c.1991C>T	p.S664L	tolerated(0.11)	0.058
T1462	DMBT1		28	32260227	32260227	T	C	novel	Missense_Mutation	SNP	143	10	c.2261T>C	p.I754T	tolerated(0.39)	0.0699
T311	DMBT1		28	32267944	32267944	A	G	novel	Missense_Mutation	SNP	85	5	c.2708A>G	p.N903S	tolerated(1)	0.0588
T1238	DMBX1		15	13953314	13953314	G	T	novel	5'UTR	SNP	20	5	c.-631C>A			0.25
T697	DMC1		10	26234679	26234679	G	T	novel	Missense_Mutation	SNP	51	2	c.325G>T	p.D109Y	deleterious(0)	0.0392
T282	DMD		X	27569896	27569896	A	C	novel	Missense_Mutation	SNP	25	2	c.4029T>G	p.N1343K	deleterious(0.02)	0.08
T1490	DMD		X	26350393	26350393	C	G	novel	Missense_Mutation	SNP	21	4	c.10327G>C	p.E3443Q	deleterious(0)	0.1905
T320	DMD		X	27521483	27521483	C	T	novel	Missense_Mutation	SNP	29	20	c.4415G>A	p.R1472H	deleterious(0)	0.6897
T1462	DMKN		1	117145043	117145043	C	T	rs21957471	Missense_Mutation	SNP	275	130	c.226C>T	p.R76W	deleterious_low_confidence(0.01)	0.4727
T1462	DMRT3		1	89811371	89811371	G	C	rs852321990	Missense_Mutation	SNP	62	24	c.465G>C	p.E155D	tolerated(0.17)	0.3871
T311	DMXL2		30	17171740	17171741	-	TAAGGTTTTATTTATTTATTCATGAAAGACAGAGACAGAGACAGAGACATAGG	novel	Nonsense_Mutation	INS	13	3	c.7477_7478insCCTATGTCTCTGTCTCTGTCTCTGTCTTTCATGAATAAATAAATAAAACCTTA	p.D2493Afs*13		0.2308
T697	DMXL2		30	17206073	17206074	-	AAGGCGTTGCTCTTATTACTTCAACCTCTTGATCTCCCAGAAGGAGTTGAAGTAAT	novel	Nonsense_Mutation	INS	43	4	c.2986_2987insATTACTTCAACTCCTTCTGGGAGATCAAGAGGTTGAAGTAATAAGAGCAACGCCTT	p.S996Yfs*14		0.093
T697	DNAH1		20	37371973	37371974	-	AGGAGTCTAAAGAC	novel	Nonsense_Mutation	INS	67	4	c.10387_10388insGTCTTTAGACTCCT	p.A3463Gfs*3		0.0597
T282	DNAH11		14	35747549	35747549	C	A	novel	Missense_Mutation	SNP	26	4	c.11249C>A	p.A3750D	deleterious(0)	0.1538
T1462	DNAH12		20	32977667	32977667	G	T	novel	Missense_Mutation	SNP	87	9	c.3967G>T	p.A1323S	deleterious(0)	0.1034
T1462	DNAH12		20	32995731	32995731	T	C	novel	Missense_Mutation	SNP	60	22	c.5357T>C	p.I1786T	tolerated(0.11)	0.3667
T1490	DNAH12		20	32996692	32996692	A	G	novel	Missense_Mutation	SNP	32	2	c.5522A>G	p.Q1841R	tolerated(0.24)	0.0625
T282	DNAH12		20	32989877	32989877	C	T	novel	Missense_Mutation	SNP	4	2	c.5069C>T	p.A1690V	deleterious(0)	0.5
T697	DNAH12		20	33080045	33080045	C	T	novel	Missense_Mutation	SNP	16	4	c.9743C>T	p.A3248V	deleterious(0.01)	0.25
T697	DNAH14		7	39362235	39362236	-	TTAGGAGTTT	novel	Frame_Shift_Ins	INS	26	4	c.10126_10127insAAACTCCTAA	p.P3376Qfs*34		0.1538
T697	DNAH17		9	2760878	2760878	G	A	novel	Missense_Mutation	SNP	23	4	c.5523G>A	p.M1841I	deleterious(0.01)	0.1739
T697	DNAH2		5	32645628	32645628	T	A	novel	Missense_Mutation	SNP	29	2	c.5173T>A	p.Y1725N	tolerated(0.13)	0.069
T697	DNAH2		5	32645630	32645630	C	G	novel	Nonsense_Mutation	SNP	29	2	c.5175C>G	p.Y1725*		0.069
T1462	DNAH3		6	24356726	24356726	T	C	novel	Missense_Mutation	SNP	111	4	c.5132T>C	p.L1711P	deleterious(0)	0.036
T1462	DNAH3		6	24356733	24356734	-	CAACAGACCAGTAATGCACCACACCTGCCCCTCCACCCCCGTGC	novel	Frame_Shift_Ins	INS	108	4	c.5139_5140insCAACAGACCAGTAATGCACCACACCTGCCCCTCCACCCCCGTGC	p.A1714Qfs*37		0.037
T1490	DNAH3		6	24283089	24283089	C	G	novel	Missense_Mutation	SNP	31	3	c.396C>G	p.C132W	tolerated(0.19)	0.0968
T697	DNAH3		6	24331441	24331442	GC	AA	novel	Missense_Mutation	DNP	47	3	c.2937_2938delinsAA	p.L980M		0.0638
T1462	DNAH5		34	1005176	1005176	G	A	novel	Missense_Mutation	SNP	102	38	c.11297G>A	p.S3766N	tolerated(0.17)	0.3725
T1860	DNAH5		34	1026436	1026436	C	T	novel	Missense_Mutation	SNP	141	9	c.13250C>T	p.T4417I	deleterious(0.03)	0.0638
T1490	DNAH5		34	916691	916691	C	A	novel	Missense_Mutation	SNP	61	5	c.6953C>A	p.T2318N	deleterious(0)	0.082
T697	DNAH6		17	40237030	40237030	A	T	novel	Missense_Mutation	SNP	25	4	c.6725T>A	p.I2242K	deleterious(0)	0.16
T282	DNAH7		37	5547770	5547770	C	A	novel	Nonsense_Mutation	SNP	16	4	c.10888G>T	p.E3630*		0.25
T311	DNAH7		37	5555277	5555277	G	A	novel	Missense_Mutation	SNP	111	42	c.10546C>T	p.R3516C	deleterious(0)	0.3784
T697	DNAH7		37	5717200	5717202	CAA	-	novel	Nonsense_Mutation	DEL	13	2	c.1241_1243del	p.F414_E415delins*		0.1538
T311	DNAH8		12	7870195	7870195	T	A	novel	Missense_Mutation	SNP	41	4	c.9980T>A	p.V3327E	deleterious(0)	0.0976
T1124	DNAH8		12	7694699	7694699	C	A	novel	Missense_Mutation	SNP	9	2	c.1913C>A	p.A638E	tolerated(0.89)	0.2222
T1124	DNAH8		12	7694702	7694702	A	C	novel	Missense_Mutation	SNP	10	2	c.1916A>C	p.D639A	tolerated(0.96)	0.2
T230	DNAH8		12	7754494	7754495	-	CTCATTAGTGATGAGCAATTAGTGATGAGCAATTTTTTCTCATCACAAGAAAAAAAAAATAAGCTA	novel	Nonsense_Mutation	INS	86	3	c.3884_3885insCTCATTAGTGATGAGCAATTAGTGATGAGCAATTTTTTCTCATCACAAGAAAAAAAAAATAAGCTA	p.S1295_G1296insSLVMSN*		0.0349
T311	DNAH8		12	7870199	7870200	-	GAAGAGGTAACTGCATGGTGCTAGTT	novel	Nonsense_Mutation	INS	41	4	c.9985_9986insAAGAGGTAACTGCATGGTGCTAGTTG	p.A3329Efs*8		0.0976
T697	DNAH8		12	7879470	7879470	C	G	novel	Missense_Mutation	SNP	19	3	c.10619C>G	p.T3540S	tolerated(1)	0.1579
T1490	DNAH9		5	35979888	35979888	C	A	novel	Nonsense_Mutation	SNP	32	3	c.10892C>A	p.S3631*		0.0938
T1989	DNAH9		5	35901745	35901745	C	T	novel	Nonsense_Mutation	SNP	16	4	c.7684C>T	p.Q2562*		0.25
T282	DNAH9		5	35971569	35971569	G	C	novel	Missense_Mutation	SNP	14	4	c.10360G>C	p.E3454Q	tolerated(0.07)	0.2857
T311	DNAJA1		11	50159707	50159707	C	T	novel	Missense_Mutation	SNP	15	2	c.352C>T	p.L118F	deleterious(0.03)	0.1333
T697	DNAJB14		32	21851328	21851328	C	A	novel	Missense_Mutation	SNP	50	2	c.745G>T	p.V249L	tolerated(0.84)	0.04
T311	DNAJB5		11	51587768	51587768	G	A	novel	5'UTR	SNP	32	2	c.-137G>A			0.0625
T311	DNAJB5		11	51587784	51587785	CC	AG	novel	5'UTR	DNP	47	2	c.-121_-120delinsAG			0.0426
T230	DNAJC1		2	11330999	11331000	-	CACAGCCACGTCAGTGGTG	novel	Frame_Shift_Ins	INS	28	4	c.1688_1689insCACAGCCACGTCAGTGGTG	p.P564Tfs*9		0.1429
T1292	DNAJC11		5	60452375	60452376	AG	-	novel	Frame_Shift_Del	DEL	83	11	c.1636_1637del	p.L546*		0.1325
T311	DNAJC25		11	66257754	66257754	G	A	novel	Missense_Mutation	SNP	24	4	c.643G>A	p.D215N	tolerated(0.05)	0.1667
T282	DNAJC6		5	45119348	45119348	G	T	novel	Missense_Mutation	SNP	22	4	c.108C>A	p.S36R	deleterious_low_confidence(0.01)	0.1818
T1462	DNAJC6		5	45120044	45120045	-	T	novel	5'UTR	INS	53	48	c.-399_-398insA			0.9057
T282	DNASE1L1		X	122105372	122105372	G	T	novel	5'UTR	SNP	12	4	c.-56C>A			0.3333
T1462	DNMBP		28	12811582	12811582	T	C	rs23418434	Missense_Mutation	SNP	141	75	c.902A>G	p.D301G	tolerated(0.17)	0.5319
T320	DNMBP		28	12812002	12812002	G	T	novel	Missense_Mutation	SNP	12	4	c.482C>A	p.T161N	deleterious(0.04)	0.3333
T485	DNTTIP2		6	55250469	55250469	G	A	novel	Missense_Mutation	SNP	26	4	c.1036G>A	p.E346K	tolerated(0.11)	0.1538
T485	DNTTIP2		6	55250471	55250472	-	CACTTT	novel	In_Frame_Ins	INS	26	4	c.1038_1039insCACTTT	p.E346_E347insHF		0.1538
T697	DOCK10		25	37973894	37973894	C	A	novel	Nonsense_Mutation	SNP	49	2	c.5707G>T	p.E1903*		0.0408
T1891	DOCK11		X	90811127	90811127	T	A	novel	Missense_Mutation	SNP	26	2	c.2921T>A	p.L974Q	deleterious(0)	0.0769
T311	DOCK11		X	90778718	90778718	G	C	novel	Missense_Mutation	SNP	22	4	c.1228G>C	p.E410Q	deleterious(0)	0.1818
T282	DOCK6		20	50039099	50039099	G	A	novel	Missense_Mutation	SNP	17	4	c.1127G>A	p.R376H	deleterious(0)	0.2353
T697	DOCK6		20	50045382	50045384	AGC	-	novel	In_Frame_Del	DEL	45	4	c.2250_2252del	p.A751del		0.0889
T1490	DOCK7		5	47617934	47617934	C	A	novel	Missense_Mutation	SNP	20	2	c.4586C>A	p.T1529K	deleterious(0.03)	0.1
T282	DOCK7		5	47551448	47551448	C	A	novel	Missense_Mutation	SNP	17	4	c.1739C>A	p.P580Q	deleterious(0)	0.2353
T282	DOCK7		5	47583464	47583464	C	A	novel	Missense_Mutation	SNP	25	6	c.3116C>A	p.P1039Q	deleterious(0.01)	0.24
T697	DOCK8		1	89237684	89237684	G	T	novel	Missense_Mutation	SNP	21	4	c.562G>T	p.A188S	tolerated(1)	0.1905
T697	DOCK8		1	89356305	89356305	A	C	novel	Missense_Mutation	SNP	42	4	c.5063A>C	p.N1688T	deleterious(0.02)	0.0952
T697	DOCK8		1	89356307	89356308	AT	CC	novel	Missense_Mutation	DNP	42	4	c.5065_5066delinsCC	p.I1689P	deleterious(0)	0.0952
T320	DOCK9		22	48981620	48981620	T	A	novel	Missense_Mutation	SNP	95	5	c.1156A>T	p.N386Y	deleterious(0)	0.0526
T1462	DOK1		17	48589700	48589700	C	T	novel	Missense_Mutation	SNP	243	103	c.775G>A	p.G259S	tolerated(0.2)	0.4239
T479	DOK4		2	58950828	58950828	C	T	novel	Missense_Mutation	SNP	196	56	c.634C>T	p.H212Y	tolerated(0.22)	0.2857
T1462	DOP1B		31	31503935	31503935	G	A	novel	Missense_Mutation	SNP	88	46	c.4945G>A	p.D1649N	tolerated(0.12)	0.5227
T1923	DOP1B		31	31521935	31521936	-	T	novel	Frame_Shift_Ins	INS	50	4	c.5866_5867insT	p.S1956Mfs*41		0.08
T1923	DOP1B		31	31521936	31521937	-	CCCTGATCCAGAGAATACTTGTAAGTCCCTACTTCATTTTATGT	novel	Frame_Shift_Ins	INS	49	4	c.5868_5869insCCTGATCCAGAGAATACTTGTAAGTCCCTACTTCATTTTATGTC	p.S1957Pfs*17		0.0816
T697	DPM2		9	55485959	55485960	AT	GC	novel	Missense_Mutation	DNP	66	4	c.85_86delinsGC	p.I29A	deleterious(0)	0.0606
T697	DPM2		9	55485962	55485963	-	AGTAGTTGAGCG	novel	Nonsense_Mutation	INS	66	4	c.88_89insAGTAGTTGAGCG	p.L30delinsQ*		0.0606
T282	DPP10		19	33489096	33489096	G	C	novel	Missense_Mutation	SNP	15	4	c.1256C>G	p.T419R	deleterious(0)	0.2667
T282	DPP10		19	33573420	33573420	G	T	novel	Missense_Mutation	SNP	13	4	c.515C>A	p.P172H	deleterious(0)	0.3077
T697	DPP3		18	50836204	50836205	GG	-	novel	Frame_Shift_Del	DEL	24	2	c.2173_2174del	p.P725Rfs*26		0.0833
T282	DPP8		30	29834868	29834868	C	A	novel	Missense_Mutation	SNP	23	4	c.857G>T	p.C286F	deleterious(0.04)	0.1739
T1490	DPYD		6	52115340	52115340	G	-	novel	Frame_Shift_Del	DEL	30	4	c.944del	p.G315Efs*30		0.1333
T1490	DPYD		6	52115341	52115341	G	A	novel	Missense_Mutation	SNP	30	4	c.944G>A	p.G315E	deleterious(0.02)	0.1333
T485	DPYSL2		25	30905082	30905083	-	GCCCCACCTGTCCGGAACCTGC	novel	Frame_Shift_Ins	INS	47	4	c.1931_1932insGCAGGTTCCGGACAGGTGGGGC	p.F644Lfs*16		0.0851
T282	DPYSL4		28	40184483	40184483	G	T	novel	Missense_Mutation	SNP	24	4	c.1796G>T	p.S599I	deleterious(0.02)	0.1667
T282	DRAXIN		2	84525810	84525810	C	T	novel	5'UTR	SNP	17	4	c.-28G>A			0.2353
T485	DRG1		26	24327787	24327787	T	C	novel	5'UTR	SNP	19	4	c.-54T>C			0.2105
T282	DRGX		28	1283864	1283864	G	C	novel	3'UTR	SNP	13	2	c.*46C>G			0.1538
T1490	DSC1		7	58455515	58455515	C	A	novel	Missense_Mutation	SNP	24	2	c.2479C>A	p.Q827K	deleterious(0.01)	0.0833
T1490	DSC1		7	58455522	58455522	G	A	novel	Missense_Mutation	SNP	21	2	c.2486G>A	p.R829H	tolerated(0.06)	0.0952
T148	DSC1		7	58455516	58455516	A	G	novel	Missense_Mutation	SNP	61	25	c.2480A>G	p.Q827R	deleterious(0.02)	0.4098
T697	DSC1		7	58447903	58447904	-	CTCCTTACTCACCTTT	novel	Frame_Shift_Ins	INS	48	4	c.2078_2079insCTCCTTACTCACCTTT	p.I694Sfs*38		0.0833
T485	DSCAML1		5	16132095	16132095	G	T	novel	Missense_Mutation	SNP	54	4	c.2390G>T	p.R797L	tolerated(0.1)	0.0741
T1490	DSE		1	56867057	56867057	G	-	novel	Frame_Shift_Del	DEL	64	4	c.2924del	p.G975Afs*10		0.0625
T1462	DSG2		7	57983806	57983806	C	T	rs851964304	Missense_Mutation	SNP	272	122	c.3322G>A	p.G1108S	tolerated(0.16)	0.4485
T1462	DSN1		24	25522806	25522806	A	T	novel	Missense_Mutation	SNP	82	38	c.350T>A	p.V117E	deleterious_low_confidence(0)	0.4634
T1490	DST		12	23841695	23841695	T	A	novel	Missense_Mutation	SNP	23	2	c.11487A>T	p.Q3829H		0.087
T282	DST		12	23871482	23871482	G	C	novel	Missense_Mutation	SNP	15	4	c.4185C>G	p.D1395E		0.2667
T697	DST		12	23850596	23850596	C	-	novel	Frame_Shift_Del	DEL	139	4	c.6611del	p.G2204Efs*3		0.0288
T697	DST		12	23850599	23850600	TC	-	novel	Frame_Shift_Del	DEL	140	4	c.6607_6608del	p.D2203Wfs*5		0.0286
T738	DST		12	23781166	23781167	CA	-	novel	Frame_Shift_Del	DEL	79	4	c.17949_17950del	p.E5984Kfs*8		0.0506
T1490	DTL		7	10323825	10323825	C	A	novel	5'UTR	SNP	8	3	c.-169C>A			0.375
T697	DTX4		18	37589272	37589272	G	-	novel	Frame_Shift_Del	DEL	45	4	c.573del	p.H191Qfs*46		0.0889
T697	DTX4		18	37589274	37589274	G	-	novel	Frame_Shift_Del	DEL	45	4	c.571del	p.H191Tfs*46		0.0889
T485	DUS3L		20	54254356	54254356	G	T	novel	Missense_Mutation	SNP	18	4	c.1349G>T	p.R450L	deleterious(0)	0.2222
T311	DUSP15		24	21325219	21325219	C	A	novel	Missense_Mutation	SNP	93	4	c.419G>T	p.W140L	tolerated(0.81)	0.043
T282	DUSP27		7	31255897	31255897	G	T	novel	Missense_Mutation	SNP	25	4	c.84C>A	p.N28K	tolerated(0.1)	0.16
T282	DUSP5		28	21841297	21841297	C	T	novel	Missense_Mutation	SNP	24	4	c.992C>T	p.A331V	deleterious(0.02)	0.1667
T1462	DVL1		5	56510638	56510638	G	A	novel	Missense_Mutation	SNP	200	181	c.1583C>T	p.P528L	deleterious(0)	0.905
T697	DVL3		34	17059131	17059140	GGTGAAGGAG	-	novel	Frame_Shift_Del	DEL	67	4	c.166_175del	p.V56Rfs*100		0.0597
T697	DVL3		34	17059144	17059144	A	C	novel	Missense_Mutation	SNP	59	4	c.178A>C	p.I60L	deleterious(0.02)	0.0678
T282	DYM		7	79392182	79392182	G	A	novel	Missense_Mutation	SNP	23	4	c.614G>A	p.G205D	deleterious(0.01)	0.1739
T697	DYNC2H1		5	28660266	28660268	TTC	AAA	novel	Missense_Mutation	TNP	19	2	c.6448_6450delinsTTT	p.E2150F	tolerated(0.64)	0.1053
T1490	DYNLT1		1	48066431	48066431	C	G	novel	Missense_Mutation	SNP	68	28	c.179G>C	p.R60P	deleterious_low_confidence(0)	0.4118
T167	DYRK3		7	5901126	5901127	-	AGGGCTCGGGCA	novel	In_Frame_Ins	INS	452	237	c.1328_1329insGGGCAAGGGCTC	p.S443_A444insGKGS		0.5243
T148	DYRK3		7	5901126	5901127	-	AGGGCGAGGGCTCGGGCA	rs851115549	In_Frame_Ins	INS	321	8	c.1326_1327insGAGGGCTCGGGCAAGGGC	p.G442_S443insEGSGKG		0.0249
T1462	DYRK3		7	5901121	5901122	-	GGGCTC	rs851868121	In_Frame_Ins	INS	414	215	c.1320_1321insTCGGGC	p.G440_E441insSG		0.5193
T1292	DYSF		17	51133524	51133524	C	T	novel	Missense_Mutation	SNP	83	13	c.1765G>A	p.G589S	tolerated(0.45)	0.1566
T282	DZIP1L		23	34293753	34293753	G	A	novel	3'UTR	SNP	8	4	c.*593C>T			0.5
T1462	DZIP1L		23	34297676	34297676	G	T	rs852783431	3'UTR	SNP	156	66	c.*74C>A			0.4231
T218	DZIP3		33	13879884	13879884	G	A	novel	Missense_Mutation	SNP	24	2	c.787G>A	p.E263K	tolerated(0.81)	0.0833
T282	DZIP3		33	13881617	13881617	C	A	novel	Missense_Mutation	SNP	30	3	c.849C>A	p.S283R	tolerated(0.16)	0.1
T416	DZIP3		33	13902006	13902006	A	G	novel	Missense_Mutation	SNP	154	22	c.2153A>G	p.D718G	tolerated(0.32)	0.1429
T282	E2F2		2	75901106	75901106	A	T	novel	Nonsense_Mutation	SNP	27	4	c.49A>T	p.K17*		0.1481
T282	EAF1		23	27192306	27192306	C	A	novel	Missense_Mutation	SNP	16	4	c.1078G>T	p.D360Y	deleterious_low_confidence(0)	0.25
T1462	EBI3		20	55385933	55385933	C	G	rs852361385	Missense_Mutation	SNP	279	279	c.468G>C	p.E156D	tolerated(0.19)	1
T1462	EBI3		20	55385986	55385986	T	C	rs851663636	Missense_Mutation	SNP	193	193	c.415A>G	p.R139G	tolerated(1)	1
T282	EBNA1BP2		15	16985609	16985609	A	C	novel	Missense_Mutation	SNP	19	5	c.827A>C	p.H276P	tolerated(0.11)	0.2632
T1462	EBPL		22	2137492	2137492	G	A	novel	Missense_Mutation	SNP	211	98	c.871G>A	p.D291N	tolerated_low_confidence(0.1)	0.4645
T1490	ECD		4	23714166	23714166	G	T	novel	Missense_Mutation	SNP	15	4	c.1712C>A	p.S571Y	deleterious(0.02)	0.2667
T282	ECE1		2	77778231	77778231	C	A	novel	Missense_Mutation	SNP	38	4	c.1377C>A	p.S459R	deleterious(0.02)	0.1053
T697	ECEL1		25	44125964	44125964	C	G	novel	Missense_Mutation	SNP	19	3	c.1013G>C	p.R338P	deleterious(0.02)	0.1579
T1490	ECM2		1	98850398	98850399	CT	AG	novel	Missense_Mutation	DNP	26	3	c.854_855inv	p.A285E	tolerated(1)	0.1154
T282	ECPAS		11	66061813	66061813	C	A	novel	Missense_Mutation	SNP	18	4	c.4434G>T	p.L1478F	deleterious(0.01)	0.2222
T485	ECPAS		11	66101988	66101988	C	A	novel	Missense_Mutation	SNP	58	3	c.1060G>T	p.D354Y	deleterious(0)	0.0517
T1238	ECRG4		10	37423611	37423611	C	A	novel	3'UTR	SNP	19	2	c.*2858G>T			0.1053
T282	ECSIT		20	49865768	49865768	T	A	novel	Missense_Mutation	SNP	7	2	c.827T>A	p.L276Q	deleterious(0)	0.2857
T282	ECSIT		20	49865775	49865776	-	TTAGAATTGTGCAGAATGTCTCATCTAAATGCGAAGGACAGGAAATTATTGCTCATT	novel	In_Frame_Ins	INS	8	2	c.834_835insTTAGAATTGTGCAGAATGTCTCATCTAAATGCGAAGGACAGGAAATTATTGCTCATT	p.H278_H279insLELCRMSHLNAKDRKLLLI		0.25
T311	EDA		X	54389201	54389201	G	A	novel	Missense_Mutation	SNP	17	4	c.452G>A	p.R151H	deleterious_low_confidence(0.01)	0.2353
T697	EDC3		30	37758578	37758578	G	A	novel	Missense_Mutation	SNP	18	7	c.109C>T	p.L37F	deleterious(0)	0.3889
T697	EDC3		30	37758580	37758580	G	A	novel	Missense_Mutation	SNP	18	7	c.107C>T	p.S36F	deleterious(0)	0.3889
T311	EDC4		5	81604070	81604073	CTAG	-	novel	Frame_Shift_Del	DEL	136	4	c.3562_3565del	p.L1188Rfs*4		0.0294
T311	EDC4		5	81613217	81613217	G	T	novel	5'UTR	SNP	26	2	c.-120C>A			0.0769
T697	EDNRB		22	31422386	31422386	G	C	novel	Missense_Mutation	SNP	13	2	c.501C>G	p.D167E	tolerated(0.18)	0.1538
T311	EDRF1		28	34901871	34901871	G	T	novel	Missense_Mutation	SNP	44	3	c.913G>T	p.V305F	deleterious(0.04)	0.0682
T1834	EEF1A1		12	35578289	35578289	G	T	novel	Missense_Mutation	SNP	8	2	c.1242C>A	p.S414R	deleterious_low_confidence(0.04)	0.25
T1834	EEF1A1		12	35578301	35578301	C	T	novel	Missense_Mutation	SNP	8	2	c.1230G>A	p.M410I	deleterious_low_confidence(0.01)	0.25
T1407	EEF2		20	55585111	55585111	C	T	novel	Missense_Mutation	SNP	34	2	c.2365C>T	p.P789S	deleterious(0)	0.0588
T282	EEF2		20	55585848	55585848	A	T	novel	Missense_Mutation	SNP	9	4	c.2519A>T	p.K840M	deleterious(0)	0.4444
T311	EEF2		20	55585845	55585846	GC	AA	novel	Missense_Mutation	DNP	81	4	c.2516_2517delinsAA	p.R839Q	deleterious(0)	0.0494
T485	EEF2		20	55580118	55580118	T	G	novel	Missense_Mutation	SNP	43	3	c.611T>G	p.M204R	tolerated(0.09)	0.0698
T485	EEF2		20	55580119	55580120	-	ATCGACCCC	novel	In_Frame_Ins	INS	43	3	c.612_612+1insATCGACCCC	p.I205_P207dup		0.0698
T1923	EFCC1		20	3086738	3086738	C	A	novel	Nonsense_Mutation	SNP	26	3	c.286G>T	p.E96*		0.1154
T282	EFEMP2		18	51394803	51394803	G	T	novel	Missense_Mutation	SNP	26	4	c.1046G>T	p.S349I	deleterious(0)	0.1538
T1989	EFHB		23	23338363	23338363	C	T	novel	Missense_Mutation	SNP	50	7	c.842C>T	p.A281V	deleterious_low_confidence(0.01)	0.14
T1407	EFHC2		X	38228989	38228989	G	T	novel	Missense_Mutation	SNP	20	4	c.1499C>A	p.P500Q	tolerated(0.21)	0.2
T1490	EFHD2		2	82088280	82088280	C	A	novel	Missense_Mutation	SNP	23	3	c.393G>T	p.K131N	deleterious(0)	0.1304
T485	EFL1		3	55832989	55832989	C	A	novel	Missense_Mutation	SNP	53	3	c.3152C>A	p.A1051E	deleterious(0)	0.0566
T1490	EFS		8	3613454	3613454	G	T	novel	Missense_Mutation	SNP	7	4	c.494C>A	p.A165E	deleterious_low_confidence(0.03)	0.5714
T282	EFTUD2		9	18629935	18629935	A	T	novel	Missense_Mutation	SNP	19	2	c.2470A>T	p.T824S	tolerated(0.47)	0.1053
T282	EGFL6		X	10053813	10053813	C	-	novel	Frame_Shift_Del	DEL	2	2	c.1418del	p.A473Vfs*5		1
T148	EGFL8		12	1560862	1560863	-	CAGGATTGAGTCTCTCAGCGACT	novel	Frame_Shift_Ins	INS	42	4	c.903_904insTCAGGATTGAGTCTCTCAGCGAC	p.Q302Sfs*17		0.0952
T1124	EHBP1		10	62512791	62512791	C	A	novel	5'UTR	SNP	105	7	c.-90C>A			0.0667
T485	EHMT1		9	48050535	48050535	G	A	novel	Missense_Mutation	SNP	65	7	c.2627C>T	p.T876I	tolerated(0.11)	0.1077
T485	EHMT2		12	1347135	1347135	G	T	novel	Missense_Mutation	SNP	58	4	c.2297C>A	p.A766D	deleterious(0.02)	0.069
T485	EHMT2		12	1347138	1347139	-	TATCCAGATTCTGCTTTGGCCAAGGAACCTACTCTTTATCCTCCACA	novel	Frame_Shift_Ins	INS	59	4	c.2293_2294insTGTGGAGGATAAAGAGTAGGTTCCTTGGCCAAAGCAGAATCTGGATA	p.G765Vfs*23		0.0678
T485	EI24		5	8957577	8957577	G	C	novel	Missense_Mutation	SNP	20	2	c.181C>G	p.Q61E	tolerated(0.73)	0.1
T311	EID1		30	15109423	15109423	G	C	novel	Missense_Mutation	SNP	227	4	c.260G>C	p.G87A	tolerated(0.34)	0.0176
T282	EIF2B1		26	6014073	6014074	CT	AA	novel	Nonsense_Mutation	DNP	27	4	c.260_261delinsAA	p.S87*		0.1481
T282	EIF2B3		15	15447455	15447455	G	T	novel	Missense_Mutation	SNP	21	4	c.899G>T	p.C300F	deleterious(0)	0.1905
T479	EIF3J		30	11231708	11231708	G	-	novel	Frame_Shift_Del	DEL	33	3	c.643del	p.E215Kfs*19		0.0909
T1407	EIF4E1B		4	36696077	36696077	C	T	novel	3'UTR	SNP	2	2	c.*78G>A			1
T1921	EIF4ENIF1		26	24369229	24369229	A	G	novel	Missense_Mutation	SNP	151	59	c.1331T>C	p.V444A	deleterious(0.04)	0.3907
T697	EIF4ENIF1		26	24357156	24357164	GGGACATGG	-	novel	In_Frame_Del	DEL	45	3	c.2472_2480del	p.H825_P827del		0.0667
T282	EIF4G1		34	17202585	17202585	C	A	novel	Missense_Mutation	SNP	13	4	c.2064C>A	p.S688R	deleterious(0.03)	0.3077
T1490	EIF4G3		2	78122066	78122066	G	A	novel	Missense_Mutation	SNP	56	6	c.4174G>A	p.G1392S	tolerated(1)	0.1071
T1124	EIF4H		6	6206940	6206940	C	A	novel	Missense_Mutation	SNP	36	4	c.175G>T	p.A59S		0.1111
T1490	EIF5A2		34	35321566	35321566	C	T	novel	Missense_Mutation	SNP	37	2	c.196G>A	p.G66S	tolerated(0.1)	0.0541
T1407	EIF6		24	24266156	24266156	T	C	novel	5'UTR	SNP	10	2	c.-161A>G			0.2
T282	ELANE		20	57789151	57789151	G	A	novel	Missense_Mutation	SNP	8	3	c.853C>T	p.P285S	tolerated_low_confidence(0.08)	0.375
T282	ELANE		20	57789150	57789150	G	-	novel	Frame_Shift_Del	DEL	8	3	c.854del	p.P285Rfs*51		0.375
T479	ELAVL4		15	10975039	10975040	-	TGAATAGCAATTTACTTTTTCATTAAATAATAGTATTTTTCAGGTAGTGACAG	novel	Nonsense_Mutation	INS	61	4	c.26_27insCTGTCACTACCTGAAAAATACTATTATTTAATGAAAAAGTAAATTGCTATTCA	p.V11Hfs*9		0.0656
T1490	ELP3		25	29435124	29435125	-	CACATACTTTCATATACATATGCAGAAAG	novel	Nonsense_Mutation	INS	39	4	c.1423_1424insCTTTCTGCATATGTATATGAAAGTATGTG	p.L475Pfs*7		0.1026
T1407	ELP5		5	32220539	32220539	A	T	novel	Missense_Mutation	SNP	17	2	c.392A>T	p.H131L	deleterious(0.01)	0.1176
T311	EMB		4	64452116	64452116	G	A	novel	Missense_Mutation	SNP	38	5	c.911G>A	p.G304E	tolerated(0.12)	0.1316
T1407	EMC8		5	66891582	66891631	GCCGGGCCGGGCCGCTTTACGGCGGCGCCGAGAGGCCGCTTTACGGCGGC	-	novel	Frame_Shift_Del	DEL	6	2	c.729_778del	p.R245Pfs*113		0.3333
T282	EMD		X	122050778	122050778	A	T	novel	Missense_Mutation	SNP	17	4	c.711T>A	p.F237L	tolerated(0.3)	0.2353
T282	EME1		9	26344988	26344988	G	T	novel	Missense_Mutation	SNP	24	4	c.551G>T	p.S184I	tolerated(0.18)	0.1667
T416	EMID1		26	22541265	22541265	G	T	novel	Missense_Mutation	SNP	21	2	c.649G>T	p.G217C	deleterious(0.02)	0.0952
T1407	EML5		8	59952772	59952772	C	A	novel	Missense_Mutation	SNP	16	4	c.2059G>T	p.G687C	deleterious(0)	0.25
T697	EMSY		21	22169455	22169455	G	T	novel	Missense_Mutation	SNP	23	2	c.2249C>A	p.A750E	deleterious_low_confidence(0.01)	0.087
T311	ENDOG		9	54812618	54812618	G	A	novel	Missense_Mutation	SNP	17	2	c.425C>T	p.A142V	tolerated_low_confidence(0.27)	0.1176
T311	ENDOG		9	54812622	54812622	G	A	novel	Missense_Mutation	SNP	18	2	c.421C>T	p.R141W	deleterious_low_confidence(0.01)	0.1111
T282	ENKD1		5	81786740	81786740	C	T	novel	Nonsense_Mutation	SNP	22	4	c.847C>T	p.Q283*		0.1818
T1462	ENO4		28	27415907	27415907	A	G	novel	Missense_Mutation	SNP	88	35	c.1663A>G	p.T555A	tolerated(0.26)	0.3977
T697	ENOSF1		7	67502266	67502267	-	AACAGGAACTACAAGAAAGACAGATTTGTAGTTCCTGTTTGCCCCCATGCTGGTGGCG	novel	Frame_Shift_Ins	INS	26	4	c.1056_1057insCGCCACCAGCATGGGGGCAAACAGGAACTACAAATCTGTCTTTCTTGTAGTTCCTGTT	p.C353Rfs*30		0.1538
T697	ENOX2		X	101790122	101790122	G	T	novel	Missense_Mutation	SNP	27	3	c.630C>A	p.H210Q	deleterious(0.01)	0.1111
T697	ENPP2		13	18599340	18599340	T	C	novel	Missense_Mutation	SNP	32	4	c.2341A>G	p.I781V	tolerated(1)	0.125
T167	ENSCAFT00000000160		1	17108311	17108311	C	T	rs21975070	Missense_Mutation	SNP	41	13	c.778G>A	p.V260M	tolerated(0.23)	0.3171
T167	ENSCAFT00000000302		1	26029216	26029216	A	G	rs852108566	3'UTR	SNP	8	8	c.*532T>C			1
T1407	ENSCAFT00000000450		1	32539790	32539790	T	A	novel	Missense_Mutation	SNP	163	6	c.275T>A	p.L92H	tolerated_low_confidence(1)	0.0368
T1860	ENSCAFT00000000450		1	32539971	32539972	CC	TG	novel	Missense_Mutation	DNP	177	6	c.456_457delinsTG	p.L153V		0.0339
T311	ENSCAFT00000000450		1	32539790	32539790	T	A	novel	Missense_Mutation	SNP	364	12	c.275T>A	p.L92H	tolerated_low_confidence(1)	0.033
T416	ENSCAFT00000000450		1	32539971	32539972	CC	TG	novel	Missense_Mutation	DNP	141	4	c.456_457delinsTG	p.L153V		0.0284
T485	ENSCAFT00000000450		1	32539967	32539967	C	A	novel	Missense_Mutation	SNP	101	4	c.452C>A	p.P151H	deleterious_low_confidence(0.02)	0.0396
T1407	ENSCAFT00000000450		1	32540215	32540215	A	G	novel	3'UTR	SNP	16	3	c.*220A>G			0.1875
T1407	ENSCAFT00000000450		1	32540219	32540219	T	C	novel	3'UTR	SNP	16	3	c.*224T>C			0.1875
T1834	ENSCAFT00000000450		1	32539388	32539388	A	G	novel	5'UTR	SNP	23	3	c.-16A>G			0.1304
T1834	ENSCAFT00000000450		1	32539380	32539380	G	A	novel	5'UTR	SNP	21	2	c.-24G>A			0.0952
T311	ENSCAFT00000000464		1	34946903	34946904	-	CAC	novel	In_Frame_Ins	INS	22	3	c.112_113insCAC	p.M38delinsTL		0.1364
T1891	ENSCAFT00000000746		12	712668	712668	A	C	novel	Missense_Mutation	SNP	161	27	c.353A>C	p.N118T	deleterious(0.01)	0.1677
T1124	ENSCAFT00000000781		11	923161	923162	-	CTG	novel	In_Frame_Ins	INS	266	9	c.1053_1054insCAG	p.F351_D352insQ		0.0338
T167	ENSCAFT00000000781		11	923161	923162	-	CTG	novel	In_Frame_Ins	INS	171	7	c.1053_1054insCAG	p.F351_D352insQ		0.0409
T1860	ENSCAFT00000000781		11	923161	923162	-	CTG	novel	In_Frame_Ins	INS	276	10	c.1053_1054insCAG	p.F351_D352insQ		0.0362
T336	ENSCAFT00000000781		11	923161	923162	-	CTG	novel	In_Frame_Ins	INS	236	5	c.1053_1054insCAG	p.F351_D352insQ		0.0212
T344	ENSCAFT00000000806		11	12116963	12116963	C	T	novel	Missense_Mutation	SNP	52	11	c.265C>T	p.R89C	deleterious(0)	0.2115
T1124	ENSCAFT00000000977		13	4089272	4089272	T	C	novel	Translation_Start_Site	SNP	52	4	c.3A>G	p.I1?	tolerated_low_confidence(1)	0.0769
T485	ENSCAFT00000000977		13	4089175	4089175	C	G	novel	Missense_Mutation	SNP	39	6	c.100G>C	p.E34Q	tolerated_low_confidence(1)	0.1538
T697	ENSCAFT00000000977		13	4087613	4087613	C	G	novel	Missense_Mutation	SNP	14	3	c.1393G>C	p.A465P	tolerated_low_confidence(1)	0.2143
T282	ENSCAFT00000000979		13	4100816	4100816	C	A	novel	Missense_Mutation	SNP	42	5	c.87G>T	p.E29D	deleterious_low_confidence(0.03)	0.119
T697	ENSCAFT00000001172		11	19817812	19817813	TG	CA	novel	Missense_Mutation	DNP	38	2	c.2273_2274inv	p.A758V	deleterious(0.03)	0.0526
T344	ENSCAFT00000001229		12	1635537	1635537	A	C	novel	Missense_Mutation	SNP	125	4	c.313A>C	p.T105P	deleterious(0.03)	0.032
T344	ENSCAFT00000001229		12	1635539	1635541	TCA	CTG	novel	Missense_Mutation	TNP	126	5	c.315_317delinsCTG	p.Q106W		0.0397
T282	ENSCAFT00000001246		12	2055296	2055296	A	C	novel	Missense_Mutation	SNP	25	6	c.1427T>G	p.I476S	deleterious(0)	0.24
T311	ENSCAFT00000001396		12	2606577	2606578	AC	-	novel	Frame_Shift_Del	DEL	12	4	c.446_447del	p.T149Rfs*44		0.3333
T1407	ENSCAFT00000001644		13	23497641	23497641	G	A	novel	Missense_Mutation	SNP	13	3	c.101G>A	p.R34Q	tolerated(1)	0.2308
T311	ENSCAFT00000001644		13	23497805	23497805	A	G	novel	Missense_Mutation	SNP	62	3	c.265A>G	p.K89E	tolerated(1)	0.0484
T1124	ENSCAFT00000001758		14	470269	470269	G	C	novel	Missense_Mutation	SNP	32	3	c.797C>G	p.A266G	tolerated(0.12)	0.0938
T1124	ENSCAFT00000001758		14	470266	470266	C	T	novel	Nonsense_Mutation	SNP	33	3	c.800G>A	p.W267*		0.0909
T311	ENSCAFT00000001763		14	510252	510253	-	G	novel	Frame_Shift_Ins	INS	50	4	c.1428dup	p.K477Efs*55		0.08
T311	ENSCAFT00000001763		14	510254	510255	-	GT	novel	Frame_Shift_Ins	INS	50	4	c.1429_1430insGT	p.K477Sfs*93		0.08
T485	ENSCAFT00000001770		1	69939819	69939819	A	T	novel	Missense_Mutation	SNP	36	3	c.290A>T	p.N97I	tolerated(0.28)	0.0833
T416	ENSCAFT00000001992		13	36880785	36880786	TA	CG	novel	3'UTR	DNP	6	4	c.*910_*911delinsCG			0.6667
T230	ENSCAFT00000001992		13	36880139	36880139	C	T	novel	3'UTR	SNP	21	3	c.*264C>T			0.1429
T282	ENSCAFT00000002429		12	8210983	8210983	G	T	novel	Missense_Mutation	SNP	15	2	c.790C>A	p.H264N	deleterious_low_confidence(0)	0.1333
T282	ENSCAFT00000002429		12	8210995	8210995	C	T	novel	Missense_Mutation	SNP	15	2	c.778G>A	p.G260R	tolerated_low_confidence(0.08)	0.1333
T282	ENSCAFT00000002773		14	11743491	11743491	G	C	novel	Missense_Mutation	SNP	9	4	c.1589C>G	p.P530R	deleterious(0)	0.4444
T167	ENSCAFT00000003153		1	90101955	90101955	C	T	rs851973909	Missense_Mutation	SNP	59	28	c.308C>T	p.A103V	tolerated(0.07)	0.4746
T485	ENSCAFT00000003281		10	36487480	36487481	CA	TG	novel	Missense_Mutation	DNP	27	5	c.55_56inv	p.W19Q	tolerated(1)	0.1852
T218	ENSCAFT00000003327		12	16856468	16856479	ACAGACACCGGA	-	novel	In_Frame_Del	DEL	69	5	c.311_322del	p.D104_T107del		0.0725
T311	ENSCAFT00000003327		12	16856341	16856341	G	C	novel	Missense_Mutation	SNP	119	10	c.180G>C	p.Q60H	deleterious(0.04)	0.084
T1834	ENSCAFT00000003327		12	16856341	16856342	-	CAC	novel	In_Frame_Ins	INS	21	7	c.180_181insCAC	p.Q60_K61insH		0.3333
T1490	ENSCAFT00000003327		12	16856341	16856341	G	C	novel	Missense_Mutation	SNP	33	4	c.180G>C	p.Q60H	deleterious(0.04)	0.1212
T218	ENSCAFT00000003327		12	16856341	16856342	-	CAC	novel	In_Frame_Ins	INS	82	9	c.180_181insCAC	p.Q60_K61insH		0.1098
T1834	ENSCAFT00000003327		12	16856339	16856340	-	TCCGAA	novel	In_Frame_Ins	INS	17	3	c.178_179insTCCGAA	p.Q60delinsLRK		0.1765
T282	ENSCAFT00000003327		12	16856394	16856394	C	A	novel	Missense_Mutation	SNP	12	4	c.233C>A	p.P78H	deleterious(0)	0.3333
T311	ENSCAFT00000003440		X	79885233	79885233	A	G	rs397512370	Missense_Mutation	SNP	121	9	c.40A>G	p.M14V	tolerated_low_confidence(1)	0.0744
T2063	ENSCAFT00000003503		10	42295817	42295817	G	A	novel	Missense_Mutation	SNP	22	4	c.190G>A	p.A64T	tolerated_low_confidence(1)	0.1818
T1407	ENSCAFT00000003512		13	48558587	48558588	-	AGGTTCCACGGCGAATTACGGCCGATCAATTTGCC	novel	Frame_Shift_Ins	INS	21	4	c.1497_1498insAGGTTCCACGGCGAATTACGGCCGATCAATTTGCC	p.E500Rfs*115		0.1905
T1834	ENSCAFT00000003572		11	52471380	52471380	G	A	novel	Missense_Mutation	SNP	32	6	c.203C>T	p.S68F	deleterious(0)	0.1875
T738	ENSCAFT00000003572		11	52471303	52471304	GT	AG	novel	Missense_Mutation	DNP	82	6	c.279_280delinsCT	p.P94S		0.0732
T1124	ENSCAFT00000003642		12	22230749	22230749	A	T	novel	Missense_Mutation	SNP	18	2	c.538A>T	p.T180S	deleterious_low_confidence(0.01)	0.1111
T1407	ENSCAFT00000003642		12	22230923	22230923	A	G	novel	Missense_Mutation	SNP	43	4	c.712A>G	p.M238V	tolerated_low_confidence(1)	0.093
T148	ENSCAFT00000003642		12	22231028	22231029	-	GCTACA	novel	In_Frame_Ins	INS	19	3	c.817_818insGCTACA	p.A273delinsGYT		0.1579
T282	ENSCAFT00000003642		12	22230548	22230549	GG	AA	novel	Missense_Mutation	DNP	12	2	c.337_338delinsAA	p.G113K	deleterious_low_confidence(0.02)	0.1667
T282	ENSCAFT00000003642		12	22230552	22230552	C	A	novel	Missense_Mutation	SNP	12	2	c.341C>A	p.A114D	deleterious_low_confidence(0.02)	0.1667
T311	ENSCAFT00000003763		11	54483081	54483082	-	AGT	novel	In_Frame_Ins	INS	229	7	c.216_217insACT	p.Y72_A73insT		0.0306
T416	ENSCAFT00000003849		14	31644606	31644607	GT	TG	novel	Missense_Mutation	DNP	21	3	c.504_505delinsTG	p.W169G		0.1429
T311	ENSCAFT00000004206		12	36498219	36498220	-	CT	novel	Frame_Shift_Ins	INS	62	3	c.441_442dup	p.C148Sfs*52		0.0484
T485	ENSCAFT00000004206		12	36498378	36498384	CACCGTT	-	novel	Frame_Shift_Del	DEL	11	3	c.599_605del	p.A200Gfs*22		0.2727
T336	ENSCAFT00000004206		12	36498378	36498384	CACCGTT	-	novel	Frame_Shift_Del	DEL	15	3	c.599_605del	p.A200Gfs*22		0.2
T167	ENSCAFT00000004230		11	60281241	60281241	G	A	rs852874794	Missense_Mutation	SNP	40	11	c.2006G>A	p.R669Q	tolerated(0.18)	0.275
T320	ENSCAFT00000004306		10	54173179	54173179	G	C	rs852993332	Missense_Mutation	SNP	14	2	c.392G>C	p.R131P	tolerated_low_confidence(1)	0.1429
T320	ENSCAFT00000004306		10	54173184	54173184	A	G	rs850522017	Missense_Mutation	SNP	16	2	c.397A>G	p.T133A	tolerated_low_confidence(1)	0.125
T1462	ENSCAFT00000005106		X	42681057	42681057	C	T	novel	Missense_Mutation	SNP	53	4	c.694C>T	p.R232C	tolerated_low_confidence(0.22)	0.0755
T1462	ENSCAFT00000005106		X	42681051	42681052	-	CCTTCCGTGTCCCCACC	novel	Frame_Shift_Ins	INS	45	7	c.690_691insTTCCGTGTCCCCACCCC	p.Q231Ffs*30		0.1556
T311	ENSCAFT00000005106		X	42680652	42680652	G	A	novel	Missense_Mutation	SNP	91	9	c.289G>A	p.A97T	tolerated_low_confidence(1)	0.0989
T311	ENSCAFT00000005106		X	42680895	42680896	AT	GC	novel	Missense_Mutation	DNP	81	4	c.532_533delinsGC	p.I178A	tolerated_low_confidence(1)	0.0494
T1490	ENSCAFT00000005533		14	56943069	56943070	-	ACTGAAAATAATGCAAAAA	novel	Frame_Shift_Ins	INS	38	3	c.680_681insTTTTTGCATTATTTTCAGT	p.K227Nfs*24		0.0789
T2063	ENSCAFT00000005860		18	11666786	11666796	CACAGAAGCTG	-	novel	Frame_Shift_Del	DEL	71	3	c.448_458del	p.K150Lfs*15		0.0423
T2063	ENSCAFT00000005860		18	11666805	11666805	G	T	novel	Missense_Mutation	SNP	67	3	c.462G>T	p.W154C	deleterious_low_confidence(0.03)	0.0448
T148	ENSCAFT00000005860		18	11666723	11666723	A	G	novel	Missense_Mutation	SNP	94	4	c.380A>G	p.K127R	tolerated_low_confidence(0.36)	0.0426
T344	ENSCAFT00000005860		18	11666786	11666796	CACAGAAGCTG	-	novel	Frame_Shift_Del	DEL	189	4	c.448_458del	p.K150Lfs*15		0.0212
T479	ENSCAFT00000005861		18	11679140	11679140	G	T	novel	Missense_Mutation	SNP	74	3	c.224G>T	p.S75I	tolerated(0.18)	0.0405
T232	ENSCAFT00000005970		17	11723080	11723080	C	T	novel	Missense_Mutation	SNP	49	17	c.217C>T	p.R73C	tolerated(0.05)	0.3469
T1462	ENSCAFT00000006128		16	6916192	6916192	T	C	rs850927205	Missense_Mutation	SNP	39	5	c.301A>G	p.M101V	tolerated(1)	0.1282
T1891	ENSCAFT00000006142		16	6991598	6991598	C	T	novel	Missense_Mutation	SNP	117	20	c.208C>T	p.R70C	deleterious(0.01)	0.1709
T416	ENSCAFT00000006351		16	8527851	8527851	C	-	novel	Frame_Shift_Del	DEL	126	5	c.1169del	p.A390Gfs*70		0.0397
T232	ENSCAFT00000006776		19	21388569	21388569	C	T	novel	Missense_Mutation	SNP	59	6	c.272G>A	p.R91H	deleterious(0.04)	0.1017
T1462	ENSCAFT00000006889		22	881874	881874	G	A	novel	Missense_Mutation	SNP	177	83	c.55G>A	p.E19K	tolerated(0.19)	0.4689
T1860	ENSCAFT00000006889		22	920236	920237	-	CTCGC	novel	Frame_Shift_Ins	INS	45	3	c.1994_1995insCTCGC	p.E666Sfs*73		0.0667
T1490	ENSCAFT00000007319		16	14661922	14661922	A	G	novel	Missense_Mutation	SNP	12	4	c.754A>G	p.K252E	tolerated(0.75)	0.3333
T1834	ENSCAFT00000007384		16	14894587	14894587	G	C	novel	Missense_Mutation	SNP	34	11	c.256G>C	p.E86Q	tolerated(0.06)	0.3235
T1834	ENSCAFT00000007384		16	14894660	14894660	T	C	novel	Missense_Mutation	SNP	18	8	c.329T>C	p.I110T	deleterious(0.01)	0.4444
T1834	ENSCAFT00000007457		19	23938295	23938295	G	A	novel	Missense_Mutation	SNP	49	4	c.494C>T	p.A165V	tolerated(0.09)	0.0816
T697	ENSCAFT00000007616		2	22904576	22904576	C	-	novel	Frame_Shift_Del	DEL	24	4	c.102del	p.E37Kfs*14		0.1667
T1891	ENSCAFT00000007919		22	16651020	16651020	G	A	novel	Missense_Mutation	SNP	25	2	c.137C>T	p.T46I		0.08
T311	ENSCAFT00000007946		22	19610083	19610083	A	G	novel	Missense_Mutation	SNP	119	5	c.1408T>C	p.S470P	tolerated(1)	0.042
T148	ENSCAFT00000007967		22	23989806	23989806	T	G	novel	Missense_Mutation	SNP	5	2	c.404A>C	p.Q135P	deleterious(0.01)	0.4
T148	ENSCAFT00000007967		22	23989809	23989809	A	C	novel	Missense_Mutation	SNP	5	2	c.401T>G	p.M134R	deleterious(0.03)	0.4
T1834	ENSCAFT00000008151		1	112883571	112883572	-	A	novel	3'UTR	INS	2	2	c.*100_*101insA			1
T697	ENSCAFT00000008230		24	148067	148067	A	G	novel	Missense_Mutation	SNP	52	2	c.56T>C	p.L19P	deleterious(0)	0.0385
T282	ENSCAFT00000008452		21	21994375	21994375	C	A	novel	Nonsense_Mutation	SNP	14	4	c.48C>A	p.C16*		0.2857
T311	ENSCAFT00000008530		22	38784569	38784569	G	A	novel	Missense_Mutation	SNP	37	2	c.701G>A	p.R234H	tolerated(0.8)	0.0541
T336	ENSCAFT00000008538		22	40765170	40765170	A	T	novel	Missense_Mutation	SNP	30	3	c.149T>A	p.I50K	tolerated_low_confidence(1)	0.1
T167	ENSCAFT00000008538		22	40765170	40765170	A	T	novel	Missense_Mutation	SNP	20	5	c.149T>A	p.I50K	tolerated_low_confidence(1)	0.25
T218	ENSCAFT00000008538		22	40765170	40765170	A	T	novel	Missense_Mutation	SNP	22	3	c.149T>A	p.I50K	tolerated_low_confidence(1)	0.1364
T485	ENSCAFT00000008538		22	40764750	40764750	C	T	novel	Missense_Mutation	SNP	10	2	c.569G>A	p.R190H	tolerated_low_confidence(0.16)	0.2
T336	ENSCAFT00000008538		22	40765174	40765175	-	AAAGTC	novel	In_Frame_Ins	INS	27	6	c.144_145insGACTTT	p.R48_I49insDF		0.2222
T416	ENSCAFT00000008538		22	40765170	40765170	A	T	novel	Missense_Mutation	SNP	18	6	c.149T>A	p.I50K	tolerated_low_confidence(1)	0.3333
T320	ENSCAFT00000008538		22	40765388	40765389	-	AGT	novel	5'UTR	INS	32	5	c.-73_-71dup			0.1562
T1124	ENSCAFT00000008538		22	40765388	40765389	-	AGT	novel	5'UTR	INS	28	5	c.-73_-71dup			0.1786
T1407	ENSCAFT00000008538		22	40765388	40765389	-	AGT	novel	5'UTR	INS	16	4	c.-73_-71dup			0.25
T1834	ENSCAFT00000008538		22	40765368	40765369	-	CA	novel	5'UTR	INS	20	5	c.-52_-51dup			0.25
T218	ENSCAFT00000008538		22	40765515	40765515	C	T	novel	5'UTR	SNP	9	2	c.-197G>A			0.2222
T232	ENSCAFT00000008538		22	40765388	40765389	-	AGT	novel	5'UTR	INS	16	3	c.-73_-71dup			0.1875
T697	ENSCAFT00000008596		15	16993015	16993015	A	C	novel	Missense_Mutation	SNP	93	4	c.750T>G	p.H250Q	tolerated_low_confidence(0.08)	0.043
T1407	ENSCAFT00000008925		22	48099609	48099609	A	G	novel	Missense_Mutation	SNP	43	5	c.895A>G	p.N299D	tolerated_low_confidence(1)	0.1163
T167	ENSCAFT00000008925		22	48099487	48099487	A	G	rs852656882	Missense_Mutation	SNP	123	36	c.773A>G	p.Y258C	deleterious_low_confidence(0.02)	0.2927
T416	ENSCAFT00000009123		7	48624659	48624659	G	A	novel	Missense_Mutation	SNP	5	2	c.233G>A	p.R78K	tolerated(0.25)	0.4
T416	ENSCAFT00000009123		7	48624664	48624679	GTTCCATACCGTATCC	-	novel	Frame_Shift_Del	DEL	5	2	c.240_255del	p.P81Cfs*32		0.4
T1490	ENSCAFT00000009537		2	35887613	35887614	TC	-	novel	Frame_Shift_Del	DEL	4	2	c.726_727del	p.P243Ifs*90		0.5
T697	ENSCAFT00000009537		2	35887809	35887809	G	C	novel	Missense_Mutation	SNP	16	3	c.922G>C	p.E308Q	deleterious(0.02)	0.1875
T697	ENSCAFT00000009537		2	35887811	35887812	GG	AA	novel	Missense_Mutation	DNP	17	3	c.924_925delinsAA	p.A309T		0.1765
T282	ENSCAFT00000009601		25	437736	437736	G	T	novel	Missense_Mutation	SNP	5	3	c.1457G>T	p.G486V	deleterious(0)	0.6
T282	ENSCAFT00000009681		22	52355983	52355983	G	T	novel	Missense_Mutation	SNP	22	4	c.2822G>T	p.R941I	deleterious_low_confidence(0.04)	0.1818
T311	ENSCAFT00000009685		21	26696045	26696045	G	A	novel	Missense_Mutation	SNP	196	3	c.392C>T	p.P131L	deleterious(0)	0.0153
T1989	ENSCAFT00000009708		1	115202950	115202950	G	A	novel	5'UTR	SNP	11	4	c.-76C>T			0.3636
T311	ENSCAFT00000009879		20	37729296	37729296	G	A	novel	Missense_Mutation	SNP	22	2	c.433G>A	p.A145T	deleterious_low_confidence(0.04)	0.0909
T311	ENSCAFT00000010039		21	28472104	28472104	C	T	novel	Missense_Mutation	SNP	156	5	c.518G>A	p.G173D	tolerated(0.08)	0.0321
T2063	ENSCAFT00000010131		25	5602854	5602854	C	G	novel	Missense_Mutation	SNP	16	3	c.388C>G	p.Q130E	tolerated(0.68)	0.1875
T1860	ENSCAFT00000010191		21	28865875	28865876	GA	AG	novel	Missense_Mutation	DNP	182	6	c.515_516delinsAG	p.R172K	tolerated(0.21)	0.033
T311	ENSCAFT00000010191		21	28865414	28865415	AG	GA	novel	Missense_Mutation	DNP	26	4	c.54_55delinsGA	p.V19I		0.1538
T311	ENSCAFT00000010191		21	28865438	28865439	TG	CA	novel	Missense_Mutation	DNP	37	4	c.78_79inv	p.V27M		0.1081
T311	ENSCAFT00000010216		21	28957276	28957277	AT	GC	novel	Missense_Mutation	DNP	186	4	c.686_687delinsGC	p.N229S	tolerated(1)	0.0215
T311	ENSCAFT00000010216		21	28957281	28957281	C	T	novel	Missense_Mutation	SNP	190	4	c.691C>T	p.P231S	tolerated(0.71)	0.0211
T1124	ENSCAFT00000010453		17	33317851	33317852	CC	TT	novel	Missense_Mutation	DNP	22	2	c.218_219delinsTT	p.T73I	tolerated(1)	0.0909
T485	ENSCAFT00000010458		15	36105952	36105952	A	C	rs9087904	Missense_Mutation	SNP	35	3	c.208A>C	p.N70H	tolerated(1)	0.0857
T485	ENSCAFT00000010458		15	36105954	36105955	CG	TA	novel	Missense_Mutation	DNP	36	3	c.210_211delinsTA	p.G71S		0.0833
T311	ENSCAFT00000010512		25	8461221	8461222	-	GT	novel	Frame_Shift_Ins	INS	9	4	c.631_632insTG	p.E211Vfs*6		0.4444
T311	ENSCAFT00000010512		25	8461223	8461224	-	GGTTAAAAAACCAGGTT	novel	Frame_Shift_Ins	INS	9	4	c.632_633insGGTTAAAAAACCAGGTT	p.W212Vfs*10		0.4444
T218	ENSCAFT00000010628		27	1018504	1018504	A	C	novel	Missense_Mutation	SNP	13	2	c.336T>G	p.I112M	deleterious(0.01)	0.1538
T311	ENSCAFT00000010628		27	1018421	1018421	C	G	novel	Missense_Mutation	SNP	35	2	c.419G>C	p.R140P	deleterious(0.02)	0.0571
T697	ENSCAFT00000010819		27	1696830	1696832	CCA	GGT	novel	Missense_Mutation	TNP	13	4	c.700_702delinsGGT	p.P234G	tolerated(0.12)	0.3077
T232	ENSCAFT00000011025		26	4300665	4300665	A	C	novel	Missense_Mutation	SNP	85	3	c.478T>G	p.S160A	tolerated_low_confidence(1)	0.0353
T311	ENSCAFT00000011025		26	4300218	4300218	T	G	novel	Missense_Mutation	SNP	64	3	c.925A>C	p.I309L	tolerated_low_confidence(1)	0.0469
T697	ENSCAFT00000011025		26	4300621	4300621	T	C	novel	Missense_Mutation	SNP	22	2	c.522A>G	p.I174M	tolerated_low_confidence(1)	0.0909
T1407	ENSCAFT00000011050		17	61068452	61068452	C	T	novel	Missense_Mutation	SNP	20	4	c.428G>A	p.G143D	deleterious_low_confidence(0.02)	0.2
T485	ENSCAFT00000011266		1	117257202	117257202	C	T	novel	5'UTR	SNP	58	3	c.-190G>A			0.0517
T232	ENSCAFT00000011376		25	14267224	14267224	G	A	novel	Missense_Mutation	SNP	75	6	c.301G>A	p.E101K	tolerated_low_confidence(1)	0.08
T282	ENSCAFT00000011376		25	14267258	14267258	A	C	novel	Missense_Mutation	SNP	14	2	c.335A>C	p.H112P	tolerated_low_confidence(1)	0.1429
T485	ENSCAFT00000011376		25	14267441	14267442	TG	CT	novel	Missense_Mutation	DNP	58	5	c.518_519delinsCT	p.V173A	tolerated_low_confidence(1)	0.0862
T1407	ENSCAFT00000011382		25	14511786	14511786	C	T	novel	Missense_Mutation	SNP	23	2	c.277G>A	p.E93K	tolerated(0.15)	0.087
T1407	ENSCAFT00000011382		25	14511792	14511792	G	A	novel	Missense_Mutation	SNP	23	2	c.271C>T	p.R91C	tolerated(0.26)	0.087
T167	ENSCAFT00000011396		25	14652206	14652206	C	T	rs853161946	Missense_Mutation	SNP	123	54	c.1727C>T	p.S576L	tolerated_low_confidence(0.14)	0.439
T282	ENSCAFT00000011396		25	14722165	14722165	G	T	novel	Missense_Mutation	SNP	13	3	c.3314G>T	p.R1105L	deleterious(0)	0.2308
T1989	ENSCAFT00000011488		28	4478367	4478367	G	A	novel	3'UTR	SNP	16	4	c.*11C>T			0.25
T167	ENSCAFT00000011565		1	117708291	117708291	G	A	rs21907735	Silent	SNP	80	47	c.1130G>A	p.*377=		0.5875
T1462	ENSCAFT00000011589		1	117801864	117801864	G	A	novel	Missense_Mutation	SNP	241	112	c.73G>A	p.D25N	deleterious(0.01)	0.4647
T1124	ENSCAFT00000011674		28	6256232	6256232	C	A	novel	Missense_Mutation	SNP	7	2	c.707G>T	p.R236L	deleterious(0.04)	0.2857
T1124	ENSCAFT00000011674		28	6256242	6256242	A	G	novel	Missense_Mutation	SNP	9	2	c.697T>C	p.S233P	tolerated(1)	0.2222
T311	ENSCAFT00000011674		28	6256338	6256338	C	A	novel	Missense_Mutation	SNP	44	7	c.601G>T	p.A201S	deleterious(0.03)	0.1591
T282	ENSCAFT00000011689		27	2760950	2760950	C	A	novel	Missense_Mutation	SNP	11	2	c.1328G>T	p.C443F	tolerated(0.09)	0.1818
T1891	ENSCAFT00000011760		20	32187352	32187352	C	A	rs851153855	Missense_Mutation	SNP	31	3	c.163C>A	p.L55I	tolerated(0.6)	0.0968
T1462	ENSCAFT00000011979		17	38600777	38600777	C	-	novel	Frame_Shift_Del	DEL	151	87	c.45del	p.A16Lfs*37		0.5762
T1834	ENSCAFT00000012076		25	19876271	19876271	A	G	novel	Missense_Mutation	SNP	34	3	c.833T>C	p.L278P		0.0882
T1891	ENSCAFT00000012076		25	19876264	19876265	TG	CA	novel	Missense_Mutation	DNP	21	2	c.839_840inv	p.A280V		0.0952
T282	ENSCAFT00000012076		25	19876264	19876265	TG	CA	novel	Missense_Mutation	DNP	14	2	c.839_840inv	p.A280V		0.1429
T218	ENSCAFT00000012076		25	19876295	19876295	C	T	novel	Missense_Mutation	SNP	16	2	c.809G>A	p.G270D		0.125
T344	ENSCAFT00000012076		25	19876241	19876242	CA	TG	novel	Missense_Mutation	DNP	53	7	c.862_863inv	p.W288Q		0.1321
T218	ENSCAFT00000012121		23	34777031	34777032	CG	TA	novel	Missense_Mutation	DNP	5	2	c.346_347delinsTA	p.R116Y	deleterious(0.02)	0.4
T282	ENSCAFT00000012304		21	34044349	34044349	C	A	novel	Missense_Mutation	SNP	5	2	c.122G>T	p.S41I	deleterious(0.04)	0.4
T344	ENSCAFT00000012304		21	34044414	34044425	CACGCACTGGGA	-	novel	In_Frame_Del	DEL	22	3	c.46_57del	p.S16_V19del		0.1364
T311	ENSCAFT00000012389		25	21742179	21742180	GG	CA	novel	Missense_Mutation	DNP	137	4	c.351_352delinsCA	p.Q117_E118delinsHK		0.0292
T485	ENSCAFT00000012389		25	21741977	21741977	A	G	novel	Missense_Mutation	SNP	30	3	c.149A>G	p.N50S	deleterious_low_confidence(0.04)	0.1
T697	ENSCAFT00000012389		25	21741970	21741970	G	C	novel	Missense_Mutation	SNP	28	4	c.142G>C	p.V48L	deleterious_low_confidence(0.03)	0.1429
T697	ENSCAFT00000012667		26	7113143	7113143	T	A	novel	Missense_Mutation	SNP	18	2	c.1091T>A	p.V364D	tolerated(0.21)	0.1111
T1407	ENSCAFT00000012811		31	11351636	11351636	G	C	novel	Missense_Mutation	SNP	14	3	c.3311G>C	p.G1104A	tolerated(0.49)	0.2143
T1989	ENSCAFT00000012811		31	11351653	11351653	C	G	novel	Missense_Mutation	SNP	14	2	c.3328C>G	p.P1110A	deleterious(0.01)	0.1429
T311	ENSCAFT00000012834		23	40262833	40262833	C	A	novel	Missense_Mutation	SNP	15	3	c.866C>A	p.P289Q	tolerated(1)	0.2
T311	ENSCAFT00000012854		18	39601817	39601818	-	GT	novel	Frame_Shift_Ins	INS	17	4	c.208_209insAC	p.V70Dfs*18		0.2353
T311	ENSCAFT00000012854		18	39601818	39601818	C	T	novel	Missense_Mutation	SNP	17	4	c.208G>A	p.V70I	tolerated(0.16)	0.2353
T336	ENSCAFT00000012940		18	40065514	40065514	G	A	novel	Missense_Mutation	SNP	128	55	c.778C>T	p.R260C	deleterious(0.01)	0.4297
T344	ENSCAFT00000012973		18	40216759	40216759	C	T	novel	Missense_Mutation	SNP	11	2	c.463G>A	p.A155T	tolerated(0.1)	0.1818
T1462	ENSCAFT00000013004		24	24539261	24539261	C	T	novel	Missense_Mutation	SNP	168	89	c.643G>A	p.G215R	deleterious(0.04)	0.5298
T311	ENSCAFT00000013017		23	41828716	41828716	G	A	novel	Missense_Mutation	SNP	51	2	c.73C>T	p.R25C	tolerated(0.1)	0.0392
T167	ENSCAFT00000013187		15	51226563	51226563	A	T	rs853141910	Missense_Mutation	SNP	33	11	c.157T>A	p.S53T	tolerated(0.47)	0.3333
T282	ENSCAFT00000013348		1	55018087	55018087	C	A	novel	Missense_Mutation	SNP	21	4	c.1618C>A	p.H540N	tolerated(0.19)	0.1905
T697	ENSCAFT00000013426		8	18716461	18716461	C	A	novel	Missense_Mutation	SNP	30	2	c.82C>A	p.H28N	deleterious_low_confidence(0.01)	0.0667
T1462	ENSCAFT00000013609		29	31651085	31651085	C	T	rs23466886	Missense_Mutation	SNP	216	93	c.638C>T	p.P213L	deleterious(0.03)	0.4306
T311	ENSCAFT00000013731		3	37255439	37255439	T	C	novel	Missense_Mutation	SNP	60	4	c.205A>G	p.T69A	deleterious_low_confidence(0.01)	0.0667
T311	ENSCAFT00000013731		3	37255445	37255453	CTCGACCCC	-	novel	In_Frame_Del	DEL	68	4	c.191_199del	p.G64_R66del		0.0588
T1989	ENSCAFT00000014100		26	9974601	9974601	G	T	novel	Missense_Mutation	SNP	17	2	c.182C>A	p.A61D	tolerated(0.09)	0.1176
T1462	ENSCAFT00000015169		31	29859024	29859024	G	A	novel	Missense_Mutation	SNP	321	165	c.653C>T	p.A218V	deleterious_low_confidence(0.03)	0.514
T1462	ENSCAFT00000015169		31	29858622	29858622	A	C	novel	3'UTR	SNP	37	24	c.*104T>G			0.6486
T1462	ENSCAFT00000015299		31	31316893	31316893	G	A	novel	Missense_Mutation	SNP	371	210	c.253G>A	p.D85N	tolerated(0.17)	0.566
T148	ENSCAFT00000015299		31	31316880	31316880	G	C	novel	Missense_Mutation	SNP	168	59	c.240G>C	p.E80D	tolerated(0.07)	0.3512
T485	ENSCAFT00000015427		24	32866388	32866388	T	C	novel	5'UTR	SNP	21	3	c.-23T>C			0.1429
T282	ENSCAFT00000015560		32	11796160	11796160	G	T	novel	Missense_Mutation	SNP	11	2	c.2362G>T	p.D788Y	deleterious(0.01)	0.1818
T282	ENSCAFT00000015713		27	13072954	13072954	G	T	novel	Missense_Mutation	SNP	4	2	c.13G>T	p.V5L	deleterious(0.02)	0.5
T218	ENSCAFT00000016202		25	37675177	37675177	T	C	novel	Missense_Mutation	SNP	136	5	c.290A>G	p.Y97C	deleterious(0.03)	0.0368
T218	ENSCAFT00000016202		25	37675183	37675184	-	G	novel	Frame_Shift_Ins	INS	151	17	c.283dup	p.Q95Pfs*53		0.1126
T1124	ENSCAFT00000016360		10	18457	18457	A	G	novel	Missense_Mutation	SNP	30	4	c.164T>C	p.I55T	deleterious_low_confidence(0.01)	0.1333
T1124	ENSCAFT00000016360		10	18455	18455	T	C	novel	Missense_Mutation	SNP	29	5	c.166A>G	p.K56E	tolerated_low_confidence(1)	0.1724
T1834	ENSCAFT00000016360		10	18251	18251	T	G	novel	Missense_Mutation	SNP	21	3	c.370A>C	p.K124Q	tolerated_low_confidence(1)	0.1429
T232	ENSCAFT00000016422		7	219274	219274	C	T	novel	Missense_Mutation	SNP	301	17	c.526C>T	p.R176W	tolerated(0.12)	0.0565
T1989	ENSCAFT00000016587		18	47308895	47308896	-	ACTGCATCAGGGTCCATACTGG	novel	Frame_Shift_Ins	INS	35	4	c.463_464insACTGCATCAGGGTCCATACTGG	p.S155Yfs*13		0.1143
T697	ENSCAFT00000016630		33	16958288	16958289	AA	-	novel	Frame_Shift_Del	DEL	17	2	c.416_417del	p.K139Rfs*32		0.1176
T282	ENSCAFT00000017055		31	38105116	38105116	G	A	novel	Missense_Mutation	SNP	8	2	c.143C>T	p.P48L	deleterious(0)	0.25
T1462	ENSCAFT00000017772		32	37593429	37593429	G	A	novel	Missense_Mutation	SNP	43	31	c.71G>A	p.R24H	tolerated(0.16)	0.7209
T320	ENSCAFT00000018102		26	18883427	18883427	C	T	novel	3'UTR	SNP	21	2	c.*101G>A			0.0952
T320	ENSCAFT00000018102		26	18883421	18883421	A	G	novel	3'UTR	SNP	22	2	c.*107T>C			0.0909
T1462	ENSCAFT00000018422		4	6705057	6705057	C	T	novel	Missense_Mutation	SNP	168	86	c.886G>A	p.A296T	deleterious_low_confidence(0.03)	0.5119
T1891	ENSCAFT00000018514		8	3894097	3894097	C	T	rs851927664	Missense_Mutation	SNP	169	33	c.310C>T	p.R104W	deleterious(0.02)	0.1953
T311	ENSCAFT00000018518		36	11754858	11754858	G	C	novel	Missense_Mutation	SNP	6	2	c.1306G>C	p.G436R	deleterious_low_confidence(0)	0.3333
T1462	ENSCAFT00000018701		38	22472853	22472853	G	A	rs851561726	Missense_Mutation	SNP	242	142	c.281C>T	p.S94L	tolerated(0.78)	0.5868
[truncated: 4,441 more rows]

## Sheet: Table S6
Table S6. Functional annotatation of genes with somatic SNVs and INDELs. The significantly enriched pathways from KEGG, REACTOME, and Gene Ontology databases are listed here.
Term.name	Source	FDR	Genes	Number of genes	Samples	Percentage of samples with altered pathway
cytoskeletal protein binding	GO:MF	3.50232e-07	SETD2,AFDN,PKD2L1,TTN,KIF26B,MYOM3,DDX3X,PTPRC,ALMS1,DLEC1,EFHC2,EML5,KIF15,KIRREL1,KLHL1,NPHS1,PRUNE1,SLC6A4,EML4,ARHGEF2,CLMN,CLSTN1,FMNL1,KCNMA1,KIF23,KIF25,KIF7,KPTN,LDB3,LGMN,MACF1,MAP1LC3C,MAP9,MICAL2,MTUS2,MX2,MYO1E,MYO5B,NEB,PARVG,PLEC,RGS14,RHCG,BRSK2,MAP1A,MAPK8IP2,MYH8,MYO18A,FLNA,KIF5B,NUMA1,TPR,ABLIM3,BCCIP,CDK5RAP2,CEP57,CHP1,DMD,DST,HTT,KIFBP,LRRK2,MLPH,NEBL,RP1,SYNE2,TLNRD1,MID1,O…	209	T697, T1490, T311, T1989, T485, T1124, T416, T167, T1407, T282, T1891, T230, T1462, T148, T1921, T336, T738, T320, T232, T218, T1860, T344, T1238, T2063, T1834, T1585, T1292, T1923, T479	100
catalytic activity, acting on a protein	GO:MF	0.000141683	ALK,MTOR,UBR5,DUSP22,SETD2,TRAF2,CDK1,CLK1,LONRF1,MEX3C,RNF216,TTN,UBE2S,UFSP2,WNK1,ZRANB1,MME,BRD2,TRIM71,PTPRC,ADAMTS13,HUWE1,KDM1A,PGAM5,PMPCB,RASSF2,RNF169,RNF40,SIRT1,TRIM25,USP11,JAK1,AXL,HDAC7,JAK2,BCOR,KMT2D,RNF213,ADAMTS14,ADAMTS6,CAMK1G,CAPN15,CAPN9,CDC25C,CIT,CPZ,DYRK3,ERAP2,EYA2,FBXO2,FGFRL1,GALNT14,GALNT6,KDM3B,LGMN,LTBP1,MAPK7,MEP1A,MYLK,NEDD4,NUAK2,OTUB1,PARP2,PARP9,PCSK4,PIDD1,PLK…	427	T697, T148, T738, T1989, T282, T2063, T485, T344, T311, T1490, T1407, T1462, T416, T167, T1124, T1292, T218, T1921, T336, T320, T1891, T1834, T232, T230, T479, T1238, T1860, T1923, T1585	100
protein binding	GO:MF	0.0324821	LRP5,ALK,IL7R,MTOR,PIK3CA,UBR5,CTCF,DUSP22,POT1,RYBP,SETD2,TP53,AFDN,TRAF2,AKAP6,ANP32A,ASAH1,BOD1L1,CACNA1S,CDK1,CHORDC1,CLK1,CNKSR3,DNAH8,EIF4H,FKBP6,GRXCR1,GTF2A1L,INPP5D,INTS6,INTU,LBR,LONRF1,MEX3C,MTREX,NBEAL1,NBEAL2,NRG2,PHLDB3,PKD2L1,PLXNA3,PLXNA4,RARS1,RBBP8NL,RNF216,SAFB,SATB2,SIGLECL1,SLIT1,SNX18,SYNRG,TMCO4,TTN,UBE2S,UFSP2,UGCG,VGLL2,WFIKKN1,WNK1,ZC2HC1C,ZNF143,ZNF783,ZRANB1,KIF26B,MED…	2469	T167, T1891, T1462, T1407, T282, T1834, T1923, T416, T697, T1490, T311, T148, T1989, T218, T485, T738, T2063, T336, T1124, T1292, T344, T232, T479, T1860, T230, T320, T1921, T1238, T1585	100
ATP-dependent activity	GO:MF	2.68485e-07	TP53,DNAH8,MTREX,KIF26B,DDX3X,ABCB1,ABCB7,KIF15,RNF213,ABCC12,ABCC3,CHTF18,DNAH3,DNAH5,HELZ2,IGHMBP2,KIF23,KIF25,KIF7,MYO1E,MYO5B,TOP2A,ATAD2,MYH8,DDX10,KIF5B,WRN,ATP13A2,CLPB,DNAH9,TOP2B,MCM3,KIF26A,XRCC5,ABCB11,VCP,HSP90AA1,HSPA8,POLQ,ABCA13,ABCB4,ABCC8,RAD50,ACSL6,KIF14,KIF2A,SUPV3L1,KIF1B,DDX41,RAD54L,ABCA5,ABCC5,ACSM5,ATP13A4,ATP1A3,ATP2A3,ATP4A,ATP5F1B,ATP7B,BPTF,CARNS1,CLPP,COQ8B,DDX21,DDX…	125	T1834, T336, T1891, T282, T1407, T1923, T311, T697, T479, T1462, T416, T1989, T148, T1490, T320, T1860, T230, T1124, T344, T218, T167, T232, T1238, T2063, T1585, T485, T1921	93.1
ion transmembrane transporter activity	GO:MF	0.00842258	CACNA1S,CACNA2D1,PKD2L1,TMC6,SLC2A6,CACNG8,GRID2,KCNH4,SLC22A9,SLC6A15,SLC6A4,UQCR10,ABCC3,CACNA1G,FAM155A,GABRB1,KCNJ14,KCNK7,KCNMA1,LRRC38,LRRC8A,P2RX1,RHCG,SCNN1A,SLC12A9,SLC30A5,SLC4A5,SLC8A2,SLC2A8,ADAMTS8,ASIC3,ATP13A2,GABRB2,GRIN1,PKD1L3,SCN2A,TMEM38B,TMEM63C,UNC80,ANO7,CACNA1B,CHRNB3,SCN5A,SLC25A6,KCNC4,KCNK6,SLC15A2,SLC25A5,TRPM4,FAM155B,GABRD,ANXA6,KCNN2,SLC34A3,TRPM3,ABCC8,SLC7A2,GRIA2…	172	T697, T479, T1462, T282, T1923, T416, T1490, T167, T1891, T1407, T485, T738, T311, T320, T336, T1124, T1860, T344, T1989, T232, T1834, T218, T230, T1292, T148, T2063, T1238	93.1
transporter activity	GO:MF	0.0410138	CACNA1S,CACNA2D1,PKD2L1,SFXN4,TMC6,SLC2A6,ABCB1,ABCB7,CACNG8,GRID2,KCNH4,SLC22A9,SLC6A15,SLC6A4,UQCR10,ABCC12,ABCC3,AQP8,CACNA1G,FAM155A,GABRB1,KCNJ14,KCNK7,KCNMA1,LRRC38,LRRC8A,P2RX1,RHCG,SCNN1A,SLC12A9,SLC2A11,SLC30A5,SLC4A5,SLC8A2,STARD5,OSBPL3,SLC2A8,ADAMTS8,ASIC3,ATP13A2,GABRB2,GRIN1,LRP2,PKD1L3,SCN2A,TMEM38B,TMEM63C,UNC80,ANO7,CACNA1B,CHRNB3,PLSCR1,SCN5A,SLC25A6,TCOF1,ABCB11,GRAMD1C,KCNC4,K…	230	T1834, T1891, T336, T282, T1407, T1923, T311, T697, T479, T1462, T416, T1490, T167, T485, T218, T344, T738, T320, T1124, T1860, T1989, T232, T230, T148, T1292, T2063, T1238	93.1
Signal Transduction	REAC	0.0415419	LRP5,ALK,MTOR,PIK3CA,TP53,TRAF2,CDK1,INTU,LBR,NRG2,PDE7A,ZRANB1,HRAS,ESRP1,LAMB1,PRLHR,TBL1XR1,ADGRE3,ARHGAP4,CALCRL,CILP,CNKSR2,COL4A1,FASN,GABBR2,ITGA3,KDM1A,MAD1L1,OS9,RASAL3,SPHK1,VPS26A,JAK1,NOTCH2,AXL,CCND1,HDAC7,JAK2,NCSTN,KMT2D,SALL4,ABHD6,ADCY1,ANKLE2,ARHGEF2,CCR2,CDC25C,CIT,COL6A1,COL9A3,CSF2RA,DHH,DNMBP,DOK1,DSG2,DSN1,DVL1,FGD2,FGF18,FGFRL1,FMNL1,FZD7,GABRB1,GREB1,IL3RA,KIF7,KNTC1,LAMC…	510	T1462, T311, T282, T1989, T485, T738, T148, T697, T167, T1407, T344, T1124, T1860, T1891, T232, T2063, T230, T1490, T320, T218, T1834, T416, T336, T479, T1292, T1921, T1585	93.1
enzyme binding	GO:MF	8.47533e-06	DUSP22,POT1,TP53,AFDN,TRAF2,AKAP6,BOD1L1,NBEAL1,NBEAL2,PHLDB3,SATB2,TTN,WNK1,TP73,PTPRC,ABCB1,CD226,CNKSR2,EEF2,ITGA3,KANSL1L,KDM1A,LGALS3,PPP1R3B,RAB3GAP1,RNF40,SCAF8,SFI1,SIRT1,SMG6,SPHK1,JAK1,CCND1,HDAC7,JAK2,NCSTN,BCOR,ZFHX3,ANKLE2,ARHGEF2,CDC25C,CEP192,CIT,CSPG4,CYP1A2,DMBT1,DVL1,FGD2,FMNL1,HRC,KMT2E,KNTC1,MAP1LC3C,MAPK7,MAT2B,MYO5B,NACC2,NEDD4,NUFIP1,OTUB1,PARP9,PDE8A,RADIL,RANGAP1,RESF1,RI…	387	T1407, T282, T218, T1989, T1490, T336, T311, T1124, T416, T1860, T1462, T230, T344, T485, T167, T697, T148, T1834, T738, T1891, T320, T1921, T479, T1585, T232, T1292	89.66
protein-containing complex binding	GO:MF	8.47533e-06	TP53,AFDN,EIF4H,TTN,UBE2S,LAMB1,MYOM3,ARID1A,DDX3X,PTPRC,ADAMTS13,CD226,EEF2,ITGA3,L3MBTL1,LGALS3,PGAM5,PQBP1,RNF169,SIRT1,SLC6A4,SMG6,SRRT,TLR2,MUTYH,APPL2,CD44,CLMN,COL6A1,FCHO1,FMNL1,ICAM1,ICAM2,IGHMBP2,ITGAM,JAML,KPTN,MACF1,MTIF3,MYO1E,MYO5B,NACC2,NEB,NOC2L,PARP2,SORL1,TNKS1BP1,UCHL5,VWF,H1-5,COL16A1,COL4A3,MYH8,MYO18A,RPSA,SECISBP2L,FLNA,NUMA1,TPR,WRN,XPC,ABLIM3,ADAM9,ADAMTS8,CARMIL1,CPEB4,D…	239	T697, T1490, T218, T485, T1989, T282, T1407, T311, T1124, T416, T1891, T479, T230, T1462, T167, T148, T320, T738, T1834, T1860, T344, T232, T1921, T1292, T1585, T336	89.66
cell adhesion molecule binding	GO:MF	2.71053e-06	AFDN,EIF4H,RARS1,LAMB1,DDX3X,ADAMTS13,CD226,CDH7,EEF2,FASN,ITGA3,KIRREL1,NPHS1,TENM1,TRIM25,CCT8,CDH8,CDH9,CEMIP2,DSG2,ICAM1,ICAM2,ITGAM,JAML,MACF1,NRXN1,PLEC,RANGAP1,TNKS1BP1,VWF,COL16A1,COL4A3,FLNA,KIF5B,ADAM9,ADAMTS8,BMPR2,CLINT1,DST,ECM2,EFHD2,FN1,ITGA2B,LAMA3,PI4KA,TENM3,TJP1,FLNB,PTPRZ1,PTPRD,AHNAK,TJP3,HSPA8,TNN,EGFR,CDH12,CDH22,KRT18,ACTN1,ADAM10,CDH3,NECTIN1,JAM2,GOLGA3,CTNND1,H3C8,CDH1,…	146	T485, T1989, T282, T1490, T697, T1407, T311, T1124, T416, T1834, T479, T1462, T1891, T344, T167, T148, T232, T320, T738, T230, T1860, T218, T1923, T1292, T2063	86.21
metal ion binding	GO:MF	0.00791996	CTCF,TP53,CHORDC1,PKD2L1,SLIT1,TTN,MME,DYSF,SYT2,ADAMTS13,CDH7,PGS1,SPHK1,TET2,AGRN,ALKBH2,ARHGEF2,CAPN9,CASQ1,CDH8,CDH9,CEMIP2,DHH,DSG2,DYRK3,ERAP2,EYA2,HRC,MTARC1,NRXN1,NUAK2,NUDT7,PLA2G5,SLC30A5,SYT13,TOP2A,BRSK2,CPSF3,CYP2R1,DSC1,WRN,ATP13A2,CHP1,EFHD2,ESCO1,GRIN1,HIF1AN,LRP2,LRRK2,MELK,PPP3CB,RABGGTB,SLU7,SMPD1,TRIM8,ZNF214,KLF4,NOTCH4,SMAD3,HMGCLL1,LRP1,MICU3,PLSCR1,RIOX1,STK38L,SYT10,TMEM1…	211	T697, T148, T282, T738, T344, T485, T311, T1407, T1834, T1462, T1891, T479, T1490, T416, T1921, T167, T1989, T1124, T320, T1292, T218, T232, T1238, T230, T336	86.21
inorganic molecular entity transmembrane transporter activity	GO:MF	0.00842258	CACNA1S,CACNA2D1,PKD2L1,TMC6,CACNG8,GRID2,KCNH4,SLC6A15,SLC6A4,UQCR10,ABCC3,AQP8,CACNA1G,FAM155A,GABRB1,KCNJ14,KCNK7,KCNMA1,LRRC38,LRRC8A,P2RX1,RHCG,SCNN1A,SLC12A9,SLC30A5,SLC4A5,SLC8A2,ADAMTS8,ASIC3,ATP13A2,GABRB2,GRIN1,PKD1L3,SCN2A,TMEM38B,TMEM63C,UNC80,ANO7,CACNA1B,CHRNB3,SCN5A,KCNC4,KCNK6,SLC15A2,TRPM4,FAM155B,GABRD,ANXA6,KCNN2,SLC34A3,TRPM3,ABCC8,GRIA2,KCNC1,KCNH2,KCNT1,RHAG,SLC1A2,SLC9A4,HT…	150	T697, T479, T1462, T282, T1923, T1490, T167, T1891, T416, T1407, T485, T738, T311, T320, T336, T1124, T1860, T344, T1989, T232, T1834, T218, T230, T2063, T1238	86.21
structural molecule activity	GO:MF	0.0117154	CYLC2,TTN,HMCN2,LAMB1,TNC,CILP,COL4A1,UMODL1,AGRN,COL6A1,COL9A3,HAPLN1,LAMC3,LTBP1,LTBP2,MACF1,MXRA5,MYBPC2,NEB,PLEC,RPS7,THSD4,TUBE1,VWF,ACAN,COL16A1,COL4A3,MAP1A,MAPK8IP2,MYH8,RPS6,RPSA,COL2A1,NUMA1,TPR,DMD,DST,FN1,FRAS1,LAMA3,NEBL,NUP153,NUP188,ODF2,OIT3,BSN,LAMB3,MFGE8,PNPLA1,AHNAK,MRPL43,SYNM,HMCN1,UMOD,ZP4,CAPN3,TUBA1A,ACTN1,COL24A1,SPARC,BVES,FBN3,FGL2,AMELX,KRT14,MRPL19,SORBS2,ACTG1,COL3A…	134	T148, T282, T485, T1989, T1462, T1834, T311, T416, T232, T697, T1585, T218, T1921, T1407, T1490, T320, T479, T167, T1891, T1124, T738, T1860, T1238, T1292, T344	86.21
cation binding	GO:MF	0.0240494	CTCF,TP53,CHORDC1,PKD2L1,SLIT1,TTN,MME,DYSF,SYT2,ADAMTS13,CDH7,PGS1,SLC6A4,SPHK1,TET2,AGRN,ALKBH2,ARHGEF2,CAPN9,CASQ1,CDH8,CDH9,CEMIP2,DHH,DSG2,DYRK3,ERAP2,EYA2,HRC,MTARC1,NRXN1,NUAK2,NUDT7,PLA2G5,SLC30A5,SYT13,THNSL2,TOP2A,BRSK2,CPSF3,CYP2R1,DSC1,WRN,ATP13A2,CHP1,EFHD2,ESCO1,GRIN1,HIF1AN,LRP2,LRRK2,MELK,PPP3CB,RABGGTB,SLU7,SMPD1,TRIM8,ZNF214,KLF4,NOTCH4,SMAD3,HMGCLL1,LRP1,MICU3,PLSCR1,RIOX1,SERP…	224	T148, T697, T282, T738, T311, T485, T344, T1407, T1834, T1462, T1891, T479, T1490, T416, T1921, T167, T1989, T1124, T320, T1292, T218, T232, T1238, T230, T336	86.21
transferase activity, transferring phosphorus-containing groups	GO:MF	0.0251584	ALK,MTOR,PIK3CA,CDK1,CLK1,TTN,WNK1,BRD2,HK2,PGS1,RASSF2,SPHK1,JAK1,AXL,JAK2,CAMK1G,CDS2,CIT,DYRK3,FGFRL1,GYS2,ITPKB,ITPKC,LRGUK,LTBP1,MAPK7,MYLK,NUAK2,PLK3,POLRMT,REV3L,RFK,SPEG,TKFC,TNK2,TUT4,VRK2,PRKCI,BRSK2,MAP3K10,SMG1,ALPK1,BMPR2,CDK13,DCAF1,LRRK2,MAGI3,MAP4K1,MAP4K5,MELK,NEK1,NME5,PI4KA,TERT,AVP,STK38L,ERBB4,PIK3CB,NLK,PAK3,RPS6KA6,CARD11,EGFR,POLQ,EPHA1,ATR,CDKL2,DGKK,FASTK,PDIK1L,BRD4,WNK…	175	T738, T282, T167, T485, T1124, T1490, T1407, T1989, T1462, T1292, T218, T148, T697, T1891, T336, T311, T320, T1921, T1834, T344, T232, T230, T479, T416, T1585	86.21
kinase binding	GO:MF	0.00179397	DUSP22,TP53,TRAF2,NBEAL1,NBEAL2,TTN,WNK1,TP73,PTPRC,CD226,CNKSR2,EEF2,SIRT1,CCND1,HDAC7,JAK2,CDC25C,CEP192,CIT,CSPG4,DVL1,MAPK7,PDE8A,RPS7,SPG11,TOP2A,TRIML1,VRK2,MAPK8IP2,RPS6,FLNA,TPR,ADAM9,ADIPOR1,BMPR2,CDK5RAP2,CHP1,HTT,SNAP91,SOCS5,TIAM1,TOP2B,SH2B3,SMAD3,TFRC,CEP250,QARS1,SCN5A,SHC3,STK11IP,WWC2,PIK3R1,EEF1A1,PARD6G,HSP90AA1,PJA2,EGFR,EIF4ENIF1,EPHA1,SUFU,ADAM10,KIF14,SYN1,ATF4,FRS2,UNC5C,A…	150	T1989, T1490, T282, T230, T218, T311, T344, T416, T1462, T1407, T697, T485, T738, T167, T1860, T1921, T1124, T1834, T1891, T320, T479, T148, T336, T1292	82.76
phosphotransferase activity, alcohol group as acceptor	GO:MF	0.00388913	ALK,MTOR,PIK3CA,CDK1,CLK1,TTN,WNK1,BRD2,HK2,RASSF2,SPHK1,JAK1,AXL,JAK2,CAMK1G,CIT,DYRK3,FGFRL1,ITPKB,LTBP1,MAPK7,MYLK,NUAK2,PLK3,RFK,SPEG,TKFC,TNK2,VRK2,PRKCI,BRSK2,MAP3K10,SMG1,ALPK1,BMPR2,CDK13,DCAF1,LRRK2,MAP4K1,MAP4K5,MELK,NEK1,PI4KA,AVP,STK38L,ERBB4,PIK3CB,NLK,PAK3,RPS6KA6,EGFR,EPHA1,ATR,CDKL2,DGKK,FASTK,PDIK1L,BRD4,WNK2,NEK2,NADK,LATS2,IGF2R,BCR,FLT3,FLT4,MST1R,PIK3CD,ROS1,TYK2,TEC,CSNK1G3,…	145	T738, T485, T1124, T1490, T1407, T1989, T167, T1462, T282, T1292, T218, T148, T697, T336, T311, T320, T1891, T1921, T1834, T344, T232, T230, T479, T416	82.76
inorganic cation transmembrane transporter activity	GO:MF	0.0050392	CACNA1S,CACNA2D1,PKD2L1,CACNG8,KCNH4,SLC6A15,SLC6A4,UQCR10,CACNA1G,FAM155A,KCNJ14,KCNK7,KCNMA1,LRRC38,P2RX1,RHCG,SCNN1A,SLC12A9,SLC30A5,SLC4A5,SLC8A2,ASIC3,ATP13A2,GRIN1,PKD1L3,SCN2A,TMEM38B,TMEM63C,UNC80,CACNA1B,CHRNB3,SCN5A,KCNC4,KCNK6,SLC15A2,TRPM4,FAM155B,ANXA6,KCNN2,SLC34A3,TRPM3,ABCC8,GRIA2,KCNC1,KCNH2,KCNT1,RHAG,SLC1A2,SLC9A4,HTR3E,KCNA4,SLC17A5,SLC9A3,TTYH1,GRIK2,ASIC4,ATP13A4,ATP1A3,ATP2…	127	T1923, T697, T1891, T1490, T282, T416, T1462, T1407, T485, T738, T167, T311, T336, T320, T1124, T1860, T1989, T232, T1834, T218, T230, T344, T479, T2063	82.76
metal ion transmembrane transporter activity	GO:MF	0.0052976	CACNA1S,CACNA2D1,PKD2L1,CACNG8,KCNH4,SLC6A15,SLC6A4,CACNA1G,FAM155A,KCNJ14,KCNK7,KCNMA1,LRRC38,SCNN1A,SLC12A9,SLC30A5,SLC4A5,SLC8A2,ASIC3,GRIN1,PKD1L3,SCN2A,TMEM38B,CACNA1B,SCN5A,KCNC4,KCNK6,TRPM4,FAM155B,ANXA6,KCNN2,SLC34A3,TRPM3,ABCC8,KCNC1,KCNH2,KCNT1,SLC1A2,SLC9A4,KCNA4,SLC9A3,TTYH1,GRIK2,ASIC4,ATP1A3,ATP2A3,ATP4A,ATP7B,CACNA1H,GRIN2D,HCN4,ITPR2,ITPR3,KCNA2,KCNH3,KCNQ3,KCNQ4,RYR2,RYR3,SCN1A,S…	99	T1923, T1891, T1490, T282, T697, T1462, T416, T1407, T738, T167, T311, T320, T336, T1124, T485, T1860, T232, T1834, T218, T1989, T230, T344, T479, T2063	82.76
ion channel activity	GO:MF	0.00755938	CACNA1S,CACNA2D1,PKD2L1,TMC6,CACNG8,GRID2,KCNH4,CACNA1G,FAM155A,GABRB1,KCNJ14,KCNK7,KCNMA1,LRRC38,LRRC8A,P2RX1,RHCG,SCNN1A,ASIC3,GABRB2,GRIN1,PKD1L3,SCN2A,TMEM38B,TMEM63C,UNC80,ANO7,CACNA1B,CHRNB3,SCN5A,KCNC4,KCNK6,TRPM4,FAM155B,GABRD,ANXA6,KCNN2,TRPM3,ABCC8,GRIA2,KCNC1,KCNH2,KCNT1,RHAG,HTR3E,KCNA4,TTYH1,GRIK2,ASIC4,ATP5F1B,CACNA1H,CHRNB2,GRIN2D,HCN4,ITPR2,ITPR3,KCNA2,KCNH3,KCNQ3,KCNQ4,NOX5,PIEZO…	100	T1923, T697, T167, T282, T1891, T1490, T485, T738, T311, T1462, T336, T320, T1124, T1407, T416, T479, T1860, T1989, T232, T1834, T218, T230, T344, T1238	82.76
kinase activity	GO:MF	0.00755938	ALK,MTOR,PIK3CA,CDK1,CLK1,TTN,WNK1,BRD2,HK2,RASSF2,SPHK1,JAK1,AXL,JAK2,CAMK1G,CIT,DYRK3,FGFRL1,ITPKB,ITPKC,LRGUK,LTBP1,MAPK7,MYLK,NUAK2,PLK3,RFK,SPEG,TKFC,TNK2,VRK2,PRKCI,BRSK2,MAP3K10,SMG1,ALPK1,BMPR2,CDK13,DCAF1,LRRK2,MAGI3,MAP4K1,MAP4K5,MELK,NEK1,NME5,PI4KA,AVP,STK38L,ERBB4,PIK3CB,NLK,PAK3,RPS6KA6,CARD11,EGFR,EPHA1,ATR,CDKL2,DGKK,FASTK,PDIK1L,BRD4,WNK2,NEK2,NADK,LATS2,IGF2R,BCR,FLT3,FLT4,MST1R…	153	T738, T282, T167, T485, T1124, T1490, T1407, T1989, T1462, T1292, T218, T148, T697, T1891, T336, T311, T320, T1921, T1834, T344, T232, T230, T479, T416	82.76
cation transmembrane transporter activity	GO:MF	0.00791996	CACNA1S,CACNA2D1,PKD2L1,CACNG8,KCNH4,SLC6A15,SLC6A4,UQCR10,CACNA1G,FAM155A,KCNJ14,KCNK7,KCNMA1,LRRC38,P2RX1,RHCG,SCNN1A,SLC12A9,SLC30A5,SLC4A5,SLC8A2,ASIC3,ATP13A2,GRIN1,PKD1L3,SCN2A,TMEM38B,TMEM63C,UNC80,CACNA1B,CHRNB3,SCN5A,KCNC4,KCNK6,SLC15A2,TRPM4,FAM155B,ANXA6,KCNN2,SLC34A3,TRPM3,ABCC8,SLC7A2,GRIA2,KCNC1,KCNH2,KCNT1,RHAG,SLC1A2,SLC9A4,HTR3E,KCNA4,SLC17A5,SLC9A3,TTYH1,GRIK2,ASIC4,ATP13A4,ATP1…	136	T1923, T697, T1891, T1490, T282, T1462, T416, T1407, T485, T738, T167, T311, T336, T320, T1124, T1860, T1989, T232, T1834, T218, T230, T344, T479, T2063	82.76
chromatin binding	GO:MF	0.0192536	CTCF,TP53,SAFB,BRD2,ARID1A,KDM1A,L3MBTL1,RNF169,TOX,BRD3,FUS,KDM3B,L3MBTL4,NOC2L,PARP2,TICRR,TOP2A,TSHZ3,WDHD1,H1-5,ATAD2,JARID2,KDM6A,PBRM1,ELK4,TPR,HR,MPHOSPH8,RBL2,TOP2B,KLF4,CENPF,MBD5,ZNF304,AUTS2,EGFR,POLQ,SHMT2,HNRNPU,MED1,BRD4,DNMT1,ATF4,EPOP,MACROH2A1,NIPBL,POLG,NSD1,GLI1,MLLT10,XBP1,CHD4,PER1,ANKRD17,APBB1,APTX,CHD7,CRAMP1,DHX30,ENY2,FANCM,HCFC1,KMT5B,LEMD2,MECP2,MEIOB,MORC2,PKN1,RELA,T…	97	T282, T311, T1407, T148, T1989, T344, T218, T697, T1860, T1292, T1462, T167, T479, T1124, T1891, T485, T1490, T230, T738, T232, T416, T1921, T336, T1834	82.76
Human papillomavirus infection	KEGG	7.12065e-05	MTOR,PIK3CA,TP53,HRAS,LAMB1,TNC,COL4A1,ITGA3,JAK1,NOTCH2,CCND1,COL6A1,COL9A3,DVL1,FZD7,MX2,TLR3,TNR,VWF,WNT2B,PRKCI,ATP6V0A2,COL4A3,TSC2,COL2A1,FN1,ITGA2B,LAMA3,PPP2R5E,RBL2,WNT8B,TERT,NOTCH4,LAMB3,PIK3CB,PIK3R1,TNN,EGFR,ATR,STAT2,ATP6V1G2,FZD10,APC,MAML2,NOTCH1,CCND2,GNAS,PIK3CD,SOS1,TYK2,AXIN1,CHD4,ATP6V1B1,COL4A4,COL9A1,IRF3,ITGA6,ITGB4,LAMC2,RELA,SCRIB,THBS1,THBS4,TNFRSF1A,TNXB,NOTCH3,CDK4,PA…	92	T485, T230, T282, T148, T697, T218, T1989, T1407, T1462, T311, T320, T1490, T479, T167, T1891, T1292, T232, T1124, T1834, T344, T1585, T1860, T416, T336	82.76
RHO GTPase cycle	REAC	3.71401e-06	PIK3CA,LBR,ARHGAP4,ANKLE2,ARHGEF2,CIT,DNMBP,DSG2,FGD2,FMNL1,SOWAHC,SYDE2,VRK2,WWP2,RHPN1,ARAP2,ARHGEF5,DOCK7,DST,EFHD2,FGD4,NHS,PREX1,SHKBP1,TEX2,TIAM1,TFRC,PCDH7,PLXNB1,PIK3R1,PAK3,VANGL1,VCP,HSP90AA1,DIAPH2,DOCK11,PHIP,SHMT2,IQGAP3,ACTN1,ARHGEF3,KIF14,STMN2,FRS2,TMEM59,ARHGAP21,CPSF7,GOLGA3,ARHGAP12,ARHGAP35,BCR,SOS1,ACTG1,PTPN13,AKAP13,ALS2,ARFGAP2,ARHGAP1,ARHGAP22,ARHGAP29,ARHGAP32,ARHGEF19,B…	130	T282, T485, T1989, T1860, T1462, T1490, T320, T232, T697, T148, T230, T1407, T311, T416, T1891, T738, T218, T344, T1921, T336, T1124, T1834, T167, T479	82.76
Signaling by Receptor Tyrosine Kinases	REAC	0.00115633	ALK,MTOR,PIK3CA,NRG2,HRAS,ESRP1,LAMB1,CILP,COL4A1,ITGA3,SPHK1,AXL,JAK2,NCSTN,COL6A1,COL9A3,FGF18,FGFRL1,GABRB1,LAMC3,MAPK7,NEDD4,TGFA,TLR9,TNS3,ATP6V0A2,COL4A3,HNRNPF,COL2A1,DOCK7,FN1,GABRB2,LAMA3,SH2D2A,TIAM1,NELFB,SH2B3,LAMB3,PTPRZ1,SHC3,PIK3CB,PIK3R1,FLRT3,PAK3,HSP90AA1,EGFR,AP2M1,ADAM10,COL24A1,SPARC,SH3GL3,ATP6V1G2,FRS2,HNRNPH1,CTNND1,FLT3,FLT4,GAB2,MST1R,RICTOR,SOS1,STAT5A,ACTG1,CHD4,COL3A1…	129	T282, T1989, T485, T1124, T697, T1891, T2063, T232, T311, T148, T218, T1462, T416, T1407, T1490, T320, T479, T167, T344, T1292, T1834, T738, T1860, T1585	82.76
Signaling by Rho GTPases	REAC	0.00432308	PIK3CA,LBR,ARHGAP4,KDM1A,MAD1L1,ANKLE2,ARHGEF2,CDC25C,CIT,DNMBP,DSG2,DSN1,DVL1,FGD2,FMNL1,KNTC1,MYLK,RANGAP1,SOWAHC,SYDE2,VRK2,WWP2,RHPN1,FLNA,KIF5B,ARAP2,ARHGEF5,DOCK7,DST,EFHD2,FGD4,NHS,PPP2R5E,PREX1,SHKBP1,TEX2,TIAM1,TFRC,CENPF,NDEL1,PCDH7,PLXNB1,PIK3R1,PAK3,VANGL1,VCP,HSP90AA1,RANBP2,DIAPH2,DOCK11,PHIP,SHMT2,IQGAP3,TUBA1A,ACTN1,AHCTF1,ARHGEF3,KIF14,KIF2A,STMN2,ZWINT,FRS2,TMEM59,ARHGAP21,CPSF7…	167	T282, T485, T1989, T697, T1860, T1462, T1490, T320, T232, T148, T230, T1407, T311, T167, T416, T1891, T738, T218, T344, T1921, T336, T1124, T1834, T479	82.76
Signaling by Rho GTPases, Miro GTPases and RHOBTB3	REAC	0.00432308	PIK3CA,LBR,ARHGAP4,KDM1A,MAD1L1,ANKLE2,ARHGEF2,CDC25C,CIT,DNMBP,DSG2,DSN1,DVL1,FGD2,FMNL1,KNTC1,MYLK,RANGAP1,SOWAHC,SYDE2,VRK2,WWP2,RHPN1,FLNA,KIF5B,ARAP2,ARHGEF5,DOCK7,DST,EFHD2,FGD4,NHS,PPP2R5E,PREX1,SHKBP1,TEX2,TIAM1,TFRC,CENPF,NDEL1,PCDH7,PLXNB1,PIK3R1,PAK3,VANGL1,VCP,HSP90AA1,RANBP2,DIAPH2,DOCK11,PHIP,SHMT2,IQGAP3,TUBA1A,ACTN1,AHCTF1,ARHGEF3,KIF14,KIF2A,STMN2,ZWINT,FRS2,TMEM59,ARHGAP21,CPSF7…	170	T282, T485, T1989, T697, T1860, T1462, T1490, T320, T232, T148, T230, T1407, T311, T167, T416, T1891, T738, T218, T344, T1921, T336, T1124, T1834, T479	82.76
actin binding	GO:MF	0.00119357	AFDN,TTN,MYOM3,KLHL1,SLC6A4,CLMN,FMNL1,KCNMA1,KPTN,LDB3,MACF1,MICAL2,MYO1E,MYO5B,NEB,PARVG,MAP1A,MYH8,MYO18A,FLNA,ABLIM3,DMD,LRRK2,MLPH,NEBL,SYNE2,TLNRD1,FLNB,SYNE3,XIRP2,EGFR,ANXA6,IQGAP3,ACTN1,FHOD3,HNRNPU,PRKN,CLASP2,EMD,GAS2L1,IQGAP1,KLHL2,MEFV,MICAL1,MISP,MPRIP,MYH14,MYH3,MYO15A,MYO1C,PDLIM3,PLS3,PSTPIP1,SHROOM2,SPTA1,SPTB,SPTBN2,SPTBN5,SSH3,SVIL,TRPV4,UTRN,VIL1,HIP1,ABRA,PPP1R9A,SSH1,CCR5,S…	87	T697, T1490, T311, T485, T1989, T416, T1124, T1891, T336, T738, T282, T1462, T167, T320, T1921, T344, T1407, T148, T1834, T1292, T218, T1585, T479	79.31
protein kinase activity	GO:MF	0.00147696	ALK,MTOR,CDK1,CLK1,TTN,WNK1,BRD2,RASSF2,JAK1,AXL,JAK2,CAMK1G,CIT,DYRK3,FGFRL1,LTBP1,MAPK7,MYLK,NUAK2,PLK3,SPEG,TNK2,VRK2,PRKCI,BRSK2,MAP3K10,SMG1,ALPK1,BMPR2,CDK13,DCAF1,LRRK2,MAP4K1,MAP4K5,MELK,NEK1,AVP,STK38L,ERBB4,NLK,PAK3,RPS6KA6,EGFR,EPHA1,ATR,CDKL2,FASTK,PDIK1L,BRD4,WNK2,NEK2,LATS2,IGF2R,BCR,FLT3,FLT4,MST1R,ROS1,TYK2,TEC,CSNK1G3,EPHA8,FAM20C,HUNK,ILK,MAP3K20,MAP3K4,MAP4K4,MAPK12,MAST2,MINK1…	127	T738, T485, T1124, T1490, T1407, T1989, T167, T1462, T282, T1292, T218, T148, T697, T336, T311, T320, T1891, T1921, T1834, T232, T230, T479, T416	79.31
cation channel activity	GO:MF	0.00163788	CACNA1S,CACNA2D1,PKD2L1,CACNG8,KCNH4,CACNA1G,FAM155A,KCNJ14,KCNK7,KCNMA1,LRRC38,P2RX1,RHCG,SCNN1A,ASIC3,GRIN1,PKD1L3,SCN2A,TMEM38B,TMEM63C,UNC80,CACNA1B,CHRNB3,SCN5A,KCNC4,KCNK6,TRPM4,FAM155B,ANXA6,KCNN2,TRPM3,ABCC8,GRIA2,KCNC1,KCNH2,KCNT1,RHAG,HTR3E,KCNA4,GRIK2,ASIC4,ATP5F1B,CACNA1H,CHRNB2,GRIN2D,HCN4,ITPR2,ITPR3,KCNA2,KCNH3,KCNQ3,KCNQ4,NOX5,PIEZO1,RYR2,RYR3,SCN1A,SCN4A,SCNN1G,SHROOM2,STIM2,TMC1…	86	T1923, T697, T1891, T1490, T282, T485, T738, T167, T311, T1462, T336, T320, T1124, T1407, T1860, T1989, T232, T1834, T218, T230, T416, T344, T479	79.31
protein kinase binding	GO:MF	0.00285732	DUSP22,TP53,TRAF2,NBEAL1,NBEAL2,TTN,WNK1,TP73,PTPRC,CD226,CNKSR2,EEF2,SIRT1,CCND1,HDAC7,JAK2,CDC25C,CEP192,CIT,CSPG4,DVL1,MAPK7,RPS7,SPG11,TOP2A,TRIML1,VRK2,MAPK8IP2,RPS6,TPR,ADAM9,ADIPOR1,BMPR2,CDK5RAP2,SNAP91,SOCS5,TOP2B,SH2B3,SMAD3,TFRC,CEP250,QARS1,SCN5A,SHC3,STK11IP,PIK3R1,EEF1A1,PARD6G,HSP90AA1,PJA2,EPHA1,SUFU,ADAM10,KIF14,SYN1,ATF4,FRS2,UNC5C,APC,MACROH2A1,CCND2,GAB2,RICTOR,XBP1,AXIN1,PRKN…	134	T1989, T1490, T282, T230, T311, T344, T218, T416, T1462, T1407, T485, T738, T697, T167, T1860, T1921, T1124, T1834, T320, T479, T148, T336, T1292	79.31
enzyme regulator activity	GO:MF	0.0117154	ALK,POT1,BOD1L1,WNK1,DDX3X,ARFGEF2,ARHGAP4,LGALS3,PGAM5,RAB3GAP1,CCND1,MOB3B,ANKLE2,ARHGEF2,CIT,DNMBP,FGD2,MAT2B,PARP9,PPP1R7,RALGAPA2,RANGAP1,RGS14,RGS3,RINL,RPS7,SAG,SERPINA3,SH3BP5,SYDE2,TNK2,UCHL5,WFDC10B,COL4A3,TBC1D8B,CCNQ,TSC2,ARHGEF5,BCCIP,DOCK7,ELP3,FGD4,GLMN,LARS1,LRRK2,MMP24,PPP2R5E,PREX1,RAB3GAP2,SERPINA1,SIPA1L2,SOCS5,TBC1D2B,TBC1D4,TBC1D7,TIAM1,AVP,FETUB,PLXNB1,PPP6R1,QARS1,SERPINA5…	226	T282, T1834, T311, T1124, T1462, T1860, T697, T230, T320, T1989, T1407, T148, T1490, T167, T1921, T485, T336, T479, T1891, T218, T416, T344, T738	79.31
gated channel activity	GO:MF	0.0162767	CACNA1S,CACNA2D1,PKD2L1,TMC6,CACNG8,GRID2,KCNH4,CACNA1G,FAM155A,GABRB1,KCNJ14,KCNMA1,LRRC38,P2RX1,SCNN1A,ASIC3,GABRB2,GRIN1,TMEM63C,ANO7,CACNA1B,CHRNB3,KCNC4,KCNK6,TRPM4,FAM155B,ANXA6,KCNN2,ABCC8,GRIA2,KCNC1,KCNH2,KCNT1,HTR3E,KCNA4,TTYH1,GRIK2,ASIC4,CACNA1H,CHRNB2,GRIN2D,HCN4,ITPR2,ITPR3,KCNA2,KCNH3,KCNQ3,KCNQ4,PIEZO1,RYR2,RYR3,SCNN1G,SHROOM2,TMC1,TRPV4,CACNA1D,KCNA10,KCND3,CFTR,GABRA6,GRIN2A,HTR…	71	T1923, T697, T282, T167, T1891, T1490, T738, T311, T1462, T320, T336, T1124, T1407, T416, T1860, T479, T1989, T232, T1834, T485, T218, T230, T1238	79.31
molecular adaptor activity	GO:MF	0.0110561	TRAF2,AKAP6,AKAP9,SRRT,NCSTN,NUFIP1,RGS14,SHANK2,MAP1A,MAPK8IP2,ADAP2,AP1M1,CNOT1,DLGAP1,LRRK2,MLPH,NUP153,OBSL1,SEPTIN8,SYNE2,ZSWIM8,KLF4,SH2B3,PDE4DIP,CNKSR1,SYNE3,TCOF1,VPS18,WWC2,PIK3R1,FLRT3,SOCS2,HSPA8,AP2M1,CAPN3,RAD50,FRS2,ICE1,SORBS2,GAB2,AXIN1,AKAP13,BAIAP2,CUL4B,DAB2,ECPAS,EIF4G1,GAS2L1,HCFC1,IQGAP1,NAPG,SPAG9,STX10,SUN2,TCAP,TRIM17,WWC1,ZC3H18,ANK1,DGCR8,HIP1,COL11A1,FEM1A,ITSN2,SEPTI…	84	T1490, T282, T1124, T1407, T485, T311, T1891, T2063, T232, T697, T1921, T167, T1834, T738, T218, T416, T1860, T320, T148, T1462, T1989, T344	75.86
Extracellular matrix organization	REAC	1.15969e-07	LAMB1,TNC,COL4A1,ITGA3,NCSTN,ADAMTS14,AGRN,CAPN15,CAPN9,CD44,COL6A1,COL9A3,HAPLN1,ICAM1,ICAM2,ITGAM,LAMC3,LTBP1,LTBP2,MATN4,NCAM1,NRXN1,PLEC,SDC3,TNR,VWF,ACAN,COL16A1,COL4A3,COL2A1,ADAM9,ADAMTS8,CAPN7,COLGALT1,DMD,FN1,ITGA2B,LAMA3,MMP24,LAMB3,LOXL1,TNN,COL26A1,CAPN3,ACTN1,ADAM10,COL24A1,SPARC,FBN3,JAM2,MMP16,CDH1,COL3A1,ADAMTS1,ASPN,CAPN13,CAPN5,CAPN6,COL12A1,COL17A1,COL4A4,COL5A2,COL9A1,EFEMP2,E…	100	T148, T485, T1989, T1490, T282, T1462, T1921, T738, T311, T697, T1891, T1407, T479, T320, T167, T218, T1292, T336, T230, T1834, T1860, T416	75.86
protein serine/threonine kinase activity	GO:MF	0.000845157	MTOR,CDK1,CLK1,TTN,WNK1,BRD2,CAMK1G,CIT,DYRK3,LTBP1,MAPK7,MYLK,NUAK2,PLK3,VRK2,PRKCI,BRSK2,MAP3K10,SMG1,ALPK1,BMPR2,CDK13,DCAF1,LRRK2,MAP4K1,MAP4K5,MELK,NEK1,STK38L,NLK,PAK3,RPS6KA6,EGFR,ATR,CDKL2,FASTK,PDIK1L,BRD4,WNK2,NEK2,LATS2,BCR,CSNK1G3,FAM20C,HUNK,ILK,MAP3K20,MAP3K4,MAP4K4,MAPK12,MAST2,MINK1,MYLK3,PASK,PKN1,PKN2,PRKCD,PRKG1,RPS6KA5,SNRK,SRPK3,STK36,TNIK,TSSK4,TSSK6,TTBK1,ULK1,CDK4,RPS6KB1,…	98	T738, T485, T1490, T1407, T1989, T282, T1292, T218, T148, T1462, T697, T1124, T336, T311, T320, T167, T1891, T230, T479, T1834, T416	72.41
protein-macromolecule adaptor activity	GO:MF	0.0336836	TRAF2,AKAP6,SRRT,NCSTN,NUFIP1,RGS14,SHANK2,MAP1A,MAPK8IP2,ADAP2,AP1M1,LRRK2,MLPH,NUP153,OBSL1,SYNE2,ZSWIM8,KLF4,SH2B3,CNKSR1,SYNE3,TCOF1,VPS18,PIK3R1,FLRT3,SOCS2,HSPA8,AP2M1,RAD50,FRS2,ICE1,SORBS2,GAB2,AXIN1,AKAP13,BAIAP2,CUL4B,DAB2,GAS2L1,HCFC1,IQGAP1,NAPG,SPAG9,STX10,SUN2,TCAP,TRIM17,ZC3H18,ANK1,DGCR8,HIP1,COL11A1,FEM1A,SKP1,KLHDC2,STAP1,SYNE1,HOMER1,DAW1,CRKL,GNB1,COL11A2,COL14A1,DCAF12,GNB3,G…	69	T1490, T282, T1124, T311, T1891, T232, T2063, T697, T485, T167, T1834, T738, T218, T416, T1860, T320, T148, T1462, T1989, T1407, T344	72.41
calcium ion binding	GO:MF	0.0415885	PKD2L1,SLIT1,TTN,DYSF,SYT2,ADAMTS13,CDH7,PGS1,AGRN,CAPN9,CASQ1,CDH8,CDH9,CEMIP2,DHH,DSG2,HRC,NRXN1,PLA2G5,SYT13,DSC1,CHP1,EFHD2,GRIN1,LRP2,MELK,PPP3CB,NOTCH4,LRP1,MICU3,PLSCR1,SYT10,ADGRV1,TRPM4,ANXA6,CDH12,CDH22,SLIT2,CAPN3,CDH3,CLGN,EFHB,SPARC,RPH3A,SPOCK2,PLA2G4A,CDH1,CDH17,ASPN,ASTN2,CDH20,CDH23,IQGAP1,ITPR2,ITPR3,KCNIP3,LOXL2,MEX3B,PITPNM1,RASGRP2,RYR2,RYR3,SCGN,SHH,SLIT3,STIM2,TESC,THBS1,TH…	88	T697, T1407, T1834, T1462, T1891, T479, T311, T282, T1921, T167, T416, T485, T344, T1989, T1490, T320, T148, T1292, T1124, T232, T218	72.41
PI3K-Akt signaling pathway	KEGG	0.00768939	IL7R,MTOR,PIK3CA,TP53,HRAS,LAMB1,TNC,COL4A1,ITGA3,TLR2,JAK1,CCND1,CSF3R,JAK2,COL6A1,COL9A3,GYS2,IL3RA,TGFA,TNR,VWF,COL4A3,RPS6,TLR4,TSC2,COL2A1,FN1,ITGA2B,LAMA3,NGFR,PPP2R5E,RBL2,LAMB3,ERBB4,PIK3CB,PIK3R1,HSP90AA1,TNN,EGFR,ATF4,CCND2,FLT3,FLT4,PIK3CD,SOS1,CD19,COL4A4,COL9A1,GNG11,IL4R,ITGA6,ITGB4,LAMC2,OSMR,PKN1,PKN2,RELA,THBS1,THBS4,TNXB,CDK4,IGF1R,DDIT4,IL2RG,IL6,RPS6KB1,CDK6,NR4A1,LAMC1,THEM4,…	87	T485, T218, T1989, T311, T344, T1462, T282, T697, T320, T1490, T1407, T148, T479, T167, T1891, T1834, T1292, T1860, T1124, T416, T336	72.41
actin filament binding	GO:MF	0.000141683	AFDN,TTN,MYOM3,SLC6A4,CLMN,FMNL1,KPTN,MACF1,MYO1E,MYO5B,NEB,MYH8,MYO18A,FLNA,ABLIM3,DMD,NEBL,SYNE3,XIRP2,EGFR,ANXA6,IQGAP3,ACTN1,FHOD3,CLASP2,GAS2L1,IQGAP1,MICAL1,MISP,MPRIP,MYH14,MYH3,MYO15A,MYO1C,PLS3,PSTPIP1,SHROOM2,SPTA1,SPTB,SPTBN2,SVIL,TRPV4,UTRN,VIL1,HIP1,PPP1R9A,SYNE1,CYFIP1,ARPC1A,DBN1,MYOM1,EZR,ABLIM1,BIN1,FHOD1,MYO7A,MYO7B,SHROOM1,VILL	59	T697, T1490, T485, T1989, T416, T1124, T1891, T282, T167, T1462, T320, T311, T344, T1921, T148, T1292, T218, T1585, T479, T1407	68.97
[truncated: 75 more rows]

## Sheet: Table S7
Table S7. Significantly amplified and deleted genes in STS within copy number variable regions of the genome. These genes were identified via GISTIC and listed here along with percentage of altered samples.
[truncated: 912 more rows]

## Sheet: Table S8
Table S8. Functional annotatation of genes with somatic copy number variations. The significantly enriched pathways from KEGG and Gene Ontology databases are listed here.
[truncated: 7 more rows]

[truncated: 4 more sheets: Table S9, Table S10, Table S11, Table S12]
